# Supplementary material for: Integrated meta-analysis and network pharmacology analysis: evaluation of Zhigancao decoction as treatment for diabetic cardiomyopathy
Source: Front Cardiovasc Med. 2025 Mar 14;12:1454647. doi: 10.3389/fcvm.2025.1454647 (PMC11949964; doi:10.3389/fcvm.2025.1454647)
Supplement: Supplementary file 4 [file Datasheet4.xlsx]

## Sheet: Sheng Jiang
Mol ID	Molecule Name	MW	AlogP	Hdon	Hacc	OB (%)	Caco-2	BBB	DL	FASA-	HL
MOL000358	beta-sitosterol	414.79	8.08	1	1	36.91	1.32	0.99	0.75	0.23	5.36
MOL006129	6-methylgingediacetate2	394.56	4.55	0	6	48.73	0.55	-0.16	0.32	0.25	5.44
MOL000449	Stigmasterol	412.77	7.64	1	1	43.83	1.44	1	0.76	0.22	5.57
MOL001771	poriferast-5-en-3beta-ol	414.79	8.08	1	1	36.91	1.45	1.14	0.75	0	5.07
MOL008698	Dihydrocapsaicin	307.48	4.33	2	4	47.07	0.98	0.47	0.19	0.22	2.98

## Sheet: Sheng Jiang Targets
Mol ID	Molecule Name	Target	Gene
MOL000358	beta-sitosterol	Progesterone receptor	PGR
MOL000358	beta-sitosterol	Nuclear receptor coactivator 2	NCOA2
MOL000358	beta-sitosterol	Prostaglandin G/H synthase 1	PTGS1
MOL000358	beta-sitosterol	Prostaglandin G/H synthase 2	PTGS2
MOL000358	beta-sitosterol	Heat shock protein HSP 90	HSP90
MOL000358	beta-sitosterol	Phosphatidylinositol-4,5-bisphosphate 3-kinase catalytic subunit, gamma isoform	PIK3CG
MOL000358	beta-sitosterol	Potassium voltage-gated channel subfamily H member 2	KCNH2
MOL000358	beta-sitosterol	mRNA of PKA Catalytic Subunit C-alpha	PRKACA
MOL000358	beta-sitosterol	Dopamine D1 receptor	DRD1
MOL000358	beta-sitosterol	Muscarinic acetylcholine receptor M3	CHRM3
MOL000358	beta-sitosterol	Muscarinic acetylcholine receptor M1	CHRM1
MOL000358	beta-sitosterol	Sodium channel protein type 5 subunit alpha	SCN5A
MOL000358	beta-sitosterol	Gamma-aminobutyric-acid receptor alpha-2 subunit	GABRA2
MOL000358	beta-sitosterol	Muscarinic acetylcholine receptor M4	CHRM4
MOL000358	beta-sitosterol	CGMP-inhibited 3',5'-cyclic phosphodiesterase A	PDE3A
MOL000358	beta-sitosterol	5-hydroxytryptamine 2A receptor	HTR2A
MOL000358	beta-sitosterol	Gamma-aminobutyric-acid receptor alpha-5 subunit	GABRA5
MOL000358	beta-sitosterol	Alpha-1A adrenergic receptor	ADRA1A
MOL000358	beta-sitosterol	Gamma-aminobutyric-acid receptor alpha-3 subunit	GABRA3
MOL000358	beta-sitosterol	Muscarinic acetylcholine receptor M2	CHRM2
MOL000358	beta-sitosterol	Alpha-1B adrenergic receptor	ADRA1B
MOL000358	beta-sitosterol	Beta-2 adrenergic receptor	ADRB2
MOL000358	beta-sitosterol	Neuronal acetylcholine receptor subunit alpha-2	CHRNA2
MOL000358	beta-sitosterol	Sodium-dependent serotonin transporter	SLC6A4
MOL000358	beta-sitosterol	Mu-type opioid receptor	OPRM1
MOL000358	beta-sitosterol	Gamma-aminobutyric acid receptor subunit alpha-1	GABRA1
MOL000358	beta-sitosterol	Neuronal acetylcholine receptor protein, alpha-7 chain	CHRNA7
MOL000358	beta-sitosterol	Cytochrome P450-cam	CYP450
MOL000358	beta-sitosterol	Apoptosis regulator Bcl-2	BCL2
MOL000358	beta-sitosterol	Apoptosis regulator BAX	BAX
MOL000358	beta-sitosterol	Caspase-9	CASP9
MOL000358	beta-sitosterol	Transcription factor AP-1	JUN
MOL000358	beta-sitosterol	Caspase-3	CASP3
MOL000358	beta-sitosterol	Caspase-8	CASP8
MOL000358	beta-sitosterol	Protein kinase C alpha type	PRKCA
MOL000358	beta-sitosterol	Transforming growth factor beta-1	TGFB1
MOL000358	beta-sitosterol	Serum paraoxonase/arylesterase 1	PON1
MOL000358	beta-sitosterol	Microtubule-associated protein 2	MAP2
MOL006129	6-methylgingediacetate2	Estrogen receptor	ESR1
MOL006129	6-methylgingediacetate2	Coagulation factor Xa	F10
MOL006129	6-methylgingediacetate2	Prostaglandin G/H synthase 2	PTGS2
MOL006129	6-methylgingediacetate2	Calmodulin	CaM

## Sheet: Gui Zhi
Mol ID	Molecule Name	MW	AlogP	Hdon	Hacc	OB (%)	Caco-2	BBB	DL	FASA-	HL
MOL000073	ent-Epicatechin	290.29	1.92	5	6	48.96	0.02	-0.64	0.24	0.34	0.63
MOL000358	beta-sitosterol	414.79	8.08	1	1	36.91	1.32	0.99	0.75	0.23	5.36
MOL000359	sitosterol	414.79	8.08	1	1	36.91	1.32	0.87	0.75	0.22	5.37
MOL000492	(+)-catechin	290.29	1.92	5	6	54.83	-0.03	-0.73	0.24	0	0.61
MOL001736	(-)-taxifolin	304.27	1.49	5	7	60.51	-0.24	-1.02	0.27	0.41	14.37
MOL004576	taxifolin	304.27	1.49	5	7	57.84	-0.23	-0.8	0.27	0.39	14.41
MOL011169	Peroxyergosterol	428.72	6.73	1	3	44.39	0.86	0.43	0.82	0.24	4.06

## Sheet: Gui Zhi Targets
Mol ID	Molecule Name	Target	Gene
MOL000358	beta-sitosterol	Alpha-1A adrenergic receptor	ADRA1A
MOL000358	beta-sitosterol	Alpha-1B adrenergic receptor	ADRA1B
MOL000358	beta-sitosterol	Beta-2 adrenergic receptor	ADRB2
MOL004576	taxifolin	Aldose reductase	AKR1B1
MOL004576	taxifolin	Apolipoprotein B-100	APOB
MOL000358	beta-sitosterol	Apoptosis regulator BAX	BAX
MOL000358	beta-sitosterol	Apoptosis regulator Bcl-2	BCL2
MOL000492	(+)-catechin	Calmodulin	CaM
MOL000358	beta-sitosterol	Caspase-3	CASP3
MOL000358	beta-sitosterol	Caspase-8	CASP8
MOL000358	beta-sitosterol	Caspase-9	CASP9
MOL000492	(+)-catechin	Catalase	CAT
MOL000358	beta-sitosterol	Muscarinic acetylcholine receptor M1	CHRM1
MOL000358	beta-sitosterol	Muscarinic acetylcholine receptor M2	CHRM2
MOL000358	beta-sitosterol	Muscarinic acetylcholine receptor M3	CHRM3
MOL000358	beta-sitosterol	Muscarinic acetylcholine receptor M4	CHRM4
MOL000358	beta-sitosterol	Neuronal acetylcholine receptor subunit alpha-2	CHRNA2
MOL000358	beta-sitosterol	Neuronal acetylcholine receptor protein, alpha-7 chain	CHRNA7
MOL000358	beta-sitosterol	Cytochrome P450-cam	CYP450
MOL004576	taxifolin	Diacylglycerol O-acyltransferase 2	DGAT2
MOL000358	beta-sitosterol	Dopamine D1 receptor	DRD1
MOL000073	ent-Epicatechin	Estrogen receptor	ESR1
MOL000492	(+)-catechin	Estrogen receptor	ESR1
MOL000358	beta-sitosterol	Gamma-aminobutyric acid receptor subunit alpha-1	GABRA1
MOL000358	beta-sitosterol	Gamma-aminobutyric-acid receptor alpha-2 subunit	GABRA2
MOL000358	beta-sitosterol	Gamma-aminobutyric-acid receptor alpha-3 subunit	GABRA3
MOL000358	beta-sitosterol	Gamma-aminobutyric-acid receptor alpha-5 subunit	GABRA5
MOL000492	(+)-catechin	Hyaluronan synthase 2	HAS2
MOL000073	ent-Epicatechin	Heat shock protein HSP 90	HSP90
MOL001736	(-)-taxifolin	Heat shock protein HSP 90	HSP90
MOL000492	(+)-catechin	Heat shock protein HSP 90	HSP90
MOL004576	taxifolin	Heat shock protein HSP 90	HSP90
MOL000358	beta-sitosterol	Heat shock protein HSP 90	HSP90
MOL000358	beta-sitosterol	5-hydroxytryptamine 2A receptor	HTR2A
MOL004576	taxifolin	Intercellular adhesion molecule 1	ICAM1
MOL000358	beta-sitosterol	Transcription factor AP-1	JUN
MOL000358	beta-sitosterol	Potassium voltage-gated channel subfamily H member 2	KCNH2
MOL000073	ent-Epicatechin	Beta-lactamase	LACTB
MOL000492	(+)-catechin	Beta-lactamase	LACTB
MOL000358	beta-sitosterol	Microtubule-associated protein 2	MAP2
MOL004576	taxifolin	Metal-binding activator 1	MOB1
MOL004576	taxifolin	Microsomal triglyceride transfer protein large subunit	MTTP
MOL000359	sitosterol	Nuclear receptor coactivator 2	NCOA2
MOL000492	(+)-catechin	Nuclear receptor coactivator 2	NCOA2
MOL000358	beta-sitosterol	Nuclear receptor coactivator 2	NCOA2
MOL000359	sitosterol	Mineralocorticoid receptor	NR3C2
MOL000358	beta-sitosterol	Mu-type opioid receptor	OPRM1
MOL000358	beta-sitosterol	CGMP-inhibited 3',5'-cyclic phosphodiesterase A	PDE3A
MOL000359	sitosterol	Progesterone receptor	PGR
MOL000358	beta-sitosterol	Progesterone receptor	PGR
MOL001736	(-)-taxifolin	Phosphatidylinositol-4,5-bisphosphate 3-kinase catalytic subunit, gamma isoform	PIK3CG
MOL004576	taxifolin	Phosphatidylinositol-4,5-bisphosphate 3-kinase catalytic subunit, gamma isoform	PIK3CG
MOL000358	beta-sitosterol	Phosphatidylinositol-4,5-bisphosphate 3-kinase catalytic subunit, gamma isoform	PIK3CG
MOL000358	beta-sitosterol	Serum paraoxonase/arylesterase 1	PON1
MOL000073	ent-Epicatechin	mRNA of PKA Catalytic Subunit C-alpha	PRKACA
MOL000492	(+)-catechin	mRNA of PKA Catalytic Subunit C-alpha	PRKACA
MOL000358	beta-sitosterol	mRNA of PKA Catalytic Subunit C-alpha	PRKACA
MOL000358	beta-sitosterol	Protein kinase C alpha type	PRKCA
MOL000073	ent-Epicatechin	Prostaglandin G/H synthase 1	PTGS1
MOL001736	(-)-taxifolin	Prostaglandin G/H synthase 1	PTGS1
MOL000492	(+)-catechin	Prostaglandin G/H synthase 1	PTGS1
MOL004576	taxifolin	Prostaglandin G/H synthase 1	PTGS1
MOL000358	beta-sitosterol	Prostaglandin G/H synthase 1	PTGS1
MOL000073	ent-Epicatechin	Prostaglandin G/H synthase 2	PTGS2
MOL001736	(-)-taxifolin	Prostaglandin G/H synthase 2	PTGS2
MOL000492	(+)-catechin	Prostaglandin G/H synthase 2	PTGS2
MOL004576	taxifolin	Prostaglandin G/H synthase 2	PTGS2
MOL000358	beta-sitosterol	Prostaglandin G/H synthase 2	PTGS2
MOL004576	taxifolin	Transcription factor p65	RELA
MOL000492	(+)-catechin	Retinoic acid receptor RXR-alpha	RXRA
MOL004576	taxifolin	Retinoic acid receptor RXR-alpha	RXRA
MOL000358	beta-sitosterol	Sodium channel protein type 5 subunit alpha	SCN5A
MOL000358	beta-sitosterol	Sodium-dependent serotonin transporter	SLC6A4
MOL000358	beta-sitosterol	Transforming growth factor beta-1	TGFB1

## Sheet: Ren Shen
Mol ID	Molecule Name	MW	AlogP	Hdon	Hacc	OB (%)	Caco-2	BBB	DL	FASA-	HL
MOL005348	Ginsenoside-Rh4_qt	458.8	5.59	3	3	31.11	0.5	-0.18	0.78	0.25	6.97
MOL005357	Gomisin B	514.62	2.73	1	9	31.99	0.6	0.18	0.83	0.19	7.81
MOL005376	Panaxadiol	460.82	5.46	2	3	33.09	0.82	0.23	0.79	0.22	6.34
MOL005344	ginsenoside rh2	622.98	4.04	6	8	36.32	-0.51	-1.38	0.56	0.24	11.08
MOL000358	beta-sitosterol	414.79	8.08	1	1	36.91	1.32	0.99	0.75	0.23	5.36
MOL005399	alexandrin_qt	414.79	8.08	1	1	36.91	1.3	0.88	0.75	0.23	5.53
MOL004492	Chrysanthemaxanthin	584.96	8.24	2	3	38.72	0.51	-0.98	0.58	0.3	17.47
MOL005317	Deoxyharringtonine	515.66	3.13	1	9	39.27	0.19	-0.25	0.81	0.23	7.9
MOL005401	ginsenoside Rg5_qt	442.8	6.8	2	2	39.56	0.88	0.21	0.79	0.24	5.65
MOL005318	Dianthramine	289.26	2.05	5	7	40.45	-0.23	-0.97	0.2	0.42	5.14
MOL000422	kaempferol	286.25	1.77	4	6	41.88	0.26	-0.55	0.24	0	14.74
MOL002879	Diop	390.62	7.44	0	4	43.59	0.79	0.26	0.39	0.28	3.6
MOL000449	Stigmasterol	412.77	7.64	1	1	43.83	1.44	1	0.76	0.22	5.57
MOL005320	arachidonate	304.52	6.41	1	2	45.57	1.27	0.58	0.2	0.26	7.56
MOL005384	suchilactone	368.41	3.73	0	6	57.52	0.82	0.28	0.56	0.28	9.03
MOL005360	malkangunin	432.56	1.84	2	7	57.71	0.22	-0.17	0.63	0.3	4.09
MOL000787	Fumarine	353.4	2.95	0	6	59.26	0.56	-0.13	0.83	0.3	23.46
MOL005356	Girinimbin	263.36	4.6	1	1	61.22	1.72	1.22	0.31	0.33	8.17
MOL003648	Inermin	284.28	2.44	1	5	65.83	0.91	0.36	0.54	0.3	11.73
MOL005321	Frutinone A	264.24	2.7	0	4	65.9	0.89	0.46	0.34	0.47	19.1
MOL005308	Aposiopolamine	271.34	1.39	1	4	66.65	0.66	0.4	0.22	0.35	3.54
MOL005314	Celabenzine	379.55	2.29	2	5	101.88	0.77	0.05	0.49	0.35	8.15

## Sheet: Ren Shen Targets
Mol ID	Molecule Name	Target	Gene
MOL000358	beta-sitosterol	Sodium-dependent serotonin transporter	ABAT
MOL000358	beta-sitosterol	Apoptosis regulator Bcl-2	ABCC1
MOL000358	beta-sitosterol	Gamma-aminobutyric-acid receptor alpha-5 subunit	ABCC2
MOL000422	kaempferol	Acetylcholinesterase	ACHE
MOL005321	Frutinone A	Sodium channel protein type 5 subunit alpha	ACP3
MOL005344	ginsenoside rh2	Pituitary adenylate cyclase-activating polypeptide	ADCYAP1
MOL000449	Stigmasterol	Alcohol dehydrogenase 1C	ADH1C
MOL000358	beta-sitosterol	Serum paraoxonase/arylesterase 1	ADIPOQ
MOL000449	Stigmasterol	Alpha-1A adrenergic receptor	ADRA1A
MOL000422	kaempferol	Alpha-1B adrenergic receptor	ADRA1B
MOL000449	Stigmasterol	Alpha-1B adrenergic receptor	ADRA1B
MOL000787	Fumarine	Alpha-1B adrenergic receptor	ADRA1B
MOL003648	Inermin	Alpha-1B adrenergic receptor	ADRA1B
MOL005384	suchilactone	Alpha-1D adrenergic receptor	ADRA1D
MOL000787	Fumarine	Alpha-1D adrenergic receptor	ADRA1D
MOL003648	Inermin	Alpha-1D adrenergic receptor	ADRA1D
MOL000449	Stigmasterol	Alpha-2A adrenergic receptor	ADRA2A
MOL000449	Stigmasterol	Beta-1 adrenergic receptor	ADRB1
MOL002879	Diop	Beta-2 adrenergic receptor	ADRB2
MOL000449	Stigmasterol	Beta-2 adrenergic receptor	ADRB2
MOL005384	suchilactone	Beta-2 adrenergic receptor	ADRB2
MOL000787	Fumarine	Beta-2 adrenergic receptor	ADRB2
MOL003648	Inermin	Beta-2 adrenergic receptor	ADRB2
MOL005356	Girinimbin	Beta-2 adrenergic receptor	ADRB2
MOL005308	Aposiopolamine	Beta-2 adrenergic receptor	ADRB2
MOL000422	kaempferol	Aryl hydrocarbon receptor	AHR
MOL000422	kaempferol	Activator of 90 kDa heat shock protein ATPase homolog 1	AHSA1
MOL000449	Stigmasterol	Aldose reductase	AKR1B1
MOL000358	beta-sitosterol	Beta-2 adrenergic receptor	AKR1C1
MOL000422	kaempferol	Aldo-keto reductase family 1 member C3	AKR1C3
MOL000422	kaempferol	RAC-alpha serine/threonine-protein kinase	AKT1
MOL000358	beta-sitosterol	Prostaglandin G/H synthase 2	ALOX12
MOL000422	kaempferol	Arachidonate 5-lipoxygenase	ALOX5
MOL000358	beta-sitosterol	Transcription factor AP-1	APOB
MOL000358	beta-sitosterol	Muscarinic acetylcholine receptor M3	APOD
MOL005317	Deoxyharringtonine	Androgen receptor	AR
MOL000422	kaempferol	Androgen receptor	AR
MOL000358	beta-sitosterol	Apoptosis regulator BAX	BAD
MOL005344	ginsenoside rh2	Apoptosis regulator BAX	BAX
MOL000422	kaempferol	Apoptosis regulator BAX	BAX
MOL000422	kaempferol	Apoptosis regulator Bcl-2	BCL2
MOL000787	Fumarine	Voltage-dependent L-type calcium channel subunit alpha-1S	CACNA1S
MOL000422	kaempferol	Calmodulin	CaM
MOL005384	suchilactone	Calmodulin	CaM
MOL000787	Fumarine	Calmodulin	CaM
MOL003648	Inermin	Calmodulin	CaM
MOL005344	ginsenoside rh2	Caspase-1	CASP1
MOL005344	ginsenoside rh2	Caspase-3	CASP3
MOL000422	kaempferol	Caspase-3	CASP3
MOL000358	beta-sitosterol	Caspase-9	CASP9
MOL000358	beta-sitosterol	CGMP-inhibited 3',5'-cyclic phosphodiesterase A	CAT
MOL005321	Frutinone A	CGMP-inhibited 3',5'-cyclic phosphodiesterase A	CD40LG
MOL000422	kaempferol	Cell division control protein 2 homolog	CDC2
MOL000422	kaempferol	Muscarinic acetylcholine receptor M1	CHRM1
MOL000449	Stigmasterol	Muscarinic acetylcholine receptor M1	CHRM1
MOL000787	Fumarine	Muscarinic acetylcholine receptor M1	CHRM1
MOL005308	Aposiopolamine	Muscarinic acetylcholine receptor M1	CHRM1
MOL000358	beta-sitosterol	Muscarinic acetylcholine receptor M1	CHRM1
MOL000422	kaempferol	Muscarinic acetylcholine receptor M2	CHRM2
MOL000449	Stigmasterol	Muscarinic acetylcholine receptor M2	CHRM2
MOL002879	Diop	Muscarinic acetylcholine receptor M3	CHRM3
MOL000449	Stigmasterol	Muscarinic acetylcholine receptor M3	CHRM3
MOL000787	Fumarine	Muscarinic acetylcholine receptor M3	CHRM3
MOL003648	Inermin	Muscarinic acetylcholine receptor M3	CHRM3
MOL005308	Aposiopolamine	Muscarinic acetylcholine receptor M3	CHRM3
MOL000787	Fumarine	Muscarinic acetylcholine receptor M4	CHRM4
MOL000787	Fumarine	Muscarinic acetylcholine receptor M5	CHRM5
MOL000449	Stigmasterol	Neuronal acetylcholine receptor protein, alpha-7 chain	CHRNA7
MOL003648	Inermin	Neuronal acetylcholine receptor protein, alpha-7 chain	CHRNA7
MOL005356	Girinimbin	Neuronal acetylcholine receptor protein, alpha-7 chain	CHRNA7
MOL000449	Stigmasterol	Chymotrypsinogen B	CTRB1
MOL005321	Frutinone A	Peroxisome proliferator activated receptor gamma	CTSD
MOL000358	beta-sitosterol	Caspase-8	CYP19A1
MOL000422	kaempferol	Cytochrome P450 1A1	CYP1A1
MOL000422	kaempferol	Cytochrome P450 1A2	CYP1A2
MOL000422	kaempferol	Cytochrome P450 1B1	CYP1B1
MOL000422	kaempferol	Cytochrome P450 3A4	CYP3A4
MOL000422	kaempferol	Type I iodothyronine deiodinase	DIO1
MOL000422	kaempferol	Dipeptidyl peptidase IV	DPP4
MOL005308	Aposiopolamine	Dipeptidyl peptidase IV	DPP4
MOL000787	Fumarine	Dopamine D1 receptor	DRD1
MOL005321	Frutinone A	Thrombin	E2F1
MOL005321	Frutinone A	Androgen receptor	E2F2
MOL000358	beta-sitosterol	Potassium voltage-gated channel subfamily H member 2	EGLN1
MOL005321	Frutinone A	Gamma-aminobutyric acid receptor subunit alpha-1	ERBB3
MOL005384	suchilactone	Coagulation factor Xa	F10
MOL000787	Fumarine	Coagulation factor Xa	F10
MOL000422	kaempferol	Thrombin	F2
MOL000422	kaempferol	Coagulation factor VII	F7
MOL005384	suchilactone	Coagulation factor VII	F7
MOL000787	Fumarine	Coagulation factor VII	F7
MOL000358	beta-sitosterol	Dopamine D1 receptor	FABP
MOL000358	beta-sitosterol	Muscarinic acetylcholine receptor M4	FASN
MOL000358	beta-sitosterol	Progesterone receptor	FOSL1
MOL000358	beta-sitosterol	Nuclear receptor coactivator 2	FOSL2
MOL000422	kaempferol	Gamma-aminobutyric acid receptor subunit alpha-1	GABRA1
MOL000449	Stigmasterol	Gamma-aminobutyric acid receptor subunit alpha-1	GABRA1
MOL005356	Girinimbin	Gamma-aminobutyric acid receptor subunit alpha-1	GABRA1
MOL005308	Aposiopolamine	Gamma-aminobutyric acid receptor subunit alpha-1	GABRA1
MOL000422	kaempferol	Gamma-aminobutyric-acid receptor alpha-2 subunit	GABRA2
MOL000449	Stigmasterol	Gamma-aminobutyric-acid receptor alpha-3 subunit	GABRA3
MOL000358	beta-sitosterol	Neuronal acetylcholine receptor protein, alpha-7 chain	GOT1
MOL000358	beta-sitosterol	Cytochrome P450-cam	GSR
MOL000422	kaempferol	Glutathione S-transferase Mu 1	GSTM1
MOL000422	kaempferol	Glutathione S-transferase Mu 2	GSTM2
MOL000422	kaempferol	Glutathione S-transferase P	GSTP1
MOL000422	kaempferol	Hyaluronan synthase 2	HAS2
MOL005321	Frutinone A	Neuronal acetylcholine receptor protein, alpha-7 chain	HK2
MOL000358	beta-sitosterol	Mu-type opioid receptor	HMGCR
MOL000422	kaempferol	Heme oxygenase 1	HMOX1
MOL000422	kaempferol	Heat shock protein HSP 90	HSP90
MOL005318	Dianthramine	Heat shock protein HSP 90	HSP90
MOL005384	suchilactone	Heat shock protein HSP 90	HSP90
MOL000787	Fumarine	Heat shock protein HSP 90	HSP90
MOL003648	Inermin	Heat shock protein HSP 90	HSP90
MOL000449	Stigmasterol	5-hydroxytryptamine 2A receptor	HTR2A
MOL000787	Fumarine	5-hydroxytryptamine 2A receptor	HTR2A
MOL000787	Fumarine	5-hydroxytryptamine receptor 3A	HTR3A
MOL003648	Inermin	5-hydroxytryptamine receptor 3A	HTR3A
MOL000422	kaempferol	Intercellular adhesion molecule 1	ICAM1
MOL005344	ginsenoside rh2	Interferon gamma	IFNG
MOL005321	Frutinone A	Retinoic acid receptor RXR-alpha	IGF2
MOL005321	Frutinone A	Prostaglandin G/H synthase 2	IGFBP3
MOL000449	Stigmasterol	Ig gamma-1 chain C region	IGHG1
MOL003648	Inermin	Ig gamma-1 chain C region	IGHG1
MOL000422	kaempferol	Inhibitor of nuclear factor kappa-B kinase subunit beta	IKBKB
MOL005344	ginsenoside rh2	Interleukin-1 beta	IL1B
MOL000422	kaempferol	Insulin receptor	INSR
MOL005321	Frutinone A	Beta-2 adrenergic receptor	IRF1
MOL000422	kaempferol	Transcription factor AP-1	JUN
MOL005384	suchilactone	Potassium voltage-gated channel subfamily H member 2	KCNH2
MOL000787	Fumarine	Potassium voltage-gated channel subfamily H member 2	KCNH2
MOL005384	suchilactone	Calcium-activated potassium channel subunit alpha 1	KCNMA1
MOL000787	Fumarine	Vascular endothelial growth factor receptor 2	KDR
MOL000358	beta-sitosterol	Gamma-aminobutyric acid receptor subunit alpha-1	LDLR
MOL000449	Stigmasterol	Leukotriene A-4 hydrolase	LTA4H
MOL000358	beta-sitosterol	Muscarinic acetylcholine receptor M2	LTA4H
MOL000449	Stigmasterol	Amine oxidase [flavin-containing] A	MAOA
MOL000449	Stigmasterol	Amine oxidase [flavin-containing] B	MAOB
MOL000358	beta-sitosterol	Sodium channel protein type 5 subunit alpha	MAP2
MOL005344	ginsenoside rh2	Dual specificity mitogen-activated protein kinase kinase 4	MAP2K4
MOL000358	beta-sitosterol	Gamma-aminobutyric-acid receptor alpha-3 subunit	MAPK10
MOL000358	beta-sitosterol	Neuronal acetylcholine receptor subunit alpha-2	MAPK3
MOL000422	kaempferol	Mitogen-activated protein kinase 8	MAPK8
MOL000422	kaempferol	Interstitial collagenase	MMP1
MOL000358	beta-sitosterol	Alpha-1A adrenergic receptor	MTOR
MOL000449	Stigmasterol	Nuclear receptor coactivator 1	NCOA1
MOL005384	suchilactone	Nuclear receptor coactivator 1	NCOA1
MOL003648	Inermin	Nuclear receptor coactivator 1	NCOA1
MOL005348	Ginsenoside-Rh4_qt	Nuclear receptor coactivator 2	NCOA2
MOL000422	kaempferol	Nuclear receptor coactivator 2	NCOA2
MOL000449	Stigmasterol	Nuclear receptor coactivator 2	NCOA2
MOL005320	arachidonate	Nuclear receptor coactivator 2	NCOA2
MOL005356	Girinimbin	Nuclear receptor coactivator 2	NCOA2
MOL000358	beta-sitosterol	Heat shock protein HSP 90	NFATC1
MOL005344	ginsenoside rh2	NF-kappa-B inhibitor alpha	NFKBIA
MOL005321	Frutinone A	mRNA of PKA Catalytic Subunit C-alpha	NKX3-1
MOL000422	kaempferol	Nitric oxide synthase, inducible	NOS2
MOL000422	kaempferol	Nitric-oxide synthase, endothelial	NOS3
MOL000358	beta-sitosterol	mRNA of PKA Catalytic Subunit C-alpha	NOX5
MOL005321	Frutinone A	Phosphatidylinositol-4,5-bisphosphate 3-kinase catalytic subunit, gamma isoform	NPEPPS
MOL000422	kaempferol	Nuclear receptor subfamily 1 group I member 2	NR1I2
MOL000422	kaempferol	Nuclear receptor subfamily 1 group I member 3	NR1I3
MOL005376	Panaxadiol	Glucocorticoid receptor	NR3C1
MOL005348	Ginsenoside-Rh4_qt	Mineralocorticoid receptor	NR3C2
MOL005317	Deoxyharringtonine	Mineralocorticoid receptor	NR3C2
MOL000449	Stigmasterol	Mineralocorticoid receptor	NR3C2
MOL000358	beta-sitosterol	Gamma-aminobutyric-acid receptor alpha-2 subunit	NR3C2
MOL000787	Fumarine	Delta-type opioid receptor	OPRD1
MOL000787	Fumarine	Mu-type opioid receptor	OPRM1
MOL005321	Frutinone A	Heat shock protein HSP 90	PCOLCE
MOL005384	suchilactone	CGMP-inhibited 3',5'-cyclic phosphodiesterase A	PDE3A
MOL000787	Fumarine	CGMP-inhibited 3',5'-cyclic phosphodiesterase A	PDE3A
MOL000787	Fumarine	Type IV phosphodiesterase	PDE4B
MOL005399	alexandrin_qt	Progesterone receptor	PGR
MOL000422	kaempferol	Progesterone receptor	PGR
MOL000449	Stigmasterol	Progesterone receptor	PGR
MOL000422	kaempferol	Phosphatidylinositol-4,5-bisphosphate 3-kinase catalytic subunit, gamma isoform	PIK3CG
MOL003648	Inermin	Phosphatidylinositol-4,5-bisphosphate 3-kinase catalytic subunit, gamma isoform	PIK3CG
MOL005356	Girinimbin	Phosphatidylinositol-4,5-bisphosphate 3-kinase catalytic subunit, gamma isoform	PIK3CG
MOL000358	beta-sitosterol	5-hydroxytryptamine 2A receptor	PLA2G4A
MOL000449	Stigmasterol	Urokinase-type plasminogen activator	PLAU
MOL000358	beta-sitosterol	Caspase-3	PLB1
MOL005321	Frutinone A	Dipeptidyl peptidase IV	PON1
MOL000422	kaempferol	Peroxisome proliferator activated receptor gamma	PPARG
MOL000422	kaempferol	Peroxisome proliferator-activated receptor gamma	PPARG
MOL000422	kaempferol	Serine/threonine-protein phosphatase 2B catalytic subunit alpha isoform	PPP3CA
MOL000422	kaempferol	mRNA of PKA Catalytic Subunit C-alpha	PRKACA
MOL000449	Stigmasterol	mRNA of PKA Catalytic Subunit C-alpha	PRKACA
MOL005384	suchilactone	mRNA of PKA Catalytic Subunit C-alpha	PRKACA
MOL000787	Fumarine	mRNA of PKA Catalytic Subunit C-alpha	PRKACA
MOL003648	Inermin	mRNA of PKA Catalytic Subunit C-alpha	PRKACA
MOL005356	Girinimbin	mRNA of PKA Catalytic Subunit C-alpha	PRKACA
MOL000422	kaempferol	Trypsin-1	PRSS1
MOL003648	Inermin	Trypsin-1	PRSS1
MOL000422	kaempferol	Peroxidase C1A	PRXC1A
MOL000422	kaempferol	26S proteasome non-ATPase regulatory subunit 3	PSMD3
MOL005344	ginsenoside rh2	Proteasome assembly chaperone 1	PSMG1
MOL000422	kaempferol	Prostaglandin G/H synthase 1	PTGS1
MOL005318	Dianthramine	Prostaglandin G/H synthase 1	PTGS1
MOL000449	Stigmasterol	Prostaglandin G/H synthase 1	PTGS1
MOL005320	arachidonate	Prostaglandin G/H synthase 1	PTGS1
MOL005384	suchilactone	Prostaglandin G/H synthase 1	PTGS1
MOL000787	Fumarine	Prostaglandin G/H synthase 1	PTGS1
MOL003648	Inermin	Prostaglandin G/H synthase 1	PTGS1
MOL005356	Girinimbin	Prostaglandin G/H synthase 1	PTGS1
MOL005321	Frutinone A	Prostaglandin G/H synthase 1	PTGS1
MOL000358	beta-sitosterol	Prostaglandin G/H synthase 1	PTGS1
MOL005344	ginsenoside rh2	Prostaglandin G/H synthase 2	PTGS2
MOL000422	kaempferol	Prostaglandin G/H synthase 2	PTGS2
MOL005318	Dianthramine	Prostaglandin G/H synthase 2	PTGS2
MOL000449	Stigmasterol	Prostaglandin G/H synthase 2	PTGS2
MOL005320	arachidonate	Prostaglandin G/H synthase 2	PTGS2
MOL005384	suchilactone	Prostaglandin G/H synthase 2	PTGS2
MOL000787	Fumarine	Prostaglandin G/H synthase 2	PTGS2
MOL003648	Inermin	Prostaglandin G/H synthase 2	PTGS2
MOL005356	Girinimbin	Prostaglandin G/H synthase 2	PTGS2
MOL005384	suchilactone	mRNA of Protein-tyrosine phosphatase, non-receptor type 1	PTPN1
MOL005321	Frutinone A	Acetylcholinesterase	RASA1
MOL000422	kaempferol	Transcription factor p65	RELA
MOL000449	Stigmasterol	Retinoic acid receptor RXR-alpha	RXRA
MOL005384	suchilactone	Retinoic acid receptor RXR-alpha	RXRA
MOL003648	Inermin	Retinoic acid receptor RXR-alpha	RXRA
MOL005356	Girinimbin	Retinoic acid receptor RXR-alpha	RXRA
MOL005320	arachidonate	Retinoic acid receptor RXR-gamma	RXRG
MOL002879	Diop	Sodium channel protein type 5 subunit alpha	SCN5A
MOL000449	Stigmasterol	Sodium channel protein type 5 subunit alpha	SCN5A
MOL005384	suchilactone	Sodium channel protein type 5 subunit alpha	SCN5A
MOL000787	Fumarine	Sodium channel protein type 5 subunit alpha	SCN5A
MOL003648	Inermin	Sodium channel protein type 5 subunit alpha	SCN5A
MOL005356	Girinimbin	Sodium channel protein type 5 subunit alpha	SCN5A
MOL000422	kaempferol	E-selectin	SELE
MOL005344	ginsenoside rh2	Solute carrier family 2, facilitated glucose transporter member 4	SLC2A4
MOL000422	kaempferol	Solute carrier family 2, facilitated glucose transporter member 4	SLC2A4
MOL000422	kaempferol	Sodium-dependent noradrenaline transporter	SLC6A2
MOL000449	Stigmasterol	Sodium-dependent noradrenaline transporter	SLC6A2
MOL005308	Aposiopolamine	Sodium-dependent noradrenaline transporter	SLC6A2
MOL000449	Stigmasterol	Sodium-dependent dopamine transporter	SLC6A3
MOL000787	Fumarine	Sodium-dependent dopamine transporter	SLC6A3
MOL005308	Aposiopolamine	Sodium-dependent dopamine transporter	SLC6A3
MOL000787	Fumarine	Sodium-dependent serotonin transporter	SLC6A4
MOL003648	Inermin	Sodium-dependent serotonin transporter	SLC6A4
MOL005308	Aposiopolamine	Sodium-dependent serotonin transporter	SLC6A4
MOL000422	kaempferol	Antileukoproteinase	SLPI
MOL000358	beta-sitosterol	Alpha-1B adrenergic receptor	SOAT1
MOL000358	beta-sitosterol	Microtubule-associated protein 2	SOAT2
MOL000358	beta-sitosterol	Transforming growth factor beta-1	SREBF1
MOL000422	kaempferol	Signal transducer and activator of transcription 1-alpha/beta	STAT1
MOL000358	beta-sitosterol	Phosphatidylinositol-4,5-bisphosphate 3-kinase catalytic subunit, gamma isoform	TDRD7
MOL005344	ginsenoside rh2	Tumor necrosis factor	TNF
MOL000422	kaempferol	Tumor necrosis factor	TNF
MOL000422	kaempferol	DNA topoisomerase II	TOP2
MOL000787	Fumarine	DNA topoisomerase II	TOP2
MOL000358	beta-sitosterol	Protein kinase C alpha type	UGT1A1
MOL000422	kaempferol	Vascular cell adhesion protein 1	VCAM1
MOL000422	kaempferol	Xanthine dehydrogenase/oxidase	XDH

## Sheet: Ma Ren
Mol ID	Molecule Name	MW	AlogP	Hdon	Hacc	OB (%)	Caco-2	BBB	DL	FASA-	HL
MOL001439	arachidonic acid	304.52	6.41	1	2	45.57	1.2	0.58	0.2	0.28	4.39
MOL000359	sitosterol	414.79	8.08	1	1	36.91	1.32	0.87	0.75	0.22	5.37
MOL000449	Stigmasterol	412.77	7.64	1	1	43.83	1.44	1	0.76	0.22	5.57
MOL000483	(Z)-3-(4-hydroxy-3-methoxy-phenyl)-N-[2-(4-hydroxyphenyl)ethyl]acrylamide	313.38	2.86	3	5	118.35	0.51	-0.27	0.26	0	4.26
MOL005030	gondoic acid	310.58	7.75	1	2	30.7	1.2	0.8	0.2	0.21	4.79
MOL000006	luteolin	286.25	2.07	4	6	36.16	0.19	-0.84	0.25	0.39	15.94

## Sheet: Ma Ren Targets
Mol ID	Molecule Name	Target	Gene
MOL000006	luteolin	Amyloid beta A4 protein	A4
MOL001439	arachidonic acid	ATP-binding cassette sub-family A member 1	ABCA1
MOL001439	arachidonic acid	Multidrug resistance-associated protein 4	ABCC4
MOL001439	arachidonic acid	ATP-binding cassette sub-family G member 1	ABCG1
MOL000006	luteolin	Adenylate cyclase type 2	ADCY2
MOL000449	Stigmasterol	Alcohol dehydrogenase 1C	ADH1C
MOL000449	Stigmasterol	Alpha-1A adrenergic receptor	ADRA1A
MOL000449	Stigmasterol	Alpha-1B adrenergic receptor	ADRA1B
MOL000483	(Z)-3-(4-hydroxy-3-methoxy-phenyl)-N-[2-(4-hydroxyphenyl)ethyl]acrylamide	Alpha-1B adrenergic receptor	ADRA1B
MOL000449	Stigmasterol	Alpha-2A adrenergic receptor	ADRA2A
MOL000449	Stigmasterol	Beta-1 adrenergic receptor	ADRB1
MOL000449	Stigmasterol	Beta-2 adrenergic receptor	ADRB2
MOL000483	(Z)-3-(4-hydroxy-3-methoxy-phenyl)-N-[2-(4-hydroxyphenyl)ethyl]acrylamide	Beta-2 adrenergic receptor	ADRB2
MOL000449	Stigmasterol	Aldose reductase	AKR1B1
MOL000006	luteolin	RAC-alpha serine/threonine-protein kinase	AKT1
MOL001439	arachidonic acid	Aldehyde dehydrogenase, mitochondrial	ALDH2
MOL001439	arachidonic acid	Aldehyde dehydrogenase, dimeric NADP-preferring	ALDH3A1
MOL001439	arachidonic acid	Arachidonate 5-lipoxygenase	ALOX5
MOL000006	luteolin	Androgen receptor	AR
MOL000006	luteolin	Bcl-2-like protein 1	BCL2L1
MOL000006	luteolin	Baculoviral IAP repeat-containing protein 4	BIRC4
MOL000006	luteolin	Baculoviral IAP repeat-containing protein 5	BIRC5
MOL001439	arachidonic acid	Complement C1r subcomponent	C1R
MOL000483	(Z)-3-(4-hydroxy-3-methoxy-phenyl)-N-[2-(4-hydroxyphenyl)ethyl]acrylamide	Calmodulin	CaM
MOL001439	arachidonic acid	Caspase-3	CASP3
MOL000006	luteolin	Caspase-3	CASP3
MOL000006	luteolin	Caspase-7	CASP7
MOL000006	luteolin	Caspase-9	CASP9
MOL000006	luteolin	G2/mitotic-specific cyclin-B1	CCNB1
MOL001439	arachidonic acid	G1/S-specific cyclin-D1	CCND1
MOL000006	luteolin	G1/S-specific cyclin-D1	CCND1
MOL000006	luteolin	CD40 ligand	CD40LG
MOL001439	arachidonic acid	Cell division protein kinase 4	CDK4
MOL000006	luteolin	Cell division protein kinase 4	CDK4
MOL000006	luteolin	Cyclin-dependent kinase inhibitor 1	CDKN1A
MOL001439	arachidonic acid	Cholesteryl ester transfer protein	CETP
MOL000449	Stigmasterol	Muscarinic acetylcholine receptor M1	CHRM1
MOL000449	Stigmasterol	Muscarinic acetylcholine receptor M2	CHRM2
MOL000449	Stigmasterol	Muscarinic acetylcholine receptor M3	CHRM3
MOL000449	Stigmasterol	Neuronal acetylcholine receptor protein, alpha-7 chain	CHRNA7
MOL001439	arachidonic acid	Collagen alpha-2(I) chain	COL1A2
MOL000449	Stigmasterol	Chymotrypsinogen B	CTRB1
MOL000006	luteolin	Dipeptidyl peptidase IV	DPP4
MOL001439	arachidonic acid	Pro-epidermal growth factor	EGF
MOL000006	luteolin	Epidermal growth factor receptor	EGFR
MOL000006	luteolin	Receptor tyrosine-protein kinase erbB-2	ERBB2
MOL001439	arachidonic acid	Glucose-6-phosphate 1-dehydrogenase	G6PD
MOL000449	Stigmasterol	Gamma-aminobutyric acid receptor subunit alpha-1	GABRA1
MOL000449	Stigmasterol	Gamma-aminobutyric-acid receptor alpha-3 subunit	GABRA3
MOL001439	arachidonic acid	Beta-galactosidase	GLB1
MOL000006	luteolin	Glutathione S-transferase P	GSTP1
MOL001439	arachidonic acid	Probable E3 ubiquitin-protein ligase HERC5	HERC5
MOL000006	luteolin	Heme oxygenase 1	HMOX1
MOL000483	(Z)-3-(4-hydroxy-3-methoxy-phenyl)-N-[2-(4-hydroxyphenyl)ethyl]acrylamide	Heat shock protein HSP 90	HSP90
MOL000006	luteolin	Heat shock protein HSP 90	HSP90
MOL000449	Stigmasterol	5-hydroxytryptamine 2A receptor	HTR2A
MOL000006	luteolin	Intercellular adhesion molecule 1	ICAM1
MOL000006	luteolin	Interferon gamma	IFNG
MOL000449	Stigmasterol	Ig gamma-1 chain C region	IGHG1
MOL000006	luteolin	Interleukin-10	IL10
MOL000006	luteolin	Interleukin-2	IL2
MOL000006	luteolin	Interleukin-4	IL4
MOL000006	luteolin	Interleukin-6	IL6
MOL000006	luteolin	Insulin receptor	INSR
MOL000006	luteolin	Transcription factor AP-1	JUN
MOL001439	arachidonic acid	Potassium channel subfamily K member 10	KCNK10
MOL001439	arachidonic acid	Potassium channel subfamily K member 2	KCNK2
MOL000449	Stigmasterol	Leukotriene A-4 hydrolase	LTA4H
MOL000483	(Z)-3-(4-hydroxy-3-methoxy-phenyl)-N-[2-(4-hydroxyphenyl)ethyl]acrylamide	Leukotriene A-4 hydrolase	LTA4H
MOL000449	Stigmasterol	Amine oxidase [flavin-containing] A	MAOA
MOL000449	Stigmasterol	Amine oxidase [flavin-containing] B	MAOB
MOL001439	arachidonic acid	Mitogen-activated protein kinase 1	MAPK1
MOL000006	luteolin	Mitogen-activated protein kinase 1	MAPK1
MOL000006	luteolin	Induced myeloid leukemia cell differentiation protein Mcl-1	MCL1
MOL000006	luteolin	E3 ubiquitin-protein ligase Mdm2	MDM2
MOL000006	luteolin	Hepatocyte growth factor receptor	MET
MOL000006	luteolin	Interstitial collagenase	MMP1
MOL000006	luteolin	72 kDa type IV collagenase	MMP2
MOL000006	luteolin	Matrix metalloproteinase-9	MMP9
MOL000449	Stigmasterol	Nuclear receptor coactivator 1	NCOA1
MOL000359	sitosterol	Nuclear receptor coactivator 2	NCOA2
MOL000449	Stigmasterol	Nuclear receptor coactivator 2	NCOA2
MOL005030	gondoic acid	Nuclear receptor coactivator 2	NCOA2
MOL000006	luteolin	Nuclear receptor coactivator 2	NCOA2
MOL000006	luteolin	NF-kappa-B inhibitor alpha	NFKBIA
MOL001439	arachidonic acid	Nitric oxide synthase, endothelial	NOS3
MOL000359	sitosterol	Mineralocorticoid receptor	NR3C2
MOL000449	Stigmasterol	Mineralocorticoid receptor	NR3C2
MOL000006	luteolin	Kinetochore protein Nuf2	NUF2
MOL000006	luteolin	Proliferating cell nuclear antigen	PCNA
MOL000483	(Z)-3-(4-hydroxy-3-methoxy-phenyl)-N-[2-(4-hydroxyphenyl)ethyl]acrylamide	CGMP-inhibited 3',5'-cyclic phosphodiesterase A	PDE3A
MOL001439	arachidonic acid	Platelet endothelial cell adhesion molecule	PECAM1
MOL000359	sitosterol	Progesterone receptor	PGR
MOL000449	Stigmasterol	Progesterone receptor	PGR
MOL000006	luteolin	Phosphatidylinositol-4,5-bisphosphate 3-kinase catalytic subunit, gamma isoform	PIK3CG
MOL001439	arachidonic acid	Cytosolic phospholipase A2	PLA2G4A
MOL000449	Stigmasterol	Urokinase-type plasminogen activator	PLAU
MOL001439	arachidonic acid	Peroxisome proliferator-activated receptor gamma	PPARG
MOL000006	luteolin	Peroxisome proliferator-activated receptor gamma	PPARG
MOL000449	Stigmasterol	mRNA of PKA Catalytic Subunit C-alpha	PRKACA
MOL000006	luteolin	mRNA of PKA Catalytic Subunit C-alpha	PRKACA
MOL001439	arachidonic acid	Protein kinase C beta type	PRKCB
MOL000006	luteolin	Trypsin-1	PRSS1
MOL001439	arachidonic acid	Phosphatidylinositol-3,4,5-trisphosphate 3-phosphatase and dual-specificity protein phosphatase PTEN	PTEN
MOL001439	arachidonic acid	Prostaglandin E synthase	PTGES
MOL000006	luteolin	Prostaglandin E synthase	PTGES
MOL001439	arachidonic acid	Prostaglandin E synthase 2	PTGES2
MOL001439	arachidonic acid	Prostaglandin G/H synthase 1	PTGS1
MOL000449	Stigmasterol	Prostaglandin G/H synthase 1	PTGS1
MOL000483	(Z)-3-(4-hydroxy-3-methoxy-phenyl)-N-[2-(4-hydroxyphenyl)ethyl]acrylamide	Prostaglandin G/H synthase 1	PTGS1
MOL005030	gondoic acid	Prostaglandin G/H synthase 1	PTGS1
MOL000006	luteolin	Prostaglandin G/H synthase 1	PTGS1
MOL001439	arachidonic acid	Prostaglandin G/H synthase 2	PTGS2
MOL000449	Stigmasterol	Prostaglandin G/H synthase 2	PTGS2
MOL000483	(Z)-3-(4-hydroxy-3-methoxy-phenyl)-N-[2-(4-hydroxyphenyl)ethyl]acrylamide	Prostaglandin G/H synthase 2	PTGS2
MOL000006	luteolin	Prostaglandin G/H synthase 2	PTGS2
MOL000006	luteolin	Retinoblastoma-associated protein	RB1
MOL001439	arachidonic acid	Transcription factor p65	RELA
MOL000006	luteolin	Transcription factor p65	RELA
MOL001439	arachidonic acid	Retinoic acid receptor RXR-alpha	RXRA
MOL000449	Stigmasterol	Retinoic acid receptor RXR-alpha	RXRA
MOL001439	arachidonic acid	Retinoic acid receptor RXR-gamma	RXRG
MOL000449	Stigmasterol	Sodium channel protein type 5 subunit alpha	SCN5A
MOL001439	arachidonic acid	P-selectin	SELP
MOL000006	luteolin	Solute carrier family 2, facilitated glucose transporter member 4	SLC2A4
MOL001439	arachidonic acid	Sodium-dependent noradrenaline transporter	SLC6A2
MOL000449	Stigmasterol	Sodium-dependent noradrenaline transporter	SLC6A2
MOL000449	Stigmasterol	Sodium-dependent dopamine transporter	SLC6A3
MOL000006	luteolin	Tumor necrosis factor	TNF
MOL001439	arachidonic acid	Tumor necrosis factor receptor superfamily member 1A	TNFRSF1A
MOL001439	arachidonic acid	Tumor necrosis factor receptor superfamily member 1B	TNFRSF1B
MOL000006	luteolin	DNA topoisomerase 1	TOP1
MOL000006	luteolin	DNA topoisomerase 2-alpha	TOP2A
MOL000006	luteolin	Cellular tumor antigen p53	TP53
MOL001439	arachidonic acid	Transient receptor potential cation channel subfamily V member 1	TRPV1
MOL000006	luteolin	Tyrosinase	TYR
MOL001439	arachidonic acid	Mitochondrial uncoupling protein 2	UCP2
MOL000006	luteolin	Vascular endothelial growth factor A	VEGFA
MOL000006	luteolin	Xanthine dehydrogenase/oxidase	XDH

## Sheet: Da Zao
Mol ID	Molecule Name	MW	AlogP	Hdon	Hacc	OB (%)	Caco-2	BBB	DL	FASA-	HL
MOL012921	stepharine	297.38	1.82	1	4	31.55	0.64	0.17	0.33	0.23	10.31
MOL012940	Spiradine A	311.46	1.24	1	3	113.52	0.29	0.14	0.61	0.27	15.71
MOL012946	zizyphus saponin I_qt	472.78	4.39	2	4	32.69	0.42	-0.32	0.62	0.24	10.45
MOL012961	jujuboside A_qt	472.78	4.39	2	4	36.67	0.54	-0.05	0.62	0.23	9.47
MOL012976	coumestrol	268.23	3.01	2	5	32.49	0.55	-0.48	0.34	0.36	7.75
MOL012980	Daechuine S6	548.75	3.2	2	9	46.48	0.38	0.02	0.79	0.3	6.09
MOL012981	Daechuine S7	514.74	2.81	2	9	44.82	0.46	0.12	0.83	0.27	4.67
MOL012986	Jujubasaponin V_qt	472.78	4.65	2	4	36.99	0.38	-0.51	0.63	0.25	9.51
MOL012989	Jujuboside C_qt	472.78	4.39	2	4	40.26	0.37	-0.43	0.62	0.24	9.67
MOL012992	Mauritine D	342.46	1.62	2	6	89.13	0.59	0.62	0.45	0.03	4.91
MOL001454	berberine	336.39	3.45	0	4	36.86	1.24	0.57	0.78	0.19	6.57
MOL001522	(S)-Coclaurine	285.37	2.83	3	4	42.35	0.7	0.06	0.24	0.29	4.41
MOL000211	Mairin	456.78	6.52	2	3	55.38	0.73	0.22	0.78	0.26	8.87
MOL000449	Stigmasterol	412.77	7.64	1	1	43.83	1.44	1	0.76	0.22	5.57
MOL003410	Ziziphin_qt	472.78	4.39	2	4	66.95	0.49	-0.12	0.62	0.24	10
MOL000358	beta-sitosterol	414.79	8.08	1	1	36.91	1.32	0.99	0.75	0.23	5.36
MOL004350	Ruvoside_qt	390.57	2.29	3	5	36.12	-0.31	-1.13	0.76	0.24	7.21
MOL000492	(+)-catechin	290.29	1.92	5	6	54.83	-0.03	-0.73	0.24	0	0.61
MOL005360	malkangunin	432.56	1.84	2	7	57.71	0.22	-0.17	0.63	0.3	4.09
MOL000627	Stepholidine	327.41	3.1	2	5	33.11	0.83	0.29	0.54	0.22	1.54
MOL007213	Nuciferin	295.41	3.57	0	3	34.43	1.22	0.83	0.4	0.24	3.07
MOL000783	Protoporphyrin	562.72	8.24	4	6	30.86	0.67	-0.63	0.56	0.3	3.83
MOL000787	Fumarine	353.4	2.95	0	6	59.26	0.56	-0.13	0.83	0.3	23.46
MOL008034	21302-79-4	486.76	5.36	3	5	73.52	-0.05	-0.54	0.77	0.31	14.21
MOL008647	Moupinamide	313.38	2.86	3	5	86.71	0.55	-0.51	0.26	0.33	3.71
MOL002773	beta-carotene	536.96	12	0	0	37.18	2.25	1.52	0.58	0.33	4.36
MOL000096	(-)-catechin	290.29	1.92	5	6	49.68	-0.03	-0.78	0.24	0.35	0.38
MOL000098	quercetin	302.25	1.5	5	7	46.43	0.05	-0.77	0.28	0.38	14.4
MOL013357	(3S,6R,8S,9S,10R,13R,14S,17R)-17-[(1R,4R)-4-ethyl-1,5-dimethylhexyl]-10,13-dimethyl-2,3,6,7,8,9,11,12,14,15,16,17-dodecahydro-1H-cyclopenta[a]phenanthrene-3,6-diol	430.79	7.12	2	2	34.37	0.82	0.31	0.78	0.21	5.81

## Sheet: Da Zao Targets
Mol ID	Molecule Name	Target	Gene
MOL000098	quercetin	ATP-binding cassette sub-family G member 2	ABCG2
MOL000098	quercetin	Acetyl-CoA carboxylase 1	ACACA
MOL007213	Nuciferin	Acetylcholinesterase	ACHE
MOL000098	quercetin	Acetylcholinesterase	ACHE
MOL000098	quercetin	Prostatic acid phosphatase	ACP3
MOL000449	Stigmasterol	Alcohol dehydrogenase 1C	ADH1C
MOL012921	stepharine	Alpha-1A adrenergic receptor	ADRA1A
MOL001522	(S)-Coclaurine	Alpha-1A adrenergic receptor	ADRA1A
MOL000449	Stigmasterol	Alpha-1A adrenergic receptor	ADRA1A
MOL007213	Nuciferin	Alpha-1A adrenergic receptor	ADRA1A
MOL000358	beta-sitosterol	Alpha-1A adrenergic receptor	ADRA1A
MOL012921	stepharine	Alpha-1B adrenergic receptor	ADRA1B
MOL001522	(S)-Coclaurine	Alpha-1B adrenergic receptor	ADRA1B
MOL000449	Stigmasterol	Alpha-1B adrenergic receptor	ADRA1B
MOL000627	Stepholidine	Alpha-1B adrenergic receptor	ADRA1B
MOL007213	Nuciferin	Alpha-1B adrenergic receptor	ADRA1B
MOL000787	Fumarine	Alpha-1B adrenergic receptor	ADRA1B
MOL000358	beta-sitosterol	Alpha-1B adrenergic receptor	ADRA1B
MOL001522	(S)-Coclaurine	Alpha-1D adrenergic receptor	ADRA1D
MOL000627	Stepholidine	Alpha-1D adrenergic receptor	ADRA1D
MOL007213	Nuciferin	Alpha-1D adrenergic receptor	ADRA1D
MOL000787	Fumarine	Alpha-1D adrenergic receptor	ADRA1D
MOL001522	(S)-Coclaurine	Alpha-2A adrenergic receptor	ADRA2A
MOL000449	Stigmasterol	Alpha-2A adrenergic receptor	ADRA2A
MOL012921	stepharine	Alpha-2B adrenergic receptor	ADRA2B
MOL000627	Stepholidine	Alpha-2B adrenergic receptor	ADRA2B
MOL007213	Nuciferin	Alpha-2B adrenergic receptor	ADRA2B
MOL001522	(S)-Coclaurine	Alpha-2C adrenergic receptor	ADRA2C
MOL000627	Stepholidine	Alpha-2C adrenergic receptor	ADRA2C
MOL000449	Stigmasterol	Beta-1 adrenergic receptor	ADRB1
MOL012921	stepharine	Beta-2 adrenergic receptor	ADRB2
MOL001454	berberine	Beta-2 adrenergic receptor	ADRB2
MOL001522	(S)-Coclaurine	Beta-2 adrenergic receptor	ADRB2
MOL000449	Stigmasterol	Beta-2 adrenergic receptor	ADRB2
MOL000627	Stepholidine	Beta-2 adrenergic receptor	ADRB2
MOL007213	Nuciferin	Beta-2 adrenergic receptor	ADRB2
MOL000787	Fumarine	Beta-2 adrenergic receptor	ADRB2
MOL000098	quercetin	Beta-2 adrenergic receptor	ADRB2
MOL000358	beta-sitosterol	Beta-2 adrenergic receptor	ADRB2
MOL000098	quercetin	Aryl hydrocarbon receptor	AHR
MOL000098	quercetin	Activator of 90 kDa heat shock protein ATPase homolog 1	AHSA1
MOL000449	Stigmasterol	Aldose reductase	AKR1B1
MOL000098	quercetin	Aldose reductase	AKR1B1
MOL002773	beta-carotene	RAC-alpha serine/threonine-protein kinase	AKT1
MOL000098	quercetin	RAC-alpha serine/threonine-protein kinase	AKT1
MOL002773	beta-carotene	Serum albumin	ALB
MOL000098	quercetin	Arachidonate 5-lipoxygenase	ALOX5
MOL001454	berberine	Androgen receptor	AR
MOL007213	Nuciferin	Androgen receptor	AR
MOL000098	quercetin	Androgen receptor	AR
MOL000098	quercetin	Apoptosis regulator BAX	BAX
MOL000358	beta-sitosterol	Apoptosis regulator BAX	BAX
MOL002773	beta-carotene	Apoptosis regulator Bcl-2	BCL2
MOL000098	quercetin	Apoptosis regulator Bcl-2	BCL2
MOL000358	beta-sitosterol	Apoptosis regulator Bcl-2	BCL2
MOL000098	quercetin	Bcl-2-like protein 1	BCL2L1
MOL000098	quercetin	Baculoviral IAP repeat-containing protein 5	BIRC5
MOL001522	(S)-Coclaurine	Carbonic anhydrase II	CA2
MOL000627	Stepholidine	Carbonic anhydrase II	CA2
MOL000787	Fumarine	Voltage-dependent L-type calcium channel subunit alpha-1S	CACNA1S
MOL001454	berberine	Calmodulin	CaM
MOL001522	(S)-Coclaurine	Calmodulin	CaM
MOL000492	(+)-catechin	Calmodulin	CaM
MOL000627	Stepholidine	Calmodulin	CaM
MOL000787	Fumarine	Calmodulin	CaM
MOL000096	(-)-catechin	Calmodulin	CaM
MOL002773	beta-carotene	Caspase-3	CASP3
MOL000098	quercetin	Caspase-3	CASP3
MOL000358	beta-sitosterol	Caspase-3	CASP3
MOL002773	beta-carotene	Caspase-7	CASP7
MOL002773	beta-carotene	Caspase-8	CASP8
MOL000098	quercetin	Caspase-8	CASP8
MOL000358	beta-sitosterol	Caspase-8	CASP8
MOL002773	beta-carotene	Caspase-9	CASP9
MOL000098	quercetin	Caspase-9	CASP9
MOL000358	beta-sitosterol	Caspase-9	CASP9
MOL000492	(+)-catechin	Catalase	CAT
MOL002773	beta-carotene	Caveolin-1	CAV1
MOL000098	quercetin	Caveolin-1	CAV1
MOL000098	quercetin	C-C motif chemokine 2	CCL2
MOL000098	quercetin	G2/mitotic-specific cyclin-B1	CCNB1
MOL000098	quercetin	G1/S-specific cyclin-D1	CCND1
MOL000098	quercetin	CD40 ligand	CD40LG
MOL000098	quercetin	Cell division control protein 2 homolog	CDC2
MOL012976	coumestrol	Hsp90 co-chaperone Cdc37	CDC37
MOL000098	quercetin	Cyclin-dependent kinase inhibitor 1	CDKN1A
MOL000098	quercetin	Cyclin-dependent kinase inhibitor 2A, isoforms 1/2/3	CDKN2A
MOL000098	quercetin	Serine/threonine-protein kinase Chk2	CHEK2
MOL012921	stepharine	Muscarinic acetylcholine receptor M1	CHRM1
MOL001522	(S)-Coclaurine	Muscarinic acetylcholine receptor M1	CHRM1
MOL000449	Stigmasterol	Muscarinic acetylcholine receptor M1	CHRM1
MOL000627	Stepholidine	Muscarinic acetylcholine receptor M1	CHRM1
MOL007213	Nuciferin	Muscarinic acetylcholine receptor M1	CHRM1
MOL000787	Fumarine	Muscarinic acetylcholine receptor M1	CHRM1
MOL000358	beta-sitosterol	Muscarinic acetylcholine receptor M1	CHRM1
MOL012921	stepharine	Muscarinic acetylcholine receptor M2	CHRM2
MOL000449	Stigmasterol	Muscarinic acetylcholine receptor M2	CHRM2
MOL000627	Stepholidine	Muscarinic acetylcholine receptor M2	CHRM2
MOL000358	beta-sitosterol	Muscarinic acetylcholine receptor M2	CHRM2
MOL012921	stepharine	Muscarinic acetylcholine receptor M3	CHRM3
MOL001522	(S)-Coclaurine	Muscarinic acetylcholine receptor M3	CHRM3
MOL000449	Stigmasterol	Muscarinic acetylcholine receptor M3	CHRM3
MOL000627	Stepholidine	Muscarinic acetylcholine receptor M3	CHRM3
MOL007213	Nuciferin	Muscarinic acetylcholine receptor M3	CHRM3
MOL000787	Fumarine	Muscarinic acetylcholine receptor M3	CHRM3
MOL000358	beta-sitosterol	Muscarinic acetylcholine receptor M3	CHRM3
MOL012921	stepharine	Muscarinic acetylcholine receptor M4	CHRM4
MOL000627	Stepholidine	Muscarinic acetylcholine receptor M4	CHRM4
MOL007213	Nuciferin	Muscarinic acetylcholine receptor M4	CHRM4
MOL000787	Fumarine	Muscarinic acetylcholine receptor M4	CHRM4
MOL000358	beta-sitosterol	Muscarinic acetylcholine receptor M4	CHRM4
MOL012921	stepharine	Muscarinic acetylcholine receptor M5	CHRM5
MOL000627	Stepholidine	Muscarinic acetylcholine receptor M5	CHRM5
MOL007213	Nuciferin	Muscarinic acetylcholine receptor M5	CHRM5
MOL000787	Fumarine	Muscarinic acetylcholine receptor M5	CHRM5
MOL012921	stepharine	Neuronal acetylcholine receptor subunit alpha-2	CHRNA2
MOL007213	Nuciferin	Neuronal acetylcholine receptor subunit alpha-2	CHRNA2
MOL000358	beta-sitosterol	Neuronal acetylcholine receptor subunit alpha-2	CHRNA2
MOL012921	stepharine	Neuronal acetylcholine receptor protein, alpha-7 chain	CHRNA7
MOL000449	Stigmasterol	Neuronal acetylcholine receptor protein, alpha-7 chain	CHRNA7
MOL007213	Nuciferin	Neuronal acetylcholine receptor protein, alpha-7 chain	CHRNA7
MOL000358	beta-sitosterol	Neuronal acetylcholine receptor protein, alpha-7 chain	CHRNA7
MOL000098	quercetin	Inhibitor of nuclear factor kappa-B kinase subunit alpha	CHUK
MOL000098	quercetin	Claudin-4	CLDN4
MOL000098	quercetin	Collagen alpha-1(I) chain	COL1A1
MOL000098	quercetin	Collagen alpha-1(III) chain	COL3A1
MOL000098	quercetin	C-reactive protein	CRP
MOL002773	beta-carotene	Catenin beta-1	CTNNB1
MOL000449	Stigmasterol	Chymotrypsinogen B	CTRB1
MOL000098	quercetin	Cathepsin D	CTSD
MOL000098	quercetin	C-X-C motif chemokine 10	CXCL10
MOL000098	quercetin	C-X-C motif chemokine 11	CXCL11
MOL000098	quercetin	C-X-C motif chemokine 2	CXCL2
MOL000098	quercetin	Interleukin-8	CXCL8
MOL000098	quercetin	Cytochrome P450 1A1	CYP1A1
MOL002773	beta-carotene	Cytochrome P450 1A2	CYP1A2
MOL000098	quercetin	Cytochrome P450 1A2	CYP1A2
MOL000098	quercetin	Cytochrome P450 1B1	CYP1B1
MOL002773	beta-carotene	Cytochrome P450 2B1	CYP2B1
MOL012976	coumestrol	Cytochrome P450 2B6	CYP2B6
MOL012976	coumestrol	Cytochrome P450 3A4	CYP3A4
MOL002773	beta-carotene	Cytochrome P450 3A4	CYP3A4
MOL000098	quercetin	Cytochrome P450 3A4	CYP3A4
MOL000358	beta-sitosterol	Cytochrome P450-cam	CYP450
MOL000098	quercetin	DDB1- and CUL4-associated factor 5	DCAF5
MOL000098	quercetin	Type I iodothyronine deiodinase	DIO1
MOL000098	quercetin	Dipeptidyl peptidase IV	DPP4
MOL012921	stepharine	Dopamine D1 receptor	DRD1
MOL001522	(S)-Coclaurine	Dopamine D1 receptor	DRD1
MOL000627	Stepholidine	Dopamine D1 receptor	DRD1
MOL000787	Fumarine	Dopamine D1 receptor	DRD1
MOL000358	beta-sitosterol	Dopamine D1 receptor	DRD1
MOL012921	stepharine	D(1B) dopamine receptor	DRD1B
MOL000627	Stepholidine	D(1B) dopamine receptor	DRD1B
MOL012921	stepharine	D(2) dopamine receptor	DRD2
MOL007213	Nuciferin	D(2) dopamine receptor	DRD2
MOL000627	Stepholidine	D(4) dopamine receptor	DRD4
MOL000098	quercetin	Dual oxidase 2	DUOX2
MOL000098	quercetin	Transcription factor E2F1	E2F1
MOL000098	quercetin	Transcription factor E2F2	E2F2
MOL000098	quercetin	Pro-epidermal growth factor	EGF
MOL000098	quercetin	Epidermal growth factor receptor	EGFR
MOL000098	quercetin	Eukaryotic translation initiation factor 6	EIF6
MOL000098	quercetin	ETS domain-containing protein Elk-1	ELK1
MOL000098	quercetin	Receptor tyrosine-protein kinase erbB-2	ERBB2
MOL000098	quercetin	Receptor tyrosine-protein kinase erbB-3	ERBB3
MOL001454	berberine	Estrogen receptor	ESR1
MOL000492	(+)-catechin	Estrogen receptor	ESR1
MOL000096	(-)-catechin	Estrogen receptor	ESR1
MOL000098	quercetin	Estrogen sulfotransferase	EST
MOL012981	Daechuine S7	Coagulation factor Xa	F10
MOL001454	berberine	Coagulation factor Xa	F10
MOL000627	Stepholidine	Coagulation factor Xa	F10
MOL000787	Fumarine	Coagulation factor Xa	F10
MOL000098	quercetin	Coagulation factor Xa	F10
MOL000098	quercetin	Thrombin	F2
MOL002773	beta-carotene	Tissue factor	F3
MOL000098	quercetin	Tissue factor	F3
MOL000787	Fumarine	Coagulation factor VII	F7
MOL000098	quercetin	Coagulation factor VII	F7
MOL000096	(-)-catechin	Fatty acid synthase	FASN
MOL000098	quercetin	Proto-oncogene c-Fos	FOS
MOL012921	stepharine	Gamma-aminobutyric acid receptor subunit alpha-1	GABRA1
MOL000449	Stigmasterol	Gamma-aminobutyric acid receptor subunit alpha-1	GABRA1
MOL007213	Nuciferin	Gamma-aminobutyric acid receptor subunit alpha-1	GABRA1
MOL000098	quercetin	Gamma-aminobutyric acid receptor subunit alpha-1	GABRA1
MOL000358	beta-sitosterol	Gamma-aminobutyric acid receptor subunit alpha-1	GABRA1
MOL000358	beta-sitosterol	Gamma-aminobutyric-acid receptor alpha-2 subunit	GABRA2
MOL012921	stepharine	Gamma-aminobutyric-acid receptor alpha-3 subunit	GABRA3
MOL000449	Stigmasterol	Gamma-aminobutyric-acid receptor alpha-3 subunit	GABRA3
MOL000358	beta-sitosterol	Gamma-aminobutyric-acid receptor alpha-3 subunit	GABRA3
MOL000358	beta-sitosterol	Gamma-aminobutyric-acid receptor alpha-5 subunit	GABRA5
MOL002773	beta-carotene	Gap junction alpha-1 protein	GJA1
MOL000098	quercetin	Gap junction alpha-1 protein	GJA1
MOL000098	quercetin	78 kDa glucose-regulated protein	GRP78
MOL000098	quercetin	Glutathione S-transferase Mu 1	GSTM1
MOL000098	quercetin	Glutathione S-transferase Mu 2	GSTM2
MOL000098	quercetin	Glutathione S-transferase P	GSTP1
MOL000098	quercetin	DNA gyrase subunit B	gyrB
MOL000492	(+)-catechin	Hyaluronan synthase 2	HAS2
MOL000098	quercetin	Hyaluronan synthase 2	HAS2
MOL000098	quercetin	Probable E3 ubiquitin-protein ligase HERC5	HERC5
MOL000098	quercetin	Hypoxia-inducible factor 1-alpha	HIF1A
MOL000098	quercetin	Hexokinase-2	HK2
MOL002773	beta-carotene	Heme oxygenase 1	HMOX1
MOL000098	quercetin	Heme oxygenase 1	HMOX1
MOL000098	quercetin	Heat shock factor protein 1	HSF1
MOL012976	coumestrol	Heat shock protein HSP 90	HSP90
MOL012992	Mauritine D	Heat shock protein HSP 90	HSP90
MOL001454	berberine	Heat shock protein HSP 90	HSP90
MOL001522	(S)-Coclaurine	Heat shock protein HSP 90	HSP90
MOL000492	(+)-catechin	Heat shock protein HSP 90	HSP90
MOL000627	Stepholidine	Heat shock protein HSP 90	HSP90
MOL000787	Fumarine	Heat shock protein HSP 90	HSP90
MOL000096	(-)-catechin	Heat shock protein HSP 90	HSP90
MOL000098	quercetin	Heat shock protein HSP 90	HSP90
MOL000358	beta-sitosterol	Heat shock protein HSP 90	HSP90
MOL000098	quercetin	Heat shock protein beta-1	HSPB1
MOL012921	stepharine	5-hydroxytryptamine 2A receptor	HTR2A
MOL000449	Stigmasterol	5-hydroxytryptamine 2A receptor	HTR2A
MOL000627	Stepholidine	5-hydroxytryptamine 2A receptor	HTR2A
MOL007213	Nuciferin	5-hydroxytryptamine 2A receptor	HTR2A
MOL000787	Fumarine	5-hydroxytryptamine 2A receptor	HTR2A
MOL000358	beta-sitosterol	5-hydroxytryptamine 2A receptor	HTR2A
MOL000627	Stepholidine	5-hydroxytryptamine 2C receptor	HTR2C
MOL007213	Nuciferin	5-hydroxytryptamine 2C receptor	HTR2C
MOL012921	stepharine	5-hydroxytryptamine receptor 3A	HTR3A
MOL007213	Nuciferin	5-hydroxytryptamine receptor 3A	HTR3A
MOL000787	Fumarine	5-hydroxytryptamine receptor 3A	HTR3A
MOL000098	quercetin	Intercellular adhesion molecule 1	ICAM1
MOL000098	quercetin	Interferon gamma	IFNG
MOL000098	quercetin	Insulin-like growth factor II	IGF2
MOL000098	quercetin	Insulin-like growth factor-binding protein 3	IGFBP3
MOL000449	Stigmasterol	Ig gamma-1 chain C region	IGHG1
MOL000098	quercetin	Interleukin-10	IL10
MOL000098	quercetin	Interleukin-1 alpha	IL1A
MOL000098	quercetin	Interleukin-1 beta	IL1B
MOL000098	quercetin	Interleukin-2	IL2
MOL000098	quercetin	Interleukin-6	IL6
MOL000098	quercetin	Insulin receptor	INSR
MOL000098	quercetin	Interferon regulatory factor 1	IRF1
MOL002773	beta-carotene	Transcription factor AP-1	JUN
MOL000098	quercetin	Transcription factor AP-1	JUN
MOL000358	beta-sitosterol	Transcription factor AP-1	JUN
MOL001454	berberine	Potassium voltage-gated channel subfamily H member 2	KCNH2
MOL000627	Stepholidine	Potassium voltage-gated channel subfamily H member 2	KCNH2
MOL000787	Fumarine	Potassium voltage-gated channel subfamily H member 2	KCNH2
MOL000098	quercetin	Potassium voltage-gated channel subfamily H member 2	KCNH2
MOL000358	beta-sitosterol	Potassium voltage-gated channel subfamily H member 2	KCNH2
MOL000787	Fumarine	Vascular endothelial growth factor receptor 2	KDR
MOL000096	(-)-catechin	Krueppel-like factor 7	KLF7
MOL000492	(+)-catechin	Beta-lactamase	LACTB
MOL000096	(-)-catechin	Beta-lactamase	LACTB
MOL000449	Stigmasterol	Leukotriene A-4 hydrolase	LTA4H
MOL000449	Stigmasterol	Amine oxidase [flavin-containing] A	MAOA
MOL001522	(S)-Coclaurine	Amine oxidase [flavin-containing] B	MAOB
MOL000449	Stigmasterol	Amine oxidase [flavin-containing] B	MAOB
MOL000098	quercetin	Amine oxidase [flavin-containing] B	MAOB
MOL000358	beta-sitosterol	Microtubule-associated protein 2	MAP2
MOL000098	quercetin	Mitogen-activated protein kinase 1	MAPK1
MOL000098	quercetin	Maltase-glucoamylase, intestinal	MGAM
MOL002773	beta-carotene	Interstitial collagenase	MMP1
MOL000098	quercetin	Interstitial collagenase	MMP1
MOL002773	beta-carotene	Stromelysin-2	MMP10
MOL002773	beta-carotene	72 kDa type IV collagenase	MMP2
MOL000098	quercetin	72 kDa type IV collagenase	MMP2
MOL000098	quercetin	Stromelysin-1	MMP3
MOL000098	quercetin	Matrix metalloproteinase-9	MMP9
MOL000098	quercetin	Myeloperoxidase	MPO
MOL002773	beta-carotene	Myc proto-oncogene protein	MYC
MOL000098	quercetin	Myc proto-oncogene protein	MYC
MOL000098	quercetin	Neutrophil cytosol factor 1	NCF1
MOL000449	Stigmasterol	Nuclear receptor coactivator 1	NCOA1
MOL004350	Ruvoside_qt	Nuclear receptor coactivator 1	NCOA1
MOL001454	berberine	Nuclear receptor coactivator 2	NCOA2
MOL001522	(S)-Coclaurine	Nuclear receptor coactivator 2	NCOA2
MOL000449	Stigmasterol	Nuclear receptor coactivator 2	NCOA2
MOL000492	(+)-catechin	Nuclear receptor coactivator 2	NCOA2
MOL000096	(-)-catechin	Nuclear receptor coactivator 2	NCOA2
MOL000098	quercetin	Nuclear receptor coactivator 2	NCOA2
MOL000358	beta-sitosterol	Nuclear receptor coactivator 2	NCOA2
MOL000098	quercetin	Nuclear factor erythroid 2-related factor 2	NFE2L2
MOL000098	quercetin	NF-kappa-B inhibitor alpha	NFKBIA
MOL000098	quercetin	Homeobox protein Nkx-3.1	NKX3-1
MOL001454	berberine	Nitric oxide synthase, inducible	NOS2
MOL001454	berberine	Nitric-oxide synthase, endothelial	NOS3
MOL000098	quercetin	Nitric-oxide synthase, endothelial	NOS3
MOL000098	quercetin	Nitric oxide synthase, endothelial	NOS3
MOL000098	quercetin	Puromycin-sensitive aminopeptidase	NPEPPS
MOL000098	quercetin	NAD(P)H dehydrogenase [quinone] 1	NQO1
MOL012976	coumestrol	Nuclear receptor subfamily 1 group I member 2	NR1I2
MOL000098	quercetin	Nuclear receptor subfamily 1 group I member 2	NR1I2
MOL000098	quercetin	Nuclear receptor subfamily 1 group I member 3	NR1I3
MOL012946	zizyphus saponin I_qt	Mineralocorticoid receptor	NR3C2
MOL012986	Jujubasaponin V_qt	Mineralocorticoid receptor	NR3C2
MOL000449	Stigmasterol	Mineralocorticoid receptor	NR3C2
MOL004350	Ruvoside_qt	Mineralocorticoid receptor	NR3C2
MOL000098	quercetin	Ornithine decarboxylase	ODC1
MOL012921	stepharine	Delta-type opioid receptor	OPRD1
MOL000627	Stepholidine	Delta-type opioid receptor	OPRD1
MOL007213	Nuciferin	Delta-type opioid receptor	OPRD1
MOL000787	Fumarine	Delta-type opioid receptor	OPRD1
MOL012921	stepharine	Mu-type opioid receptor	OPRM1
MOL001522	(S)-Coclaurine	Mu-type opioid receptor	OPRM1
MOL000627	Stepholidine	Mu-type opioid receptor	OPRM1
MOL007213	Nuciferin	Mu-type opioid receptor	OPRM1
MOL000787	Fumarine	Mu-type opioid receptor	OPRM1
MOL000358	beta-sitosterol	Mu-type opioid receptor	OPRM1
MOL000098	quercetin	Poly [ADP-ribose] polymerase 1	PARP1
MOL000098	quercetin	Procollagen C-endopeptidase enhancer 1	PCOLCE
MOL001454	berberine	cAMP and cAMP-inhibited cGMP 3',5'-cyclic phosphodiesterase 10A	PDE10A
MOL001522	(S)-Coclaurine	CGMP-inhibited 3',5'-cyclic phosphodiesterase A	PDE3A
MOL000787	Fumarine	CGMP-inhibited 3',5'-cyclic phosphodiesterase A	PDE3A
MOL000358	beta-sitosterol	CGMP-inhibited 3',5'-cyclic phosphodiesterase A	PDE3A
MOL000787	Fumarine	Type IV phosphodiesterase	PDE4B
MOL000211	Mairin	Progesterone receptor	PGR
MOL000449	Stigmasterol	Progesterone receptor	PGR
MOL000358	beta-sitosterol	Progesterone receptor	PGR
MOL012976	coumestrol	Phosphatidylinositol-4,5-bisphosphate 3-kinase catalytic subunit, gamma isoform	PIK3CG
MOL000098	quercetin	Phosphatidylinositol-4,5-bisphosphate 3-kinase catalytic subunit, gamma isoform	PIK3CG
MOL000358	beta-sitosterol	Phosphatidylinositol-4,5-bisphosphate 3-kinase catalytic subunit, gamma isoform	PIK3CG
MOL000098	quercetin	Tissue-type plasminogen activator	PLAT
MOL000449	Stigmasterol	Urokinase-type plasminogen activator	PLAU
MOL000098	quercetin	Urokinase-type plasminogen activator	PLAU
MOL000098	quercetin	Serum paraoxonase/arylesterase 1	PON1
MOL000358	beta-sitosterol	Serum paraoxonase/arylesterase 1	PON1
MOL000098	quercetin	NADPH--cytochrome P450 reductase	POR
MOL000098	quercetin	Peroxisome proliferator-activated receptor alpha	PPARA
MOL000098	quercetin	Peroxisome proliferator-activated receptor delta	PPARD
MOL012976	coumestrol	Peroxisome proliferator activated receptor gamma	PPARG
MOL000096	(-)-catechin	Peroxisome proliferator-activated receptor gamma	PPARG
MOL000098	quercetin	Peroxisome proliferator activated receptor gamma	PPARG
MOL000098	quercetin	Peroxisome proliferator-activated receptor gamma	PPARG
MOL001454	berberine	mRNA of PKA Catalytic Subunit C-alpha	PRKACA
MOL001522	(S)-Coclaurine	mRNA of PKA Catalytic Subunit C-alpha	PRKACA
MOL000449	Stigmasterol	mRNA of PKA Catalytic Subunit C-alpha	PRKACA
MOL000492	(+)-catechin	mRNA of PKA Catalytic Subunit C-alpha	PRKACA
MOL000627	Stepholidine	mRNA of PKA Catalytic Subunit C-alpha	PRKACA
MOL000787	Fumarine	mRNA of PKA Catalytic Subunit C-alpha	PRKACA
MOL000096	(-)-catechin	mRNA of PKA Catalytic Subunit C-alpha	PRKACA
MOL000098	quercetin	mRNA of PKA Catalytic Subunit C-alpha	PRKACA
MOL000358	beta-sitosterol	mRNA of PKA Catalytic Subunit C-alpha	PRKACA
MOL000098	quercetin	Protein kinase C alpha type	PRKCA
MOL000358	beta-sitosterol	Protein kinase C alpha type	PRKCA
MOL000098	quercetin	Protein kinase C beta type	PRKCB
MOL001454	berberine	Trypsin-1	PRSS1
MOL000098	quercetin	Trypsin-1	PRSS1
MOL000098	quercetin	Peroxidase C1A	PRXC1A
MOL000098	quercetin	26S proteasome non-ATPase regulatory subunit 3	PSMD3
MOL000098	quercetin	Phosphatidylinositol-3,4,5-trisphosphate 3-phosphatase and dual-specificity protein phosphatase PTEN	PTEN
MOL000098	quercetin	Prostaglandin E2 receptor EP3 subtype	PTGER3
MOL012921	stepharine	Prostaglandin G/H synthase 1	PTGS1
MOL001454	berberine	Prostaglandin G/H synthase 1	PTGS1
MOL001522	(S)-Coclaurine	Prostaglandin G/H synthase 1	PTGS1
MOL000449	Stigmasterol	Prostaglandin G/H synthase 1	PTGS1
MOL000492	(+)-catechin	Prostaglandin G/H synthase 1	PTGS1
MOL000627	Stepholidine	Prostaglandin G/H synthase 1	PTGS1
MOL007213	Nuciferin	Prostaglandin G/H synthase 1	PTGS1
MOL000787	Fumarine	Prostaglandin G/H synthase 1	PTGS1
MOL000096	(-)-catechin	Prostaglandin G/H synthase 1	PTGS1
MOL000098	quercetin	Prostaglandin G/H synthase 1	PTGS1
MOL000358	beta-sitosterol	Prostaglandin G/H synthase 1	PTGS1
MOL012921	stepharine	Prostaglandin G/H synthase 2	PTGS2
MOL012976	coumestrol	Prostaglandin G/H synthase 2	PTGS2
MOL012992	Mauritine D	Prostaglandin G/H synthase 2	PTGS2
MOL001454	berberine	Prostaglandin G/H synthase 2	PTGS2
MOL001522	(S)-Coclaurine	Prostaglandin G/H synthase 2	PTGS2
MOL000449	Stigmasterol	Prostaglandin G/H synthase 2	PTGS2
MOL000492	(+)-catechin	Prostaglandin G/H synthase 2	PTGS2
MOL000627	Stepholidine	Prostaglandin G/H synthase 2	PTGS2
MOL007213	Nuciferin	Prostaglandin G/H synthase 2	PTGS2
MOL000787	Fumarine	Prostaglandin G/H synthase 2	PTGS2
MOL002773	beta-carotene	Prostaglandin G/H synthase 2	PTGS2
MOL000096	(-)-catechin	Prostaglandin G/H synthase 2	PTGS2
MOL000098	quercetin	Prostaglandin G/H synthase 2	PTGS2
MOL000358	beta-sitosterol	Prostaglandin G/H synthase 2	PTGS2
MOL000098	quercetin	RAF proto-oncogene serine/threonine-protein kinase	RAF1
MOL000098	quercetin	Ras GTPase-activating protein 1	RASA1
MOL000098	quercetin	Ras association domain-containing protein 1	RASSF1
MOL000098	quercetin	Retinoblastoma-associated protein	RB1
MOL000098	quercetin	Transcription factor p65	RELA
MOL000098	quercetin	Protein CBFA2T1	RUNX1T1
MOL000098	quercetin	Runt-related transcription factor 2	RUNX2
MOL012921	stepharine	Retinoic acid receptor RXR-alpha	RXRA
MOL001454	berberine	Retinoic acid receptor RXR-alpha	RXRA
MOL001522	(S)-Coclaurine	Retinoic acid receptor RXR-alpha	RXRA
MOL000449	Stigmasterol	Retinoic acid receptor RXR-alpha	RXRA
MOL000492	(+)-catechin	Retinoic acid receptor RXR-alpha	RXRA
MOL000627	Stepholidine	Retinoic acid receptor RXR-alpha	RXRA
MOL007213	Nuciferin	Retinoic acid receptor RXR-alpha	RXRA
MOL000098	quercetin	Retinoic acid receptor RXR-alpha	RXRA
MOL012921	stepharine	Sodium channel protein type 5 subunit alpha	SCN5A
MOL012992	Mauritine D	Sodium channel protein type 5 subunit alpha	SCN5A
MOL001454	berberine	Sodium channel protein type 5 subunit alpha	SCN5A
MOL001522	(S)-Coclaurine	Sodium channel protein type 5 subunit alpha	SCN5A
MOL000449	Stigmasterol	Sodium channel protein type 5 subunit alpha	SCN5A
MOL000627	Stepholidine	Sodium channel protein type 5 subunit alpha	SCN5A
MOL007213	Nuciferin	Sodium channel protein type 5 subunit alpha	SCN5A
MOL000787	Fumarine	Sodium channel protein type 5 subunit alpha	SCN5A
MOL000098	quercetin	Sodium channel protein type 5 subunit alpha	SCN5A
MOL000358	beta-sitosterol	Sodium channel protein type 5 subunit alpha	SCN5A
MOL000098	quercetin	E-selectin	SELE
MOL000098	quercetin	Plasminogen activator inhibitor 1	SERPINE1
MOL000098	quercetin	Solute carrier family 2, facilitated glucose transporter member 4	SLC2A4
MOL012921	stepharine	Sodium-dependent noradrenaline transporter	SLC6A2
MOL000449	Stigmasterol	Sodium-dependent noradrenaline transporter	SLC6A2
MOL007213	Nuciferin	Sodium-dependent noradrenaline transporter	SLC6A2
MOL012921	stepharine	Sodium-dependent dopamine transporter	SLC6A3
MOL001522	(S)-Coclaurine	Sodium-dependent dopamine transporter	SLC6A3
MOL000449	Stigmasterol	Sodium-dependent dopamine transporter	SLC6A3
MOL000627	Stepholidine	Sodium-dependent dopamine transporter	SLC6A3
MOL007213	Nuciferin	Sodium-dependent dopamine transporter	SLC6A3
MOL000787	Fumarine	Sodium-dependent dopamine transporter	SLC6A3
MOL012921	stepharine	Sodium-dependent serotonin transporter	SLC6A4
MOL001522	(S)-Coclaurine	Sodium-dependent serotonin transporter	SLC6A4
MOL000627	Stepholidine	Sodium-dependent serotonin transporter	SLC6A4
MOL007213	Nuciferin	Sodium-dependent serotonin transporter	SLC6A4
MOL000787	Fumarine	Sodium-dependent serotonin transporter	SLC6A4
MOL000358	beta-sitosterol	Sodium-dependent serotonin transporter	SLC6A4
MOL000098	quercetin	Superoxide dismutase [Cu-Zn]	SOD1
MOL000098	quercetin	Osteopontin	SPP1
MOL000098	quercetin	Signal transducer and activator of transcription 1-alpha/beta	STAT1
MOL000098	quercetin	Transforming growth factor beta-1	TGFB1
MOL000358	beta-sitosterol	Transforming growth factor beta-1	TGFB1
MOL000098	quercetin	Thrombomodulin	THBD
MOL000098	quercetin	Tumor necrosis factor	TNF
MOL000098	quercetin	DNA topoisomerase 1	TOP1
MOL000787	Fumarine	DNA topoisomerase II	TOP2
MOL000098	quercetin	DNA topoisomerase II	TOP2
MOL000098	quercetin	DNA topoisomerase 2-alpha	TOP2A
MOL000098	quercetin	Cellular tumor antigen p53	TP53
MOL000098	quercetin	Vascular cell adhesion protein 1	VCAM1
MOL002773	beta-carotene	Vascular endothelial growth factor A	VEGFA
MOL000098	quercetin	Vascular endothelial growth factor A	VEGFA
MOL000098	quercetin	Xanthine dehydrogenase/oxidase	XDH

[truncated: 7 more sheets: Sheng Di Targets, Mai Dong Targets, E Jiao Targets, All ZGCD Targets, All ZGCD active ingredients, Diseases Targets, Active ingredients-degree]
