# Supplementary material for: Integrated meta-analysis and network pharmacology analysis: evaluation of Zhigancao decoction as treatment for diabetic cardiomyopathy
Source: Front Cardiovasc Med. 2025 Mar 14;12:1454647. doi: 10.3389/fcvm.2025.1454647 (PMC11949964; doi:10.3389/fcvm.2025.1454647)
Supplement: Supplementary file 5 [file Datasheet5.csv]

SUID	AverageShortestPathLength	BetweennessCentrality	ClosenessCentrality	ClusteringCoefficient	Degree	Eccentricity	IsSingleNode	name	NeighborhoodConnectivity	NumberOfDirectedEdges	NumberOfUndirectedEdges	PartnerOfMultiEdgedNodePairs	Radiality	selected	SelfLoops	shared name	Stress	TopologicalCoefficient	TYPE
1064	3.43728814	0.00249866	0.29092702	0.0	3	6	false	E JIAO	65.0	3	0	0	0.59378531	false	0	E JIAO	14920	0.35164835	TCM
1065	3.2779661	0.07216771	0.30506722	0.0	17	4	false	MAI DONG	13.23529412	17	0	0	0.62033898	false	0	MAI DONG	829000	0.0741533	TCM
1066	3.65762712	0.00486527	0.2734013	0.0	3	6	false	SHENG DI	39.0	3	0	0	0.55706215	false	0	SHENG DI	51446	0.33628319	TCM
1067	3.00338983	0.02310742	0.33295711	0.0	18	4	false	DA ZAO	23.72222222	18	0	0	0.66610169	false	0	DA ZAO	322482	0.09274376	TCM
1068	3.38983051	0.00568015	0.295	0.0	6	6	false	MA REN	28.66666667	6	0	0	0.60169492	false	0	MA REN	58326	0.18693694	TCM
1069	3.21694915	0.01627382	0.31085353	0.0	16	4	false	REN SHEN	18.125	16	0	0	0.63050847	false	0	REN SHEN	230366	0.09307065	TCM
1070	3.77627119	0.00115368	0.26481149	0.0	6	6	false	GUI ZHI	13.83333333	6	0	0	0.53728814	false	0	GUI ZHI	23196	0.20698925	TCM
1071	3.80677966	2.1857E-4	0.26268923	0.0	2	6	false	SHENG JIANG	30.0	2	0	0	0.53220339	false	0	SHENG JIANG	3650	0.50877193	TCM
1072	3.45762712	0.0	0.28921569	0.0	1	6	false	YARS2	180.0	1	0	0	0.59039548	false	0	YARS2	0	0.0	GENE
1073	3.45762712	0.0	0.28921569	0.0	1	6	false	VARS2	180.0	1	0	0	0.59039548	false	0	VARS2	0	0.0	GENE
1074	3.45762712	0.0	0.28921569	0.0	1	6	false	TOMM40	180.0	1	0	0	0.59039548	false	0	TOMM40	0	0.0	GENE
1075	3.45762712	0.0	0.28921569	0.0	1	6	false	TNNT3	180.0	1	0	0	0.59039548	false	0	TNNT3	0	0.0	GENE
1076	3.45762712	0.0	0.28921569	0.0	1	6	false	TNNT2	180.0	1	0	0	0.59039548	false	0	TNNT2	0	0.0	GENE
1077	3.45762712	0.0	0.28921569	0.0	1	6	false	TNNT1	180.0	1	0	0	0.59039548	false	0	TNNT1	0	0.0	GENE
1078	3.45762712	0.0	0.28921569	0.0	1	6	false	TNNI3K	180.0	1	0	0	0.59039548	false	0	TNNI3K	0	0.0	GENE
1079	3.45762712	0.0	0.28921569	0.0	1	6	false	TNNI3	180.0	1	0	0	0.59039548	false	0	TNNI3	0	0.0	GENE
1080	3.45762712	0.0	0.28921569	0.0	1	6	false	TNNI2	180.0	1	0	0	0.59039548	false	0	TNNI2	0	0.0	GENE
1081	3.45762712	0.0	0.28921569	0.0	1	6	false	TLR4	180.0	1	0	0	0.59039548	false	0	TLR4	0	0.0	GENE
1082	3.45762712	0.0	0.28921569	0.0	1	6	false	TFAP2B	180.0	1	0	0	0.59039548	false	0	TFAP2B	0	0.0	GENE
1083	3.45762712	0.0	0.28921569	0.0	1	6	false	TAT	180.0	1	0	0	0.59039548	false	0	TAT	0	0.0	GENE
1084	3.45762712	0.0	0.28921569	0.0	1	6	false	STIM1	180.0	1	0	0	0.59039548	false	0	STIM1	0	0.0	GENE
1085	3.45762712	0.0	0.28921569	0.0	1	6	false	STAT5B	180.0	1	0	0	0.59039548	false	0	STAT5B	0	0.0	GENE
1086	3.45762712	0.0	0.28921569	0.0	1	6	false	SRD5A2	180.0	1	0	0	0.59039548	false	0	SRD5A2	0	0.0	GENE
1087	3.45762712	0.0	0.28921569	0.0	1	6	false	SOD2	180.0	1	0	0	0.59039548	false	0	SOD2	0	0.0	GENE
1088	3.45762712	0.0	0.28921569	0.0	1	6	false	SMPD4	180.0	1	0	0	0.59039548	false	0	SMPD4	0	0.0	GENE
1089	3.45762712	0.0	0.28921569	0.0	1	6	false	SLC36A3	180.0	1	0	0	0.59039548	false	0	SLC36A3	0	0.0	GENE
1090	3.45762712	0.0	0.28921569	0.0	1	6	false	SLC25A5	180.0	1	0	0	0.59039548	false	0	SLC25A5	0	0.0	GENE
1091	3.45762712	0.0	0.28921569	0.0	1	6	false	SLC25A4	180.0	1	0	0	0.59039548	false	0	SLC25A4	0	0.0	GENE
1092	3.45762712	0.0	0.28921569	0.0	1	6	false	SLC1A3	180.0	1	0	0	0.59039548	false	0	SLC1A3	0	0.0	GENE
1093	3.45762712	0.0	0.28921569	0.0	1	6	false	SLC19A3	180.0	1	0	0	0.59039548	false	0	SLC19A3	0	0.0	GENE
1094	3.45762712	0.0	0.28921569	0.0	1	6	false	SLC19A2	180.0	1	0	0	0.59039548	false	0	SLC19A2	0	0.0	GENE
1095	3.45762712	0.0	0.28921569	0.0	1	6	false	SLC13A3	180.0	1	0	0	0.59039548	false	0	SLC13A3	0	0.0	GENE
1096	3.45762712	0.0	0.28921569	0.0	1	6	false	SLC11A1	180.0	1	0	0	0.59039548	false	0	SLC11A1	0	0.0	GENE
1097	3.45762712	0.0	0.28921569	0.0	1	6	false	SCARB1	180.0	1	0	0	0.59039548	false	0	SCARB1	0	0.0	GENE
1098	3.45762712	0.0	0.28921569	0.0	1	6	false	PRLR	180.0	1	0	0	0.59039548	false	0	PRLR	0	0.0	GENE
1099	3.45762712	0.0	0.28921569	0.0	1	6	false	PLCB1	180.0	1	0	0	0.59039548	false	0	PLCB1	0	0.0	GENE
1100	3.45762712	0.0	0.28921569	0.0	1	6	false	PKLR	180.0	1	0	0	0.59039548	false	0	PKLR	0	0.0	GENE
1101	3.45762712	0.0	0.28921569	0.0	1	6	false	PKD2	180.0	1	0	0	0.59039548	false	0	PKD2	0	0.0	GENE
1102	3.45762712	0.0	0.28921569	0.0	1	6	false	PISD	180.0	1	0	0	0.59039548	false	0	PISD	0	0.0	GENE
1103	3.45762712	0.0	0.28921569	0.0	1	6	false	PHGDH	180.0	1	0	0	0.59039548	false	0	PHGDH	0	0.0	GENE
1104	3.45762712	0.0	0.28921569	0.0	1	6	false	PER2	180.0	1	0	0	0.59039548	false	0	PER2	0	0.0	GENE
1105	3.45762712	0.0	0.28921569	0.0	1	6	false	PCMT1	180.0	1	0	0	0.59039548	false	0	PCMT1	0	0.0	GENE
1106	3.45762712	0.0	0.28921569	0.0	1	6	false	PCK1	180.0	1	0	0	0.59039548	false	0	PCK1	0	0.0	GENE
1107	3.45762712	0.0	0.28921569	0.0	1	6	false	PCCA	180.0	1	0	0	0.59039548	false	0	PCCA	0	0.0	GENE
1108	3.45762712	0.0	0.28921569	0.0	1	6	false	PAH	180.0	1	0	0	0.59039548	false	0	PAH	0	0.0	GENE
1109	3.45762712	0.0	0.28921569	0.0	1	6	false	OSBPL8	180.0	1	0	0	0.59039548	false	0	OSBPL8	0	0.0	GENE
1110	3.45762712	0.0	0.28921569	0.0	1	6	false	OPLAH	180.0	1	0	0	0.59039548	false	0	OPLAH	0	0.0	GENE
1111	3.45762712	0.0	0.28921569	0.0	1	6	false	NFKBIE	180.0	1	0	0	0.59039548	false	0	NFKBIE	0	0.0	GENE
1112	3.45762712	0.0	0.28921569	0.0	1	6	false	NAGS	180.0	1	0	0	0.59039548	false	0	NAGS	0	0.0	GENE
1113	3.45762712	0.0	0.28921569	0.0	1	6	false	MYO5A	180.0	1	0	0	0.59039548	false	0	MYO5A	0	0.0	GENE
1114	3.45762712	0.0	0.28921569	0.0	1	6	false	MYLK2	180.0	1	0	0	0.59039548	false	0	MYLK2	0	0.0	GENE
1115	3.45762712	0.0	0.28921569	0.0	1	6	false	MYBPC3	180.0	1	0	0	0.59039548	false	0	MYBPC3	0	0.0	GENE
1116	3.45762712	0.0	0.28921569	0.0	1	6	false	MOCS2	180.0	1	0	0	0.59039548	false	0	MOCS2	0	0.0	GENE
1117	3.45762712	0.0	0.28921569	0.0	1	6	false	MOCS1	180.0	1	0	0	0.59039548	false	0	MOCS1	0	0.0	GENE
1118	3.45762712	0.0	0.28921569	0.0	1	6	false	MCCC2	180.0	1	0	0	0.59039548	false	0	MCCC2	0	0.0	GENE
1119	3.45762712	0.0	0.28921569	0.0	1	6	false	MCCC1	180.0	1	0	0	0.59039548	false	0	MCCC1	0	0.0	GENE
1120	3.45762712	0.0	0.28921569	0.0	1	6	false	LCN2	180.0	1	0	0	0.59039548	false	0	LCN2	0	0.0	GENE
1121	3.45762712	0.0	0.28921569	0.0	1	6	false	ISCU	180.0	1	0	0	0.59039548	false	0	ISCU	0	0.0	GENE
1122	3.45762712	0.0	0.28921569	0.0	1	6	false	ICMT	180.0	1	0	0	0.59039548	false	0	ICMT	0	0.0	GENE
1123	3.45762712	0.0	0.28921569	0.0	1	6	false	HTT	180.0	1	0	0	0.59039548	false	0	HTT	0	0.0	GENE
1124	3.45762712	0.0	0.28921569	0.0	1	6	false	HTR2B	180.0	1	0	0	0.59039548	false	0	HTR2B	0	0.0	GENE
1125	3.45762712	0.0	0.28921569	0.0	1	6	false	HPRT1	180.0	1	0	0	0.59039548	false	0	HPRT1	0	0.0	GENE
1126	3.45762712	0.0	0.28921569	0.0	1	6	false	HOGA1	180.0	1	0	0	0.59039548	false	0	HOGA1	0	0.0	GENE
1127	3.45762712	0.0	0.28921569	0.0	1	6	false	HMGCL	180.0	1	0	0	0.59039548	false	0	HMGCL	0	0.0	GENE
1128	3.45762712	0.0	0.28921569	0.0	1	6	false	HLCS	180.0	1	0	0	0.59039548	false	0	HLCS	0	0.0	GENE
1129	3.45762712	0.0	0.28921569	0.0	1	6	false	HADHA	180.0	1	0	0	0.59039548	false	0	HADHA	0	0.0	GENE
1130	3.45762712	0.0	0.28921569	0.0	1	6	false	GPHN	180.0	1	0	0	0.59039548	false	0	GPHN	0	0.0	GENE
1131	3.45762712	0.0	0.28921569	0.0	1	6	false	GLS	180.0	1	0	0	0.59039548	false	0	GLS	0	0.0	GENE
1132	3.45762712	0.0	0.28921569	0.0	1	6	false	GHR	180.0	1	0	0	0.59039548	false	0	GHR	0	0.0	GENE
1133	3.45762712	0.0	0.28921569	0.0	1	6	false	GAD2	180.0	1	0	0	0.59039548	false	0	GAD2	0	0.0	GENE
1134	3.45762712	0.0	0.28921569	0.0	1	6	false	GAD1	180.0	1	0	0	0.59039548	false	0	GAD1	0	0.0	GENE
1135	3.45762712	0.0	0.28921569	0.0	1	6	false	GAA	180.0	1	0	0	0.59039548	false	0	GAA	0	0.0	GENE
1136	3.45762712	0.0	0.28921569	0.0	1	6	false	FXN	180.0	1	0	0	0.59039548	false	0	FXN	0	0.0	GENE
1137	3.45762712	0.0	0.28921569	0.0	1	6	false	FH	180.0	1	0	0	0.59039548	false	0	FH	0	0.0	GENE
1138	3.45762712	0.0	0.28921569	0.0	1	6	false	FARSA	180.0	1	0	0	0.59039548	false	0	FARSA	0	0.0	GENE
1139	3.45762712	0.0	0.28921569	0.0	1	6	false	FARS2	180.0	1	0	0	0.59039548	false	0	FARS2	0	0.0	GENE
1140	3.45762712	0.0	0.28921569	0.0	1	6	false	FAH	180.0	1	0	0	0.59039548	false	0	FAH	0	0.0	GENE
1141	3.45762712	0.0	0.28921569	0.0	1	6	false	EARS2	180.0	1	0	0	0.59039548	false	0	EARS2	0	0.0	GENE
1142	3.45762712	0.0	0.28921569	0.0	1	6	false	DPYSL2	180.0	1	0	0	0.59039548	false	0	DPYSL2	0	0.0	GENE
1143	3.45762712	0.0	0.28921569	0.0	1	6	false	DLST	180.0	1	0	0	0.59039548	false	0	DLST	0	0.0	GENE
1144	3.45762712	0.0	0.28921569	0.0	1	6	false	DHODH	180.0	1	0	0	0.59039548	false	0	DHODH	0	0.0	GENE
1145	3.45762712	0.0	0.28921569	0.0	1	6	false	DHFR	180.0	1	0	0	0.59039548	false	0	DHFR	0	0.0	GENE
1146	3.45762712	0.0	0.28921569	0.0	1	6	false	DGKD	180.0	1	0	0	0.59039548	false	0	DGKD	0	0.0	GENE
1147	3.45762712	0.0	0.28921569	0.0	1	6	false	CTNS	180.0	1	0	0	0.59039548	false	0	CTNS	0	0.0	GENE
1148	3.45762712	0.0	0.28921569	0.0	1	6	false	CPS1	180.0	1	0	0	0.59039548	false	0	CPS1	0	0.0	GENE
1149	3.45762712	0.0	0.28921569	0.0	1	6	false	CBS	180.0	1	0	0	0.59039548	false	0	CBS	0	0.0	GENE
1150	3.45762712	0.0	0.28921569	0.0	1	6	false	CACNA1H	180.0	1	0	0	0.59039548	false	0	CACNA1H	0	0.0	GENE
1151	3.45762712	0.0	0.28921569	0.0	1	6	false	BHMT2	180.0	1	0	0	0.59039548	false	0	BHMT2	0	0.0	GENE
1152	3.45762712	0.0	0.28921569	0.0	1	6	false	BHMT	180.0	1	0	0	0.59039548	false	0	BHMT	0	0.0	GENE
1153	3.45762712	0.0	0.28921569	0.0	1	6	false	BBOX1	180.0	1	0	0	0.59039548	false	0	BBOX1	0	0.0	GENE
1154	3.45762712	0.0	0.28921569	0.0	1	6	false	BAK1	180.0	1	0	0	0.59039548	false	0	BAK1	0	0.0	GENE
1155	3.45762712	0.0	0.28921569	0.0	1	6	false	AZIN1	180.0	1	0	0	0.59039548	false	0	AZIN1	0	0.0	GENE
1156	3.45762712	0.0	0.28921569	0.0	1	6	false	AVPR1A	180.0	1	0	0	0.59039548	false	0	AVPR1A	0	0.0	GENE
1157	3.45762712	0.0	0.28921569	0.0	1	6	false	AVP	180.0	1	0	0	0.59039548	false	0	AVP	0	0.0	GENE
1158	3.45762712	0.0	0.28921569	0.0	1	6	false	AUH	180.0	1	0	0	0.59039548	false	0	AUH	0	0.0	GENE
1159	3.45762712	0.0	0.28921569	0.0	1	6	false	APIP	180.0	1	0	0	0.59039548	false	0	APIP	0	0.0	GENE
1160	3.45762712	0.0	0.28921569	0.0	1	6	false	AMDHD1	180.0	1	0	0	0.59039548	false	0	AMDHD1	0	0.0	GENE
1161	3.45762712	0.0	0.28921569	0.0	1	6	false	ALDH9A1	180.0	1	0	0	0.59039548	false	0	ALDH9A1	0	0.0	GENE
1162	3.45762712	0.0	0.28921569	0.0	1	6	false	ALDH5A1	180.0	1	0	0	0.59039548	false	0	ALDH5A1	0	0.0	GENE
1163	3.45762712	0.0	0.28921569	0.0	1	6	false	ALAD	180.0	1	0	0	0.59039548	false	0	ALAD	0	0.0	GENE
1164	3.45762712	0.0	0.28921569	0.0	1	6	false	ADSL	180.0	1	0	0	0.59039548	false	0	ADSL	0	0.0	GENE
1165	2.45932203	0.4167316	0.40661613	0.0	180	5	false	Lysine	1.77777778	180	0	0	0.75677966	false	0	Lysine	3986794	0.02681992	MOL
1166	4.46779661	0.0	0.22382398	0.0	1	6	false	HRH2	4.0	1	0	0	0.4220339	false	0	HRH2	0	0.0	GENE
1167	3.46949153	0.00372207	0.28822667	0.0	4	5	false	Histidine	7.5	4	0	0	0.58841808	false	0	Histidine	24918	0.36111111	MOL
1168	3.45423729	1.2556E-4	0.28949951	0.0	2	6	false	PADI6	95.5	2	0	0	0.59096045	false	0	PADI6	2782	0.52793296	GENE
1169	3.45423729	1.2556E-4	0.28949951	0.0	2	6	false	DDAH2	95.5	2	0	0	0.59096045	false	0	DDAH2	2782	0.52793296	GENE
1170	3.45423729	1.2556E-4	0.28949951	0.0	2	6	false	DDAH1	95.5	2	0	0	0.59096045	false	0	DDAH1	2782	0.52793296	GENE
1171	3.45423729	1.2556E-4	0.28949951	0.0	2	6	false	ASL	95.5	2	0	0	0.59096045	false	0	ASL	2782	0.52793296	GENE
1172	3.53728814	0.00158259	0.28270244	0.0	11	5	false	Arginine	3.0	11	0	0	0.57711864	false	0	Arginine	16082	0.25	MOL
1173	4.0440678	0.0	0.24727578	0.0	1	6	false	TXNRD1	28.0	1	0	0	0.49265537	false	0	TXNRD1	0	0.0	GENE
1174	4.0440678	0.0	0.24727578	0.0	1	6	false	TERT	28.0	1	0	0	0.49265537	false	0	TERT	0	0.0	GENE
1175	4.0440678	0.0	0.24727578	0.0	1	6	false	NQO2	28.0	1	0	0	0.49265537	false	0	NQO2	0	0.0	GENE
1176	3.2779661	0.00436921	0.30506722	0.0	3	6	false	NOS1	73.0	3	0	0	0.62033898	false	0	NOS1	29340	0.35643564	GENE
1177	3.28135593	0.00381087	0.30475207	0.0	2	6	false	IVD	104.0	2	0	0	0.61977401	false	0	IVD	23976	0.50990099	GENE
1178	4.0440678	0.0	0.24727578	0.0	1	6	false	IMPDH1	28.0	1	0	0	0.49265537	false	0	IMPDH1	0	0.0	GENE
1179	4.0440678	0.0	0.24727578	0.0	1	6	false	GFER	28.0	1	0	0	0.49265537	false	0	GFER	0	0.0	GENE
1180	4.0440678	0.0	0.24727578	0.0	1	6	false	GCDH	28.0	1	0	0	0.49265537	false	0	GCDH	0	0.0	GENE
1181	4.0440678	0.0	0.24727578	0.0	1	6	false	FDXR	28.0	1	0	0	0.49265537	false	0	FDXR	0	0.0	GENE
1182	4.0440678	0.0	0.24727578	0.0	1	6	false	ENPP1	28.0	1	0	0	0.49265537	false	0	ENPP1	0	0.0	GENE
1183	4.0440678	0.0	0.24727578	0.0	1	6	false	DPYD	28.0	1	0	0	0.49265537	false	0	DPYD	0	0.0	GENE
1184	4.0440678	0.0	0.24727578	0.0	1	6	false	DLD	28.0	1	0	0	0.49265537	false	0	DLD	0	0.0	GENE
1185	4.0440678	0.0	0.24727578	0.0	1	6	false	CYB5R3	28.0	1	0	0	0.49265537	false	0	CYB5R3	0	0.0	GENE
1186	3.28135593	0.00381087	0.30475207	0.0	2	6	false	APRT	104.0	2	0	0	0.61977401	false	0	APRT	23976	0.50990099	GENE
1187	4.0440678	0.0	0.24727578	0.0	1	6	false	ANKH	28.0	1	0	0	0.49265537	false	0	ANKH	0	0.0	GENE
1188	4.0440678	0.0	0.24727578	0.0	1	6	false	AIFM1	28.0	1	0	0	0.49265537	false	0	AIFM1	0	0.0	GENE
1189	4.0440678	0.0	0.24727578	0.0	1	6	false	ACOX1	28.0	1	0	0	0.49265537	false	0	ACOX1	0	0.0	GENE
1190	3.28135593	0.00381087	0.30475207	0.0	2	6	false	ACADS	104.0	2	0	0	0.61977401	false	0	ACADS	23976	0.50990099	GENE
1191	3.28135593	0.00381087	0.30475207	0.0	2	6	false	ACADM	104.0	2	0	0	0.61977401	false	0	ACADM	23976	0.50990099	GENE
1192	4.0440678	0.0	0.24727578	0.0	1	6	false	ACAD8	28.0	1	0	0	0.49265537	false	0	ACAD8	0	0.0	GENE
1193	3.04576271	0.06457118	0.32832499	0.0	28	5	false	Uridine	2.28571429	28	0	0	0.65903955	false	0	Uridine	380178	0.05357143	MOL
1194	3.62033898	0.0	0.27621723	0.0	1	6	false	TPO	87.0	1	0	0	0.56327684	false	0	TPO	0	0.0	GENE
1195	3.62033898	0.0	0.27621723	0.0	1	6	false	STX1A	87.0	1	0	0	0.56327684	false	0	STX1A	0	0.0	GENE
1196	3.62033898	0.0	0.27621723	0.0	1	6	false	SCN10A	87.0	1	0	0	0.56327684	false	0	SCN10A	0	0.0	GENE
1197	3.62033898	0.0	0.27621723	0.0	1	6	false	SCGB1A1	87.0	1	0	0	0.56327684	false	0	SCGB1A1	0	0.0	GENE
1198	3.04067797	0.00372194	0.32887402	0.0	2	4	false	RNASE2	133.5	2	0	0	0.65988701	false	0	RNASE2	52488	0.53	GENE
1199	3.62033898	0.0	0.27621723	0.0	1	6	false	RLBP1	87.0	1	0	0	0.56327684	false	0	RLBP1	0	0.0	GENE
1200	3.62033898	0.0	0.27621723	0.0	1	6	false	RDH5	87.0	1	0	0	0.56327684	false	0	RDH5	0	0.0	GENE
1201	3.62033898	0.0	0.27621723	0.0	1	6	false	RDH13	87.0	1	0	0	0.56327684	false	0	RDH13	0	0.0	GENE
1202	3.62033898	0.0	0.27621723	0.0	1	6	false	RDH12	87.0	1	0	0	0.56327684	false	0	RDH12	0	0.0	GENE
1203	3.62033898	0.0	0.27621723	0.0	1	6	false	RBP1	87.0	1	0	0	0.56327684	false	0	RBP1	0	0.0	GENE
1204	3.62033898	0.0	0.27621723	0.0	1	6	false	RAB3A	87.0	1	0	0	0.56327684	false	0	RAB3A	0	0.0	GENE
1205	3.62033898	0.0	0.27621723	0.0	1	6	false	PRKAB1	87.0	1	0	0	0.56327684	false	0	PRKAB1	0	0.0	GENE
1206	3.62033898	0.0	0.27621723	0.0	1	6	false	PAX7	87.0	1	0	0	0.56327684	false	0	PAX7	0	0.0	GENE
1207	3.62033898	0.0	0.27621723	0.0	1	6	false	OXTR	87.0	1	0	0	0.56327684	false	0	OXTR	0	0.0	GENE
1208	3.62033898	0.0	0.27621723	0.0	1	6	false	OXT	87.0	1	0	0	0.56327684	false	0	OXT	0	0.0	GENE
1209	3.62033898	0.0	0.27621723	0.0	1	6	false	OPRK1	87.0	1	0	0	0.56327684	false	0	OPRK1	0	0.0	GENE
1210	3.62033898	0.0	0.27621723	0.0	1	6	false	NRXN2	87.0	1	0	0	0.56327684	false	0	NRXN2	0	0.0	GENE
1211	3.04067797	0.00372194	0.32887402	0.0	2	4	false	NRXN1	133.5	2	0	0	0.65988701	false	0	NRXN1	52488	0.53	GENE
1212	3.62033898	0.0	0.27621723	0.0	1	6	false	NPPA	87.0	1	0	0	0.56327684	false	0	NPPA	0	0.0	GENE
1213	3.62033898	0.0	0.27621723	0.0	1	6	false	MIP	87.0	1	0	0	0.56327684	false	0	MIP	0	0.0	GENE
1214	3.62033898	0.0	0.27621723	0.0	1	6	false	MC4R	87.0	1	0	0	0.56327684	false	0	MC4R	0	0.0	GENE
1215	3.62033898	0.0	0.27621723	0.0	1	6	false	MAGI2	87.0	1	0	0	0.56327684	false	0	MAGI2	0	0.0	GENE
1216	3.62033898	0.0	0.27621723	0.0	1	6	false	LRAT	87.0	1	0	0	0.56327684	false	0	LRAT	0	0.0	GENE
1217	3.04067797	0.00372194	0.32887402	0.0	2	4	false	LEP	133.5	2	0	0	0.65988701	false	0	LEP	52488	0.53	GENE
1218	3.62033898	0.0	0.27621723	0.0	1	6	false	KCNQ1	87.0	1	0	0	0.56327684	false	0	KCNQ1	0	0.0	GENE
1219	3.62033898	0.0	0.27621723	0.0	1	6	false	KCNK4	87.0	1	0	0	0.56327684	false	0	KCNK4	0	0.0	GENE
1220	3.62033898	0.0	0.27621723	0.0	1	6	false	KCND3	87.0	1	0	0	0.56327684	false	0	KCND3	0	0.0	GENE
1221	3.62033898	0.0	0.27621723	0.0	1	6	false	KCND2	87.0	1	0	0	0.56327684	false	0	KCND2	0	0.0	GENE
1222	3.62033898	0.0	0.27621723	0.0	1	6	false	KCNC3	87.0	1	0	0	0.56327684	false	0	KCNC3	0	0.0	GENE
1223	3.62033898	0.0	0.27621723	0.0	1	6	false	KCNA5	87.0	1	0	0	0.56327684	false	0	KCNA5	0	0.0	GENE
1224	3.62033898	0.0	0.27621723	0.0	1	6	false	KCNA3	87.0	1	0	0	0.56327684	false	0	KCNA3	0	0.0	GENE
1225	3.62033898	0.0	0.27621723	0.0	1	6	false	KCNA2	87.0	1	0	0	0.56327684	false	0	KCNA2	0	0.0	GENE
1226	3.62033898	0.0	0.27621723	0.0	1	6	false	IYD	87.0	1	0	0	0.56327684	false	0	IYD	0	0.0	GENE
1227	3.62033898	0.0	0.27621723	0.0	1	6	false	IGF1	87.0	1	0	0	0.56327684	false	0	IGF1	0	0.0	GENE
1228	3.62033898	0.0	0.27621723	0.0	1	6	false	GPX7	87.0	1	0	0	0.56327684	false	0	GPX7	0	0.0	GENE
1229	3.62033898	0.0	0.27621723	0.0	1	6	false	GJA5	87.0	1	0	0	0.56327684	false	0	GJA5	0	0.0	GENE
1230	3.62033898	0.0	0.27621723	0.0	1	6	false	GATM	87.0	1	0	0	0.56327684	false	0	GATM	0	0.0	GENE
1231	3.04067797	0.00372194	0.32887402	0.0	2	4	false	GAMT	133.5	2	0	0	0.65988701	false	0	GAMT	52488	0.53	GENE
1232	3.62033898	0.0	0.27621723	0.0	1	6	false	FAS	87.0	1	0	0	0.56327684	false	0	FAS	0	0.0	GENE
1233	3.62033898	0.0	0.27621723	0.0	1	6	false	FADD	87.0	1	0	0	0.56327684	false	0	FADD	0	0.0	GENE
1234	3.62033898	0.0	0.27621723	0.0	1	6	false	DLG4	87.0	1	0	0	0.56327684	false	0	DLG4	0	0.0	GENE
1235	3.62033898	0.0	0.27621723	0.0	1	6	false	CYP2E1	87.0	1	0	0	0.56327684	false	0	CYP2E1	0	0.0	GENE
1236	3.62033898	0.0	0.27621723	0.0	1	6	false	CYP17A1	87.0	1	0	0	0.56327684	false	0	CYP17A1	0	0.0	GENE
1237	3.62033898	0.0	0.27621723	0.0	1	6	false	CACNA1D	87.0	1	0	0	0.56327684	false	0	CACNA1D	0	0.0	GENE
1238	3.62033898	0.0	0.27621723	0.0	1	6	false	APOE	87.0	1	0	0	0.56327684	false	0	APOE	0	0.0	GENE
1239	3.62033898	0.0	0.27621723	0.0	1	6	false	ADH7	87.0	1	0	0	0.56327684	false	0	ADH7	0	0.0	GENE
1240	3.62033898	0.0	0.27621723	0.0	1	6	false	ADH4	87.0	1	0	0	0.56327684	false	0	ADH4	0	0.0	GENE
1241	3.62033898	0.0	0.27621723	0.0	1	6	false	ADH1B	87.0	1	0	0	0.56327684	false	0	ADH1B	0	0.0	GENE
1242	4.16949153	0.0	0.2398374	0.0	1	6	false	TYRP1	12.0	1	0	0	0.47175141	false	0	TYRP1	0	0.0	GENE
1243	4.16949153	0.0	0.2398374	0.0	1	6	false	SEC14L2	12.0	1	0	0	0.47175141	false	0	SEC14L2	0	0.0	GENE
1244	4.16949153	0.0	0.2398374	0.0	1	6	false	PPP2CA	12.0	1	0	0	0.47175141	false	0	PPP2CA	0	0.0	GENE
1245	4.16949153	0.0	0.2398374	0.0	1	6	false	OCA2	12.0	1	0	0	0.47175141	false	0	OCA2	0	0.0	GENE
1246	4.16949153	0.0	0.2398374	0.0	1	6	false	GPR143	12.0	1	0	0	0.47175141	false	0	GPR143	0	0.0	GENE
1247	4.16949153	0.0	0.2398374	0.0	1	6	false	DCT	12.0	1	0	0	0.47175141	false	0	DCT	0	0.0	GENE
1248	4.16949153	0.0	0.2398374	0.0	1	6	false	AP3D1	12.0	1	0	0	0.47175141	false	0	AP3D1	0	0.0	GENE
1249	3.17118644	0.02775888	0.31533939	0.0	12	5	false	Orchinol	3.25	12	0	0	0.63813559	false	0	Orchinol	208588	0.09375	MOL
1250	4.90508475	0.0	0.20387008	0.0	1	6	false	VKORC1	4.0	1	0	0	0.34915254	false	0	VKORC1	0	0.0	GENE
1251	3.90677966	0.00545229	0.25596529	0.0	4	5	false	Ophiopogonone B	6.0	4	0	0	0.51553672	false	0	Ophiopogonone B	56738	0.29411765	MOL
1252	4.27288136	5.6018E-4	0.23403411	0.0	2	5	false	Ophiopogonin D	11.5	2	0	0	0.45451977	false	0	Ophiopogonin D	22276	0.65625	MOL
1253	4.27288136	5.6018E-4	0.23403411	0.0	2	5	false	Ophiopogonin C	11.5	2	0	0	0.45451977	false	0	Ophiopogonin C	22276	0.65625	MOL
1254	4.27288136	5.6018E-4	0.23403411	0.0	2	5	false	Ophiopogonin B	11.5	2	0	0	0.45451977	false	0	Ophiopogonin B	22276	0.65625	MOL
1255	4.27288136	5.6018E-4	0.23403411	0.0	2	5	false	Ophiopogonin A	11.5	2	0	0	0.45451977	false	0	Ophiopogonin A	22276	0.65625	MOL
1256	3.39830508	0.0208513	0.29426434	0.0	17	5	false	Ophiopogonanone E	4.23529412	17	0	0	0.60028249	false	0	Ophiopogonanone E	367802	0.12941176	MOL
1257	4.11355932	9.7501E-4	0.24309848	0.0	5	5	false	Ophiopogonanone C	7.8	5	0	0	0.48107345	false	0	Ophiopogonanone C	22668	0.37777778	MOL
1258	3.79152542	0.002021	0.26374609	0.0	6	5	false	Ophiopogonanone A	7.66666667	6	0	0	0.53474576	false	0	Ophiopogonanone A	55526	0.31746032	MOL
1259	4.27288136	5.6018E-4	0.23403411	0.0	2	5	false	Ophiopogon B	11.5	2	0	0	0.45451977	false	0	Ophiopogon B	22276	0.65625	MOL
1260	5.25423729	4.316E-5	0.19032258	0.0	6	6	false	ATP1A1	2.0	6	0	0	0.29096045	false	0	ATP1A1	30	1.0	GENE
1261	4.27288136	5.6018E-4	0.23403411	0.0	2	5	false	Ophiopogon A	11.5	2	0	0	0.45451977	false	0	Ophiopogon A	22276	0.65625	MOL
1262	4.39322034	3.4E-7	0.22762346	0.0	2	6	false	SUMO1	17.0	2	0	0	0.43446328	false	0	SUMO1	2	1.0	GENE
1263	4.39322034	3.4E-7	0.22762346	0.0	2	6	false	PLIN5	17.0	2	0	0	0.43446328	false	0	PLIN5	2	1.0	GENE
1264	4.39322034	3.4E-7	0.22762346	0.0	2	6	false	MGLL	17.0	2	0	0	0.43446328	false	0	MGLL	2	1.0	GENE
1265	4.39322034	3.4E-7	0.22762346	0.0	2	6	false	FCER1G	17.0	2	0	0	0.43446328	false	0	FCER1G	2	1.0	GENE
1266	4.39322034	3.4E-7	0.22762346	0.0	2	6	false	FCER1A	17.0	2	0	0	0.43446328	false	0	FCER1A	2	1.0	GENE
1267	4.39322034	3.4E-7	0.22762346	0.0	2	6	false	CD36	17.0	2	0	0	0.43446328	false	0	CD36	2	1.0	GENE
1268	4.39322034	3.4E-7	0.22762346	0.0	2	6	false	CCR7	17.0	2	0	0	0.43446328	false	0	CCR7	2	1.0	GENE
1269	4.39322034	3.4E-7	0.22762346	0.0	2	6	false	CAV3	17.0	2	0	0	0.43446328	false	0	CAV3	2	1.0	GENE
1270	4.39322034	3.4E-7	0.22762346	0.0	2	6	false	C3	17.0	2	0	0	0.43446328	false	0	C3	2	1.0	GENE
1271	4.39322034	3.4E-7	0.22762346	0.0	2	6	false	APOH	17.0	2	0	0	0.43446328	false	0	APOH	2	1.0	GENE
1272	3.39830508	0.0208513	0.29426434	0.0	17	5	false	Methyl Ophiopogonanone B	4.23529412	17	0	0	0.60028249	false	0	Methyl Ophiopogonanone B	367802	0.12941176	MOL
1273	4.38305085	1.5371E-4	0.22815159	0.0	5	6	false	CNR2	10.2	5	0	0	0.43615819	false	0	CNR2	2944	0.575	GENE
1274	4.38305085	1.5371E-4	0.22815159	0.0	5	6	false	CNR1	10.2	5	0	0	0.43615819	false	0	CNR1	2944	0.575	GENE
1275	3.79152542	0.002021	0.26374609	0.0	6	5	false	Methyl Ophiopogonanone A	7.66666667	6	0	0	0.53474576	false	0	Methyl Ophiopogonanone A	55526	0.31746032	MOL
1276	4.50847458	0.0	0.22180451	0.0	1	6	false	USP7	28.0	1	0	0	0.41525424	false	0	USP7	0	0.0	GENE
1277	4.50847458	0.0	0.22180451	0.0	1	6	false	UHRF1	28.0	1	0	0	0.41525424	false	0	UHRF1	0	0.0	GENE
1278	4.50847458	0.0	0.22180451	0.0	1	6	false	TRDMT1	28.0	1	0	0	0.41525424	false	0	TRDMT1	0	0.0	GENE
1279	4.50847458	0.0	0.22180451	0.0	1	6	false	PRKDC	28.0	1	0	0	0.41525424	false	0	PRKDC	0	0.0	GENE
1280	4.50847458	0.0	0.22180451	0.0	1	6	false	POLG	28.0	1	0	0	0.41525424	false	0	POLG	0	0.0	GENE
1281	4.50847458	0.0	0.22180451	0.0	1	6	false	POLE	28.0	1	0	0	0.41525424	false	0	POLE	0	0.0	GENE
1282	4.50847458	0.0	0.22180451	0.0	1	6	false	POLD1	28.0	1	0	0	0.41525424	false	0	POLD1	0	0.0	GENE
1283	3.9559322	0.00137128	0.25278492	0.0	2	6	false	POLB	28.0	2	0	0	0.50734463	false	0	POLB	17894	0.51923077	GENE
1284	4.50847458	0.0	0.22180451	0.0	1	6	false	PAX5	28.0	1	0	0	0.41525424	false	0	PAX5	0	0.0	GENE
1285	3.2779661	0.0072337	0.30506722	0.0	2	6	false	MTRR	104.0	2	0	0	0.62033898	false	0	MTRR	84392	0.50738916	GENE
1286	3.2779661	0.0072337	0.30506722	0.0	2	6	false	MTR	104.0	2	0	0	0.62033898	false	0	MTR	84392	0.50738916	GENE
1287	4.50847458	0.0	0.22180451	0.0	1	6	false	MMAB	28.0	1	0	0	0.41525424	false	0	MMAB	0	0.0	GENE
1288	3.2779661	0.0072337	0.30506722	0.0	2	6	false	MMAA	104.0	2	0	0	0.62033898	false	0	MMAA	84392	0.50738916	GENE
1289	4.50847458	0.0	0.22180451	0.0	1	6	false	MGMT	28.0	1	0	0	0.41525424	false	0	MGMT	0	0.0	GENE
1290	4.50847458	0.0	0.22180451	0.0	1	6	false	LIG4	28.0	1	0	0	0.41525424	false	0	LIG4	0	0.0	GENE
1291	4.50847458	0.0	0.22180451	0.0	1	6	false	KDM1A	28.0	1	0	0	0.41525424	false	0	KDM1A	0	0.0	GENE
1292	4.50847458	0.0	0.22180451	0.0	1	6	false	HELLS	28.0	1	0	0	0.41525424	false	0	HELLS	0	0.0	GENE
1293	4.50847458	0.0	0.22180451	0.0	1	6	false	DNMT3B	28.0	1	0	0	0.41525424	false	0	DNMT3B	0	0.0	GENE
1294	4.50847458	0.0	0.22180451	0.0	1	6	false	DNMT3A	28.0	1	0	0	0.41525424	false	0	DNMT3A	0	0.0	GENE
1295	3.9559322	0.00137128	0.25278492	0.0	2	6	false	DNMT1	28.0	2	0	0	0.50734463	false	0	DNMT1	17894	0.51923077	GENE
1296	4.50847458	0.0	0.22180451	0.0	1	6	false	CUBN	28.0	1	0	0	0.41525424	false	0	CUBN	0	0.0	GENE
1297	4.50847458	0.0	0.22180451	0.0	1	6	false	CTCF	28.0	1	0	0	0.41525424	false	0	CTCF	0	0.0	GENE
1298	4.50847458	0.0	0.22180451	0.0	1	6	false	BRCA1	28.0	1	0	0	0.41525424	false	0	BRCA1	0	0.0	GENE
1299	4.50847458	0.0	0.22180451	0.0	1	6	false	ADORA3	28.0	1	0	0	0.41525424	false	0	ADORA3	0	0.0	GENE
1300	4.50847458	0.0	0.22180451	0.0	1	6	false	ADORA2B	28.0	1	0	0	0.41525424	false	0	ADORA2B	0	0.0	GENE
1301	3.51016949	0.07205125	0.28488653	0.0	28	5	false	Guanosine	1.89285714	28	0	0	0.58163842	false	0	Guanosine	782458	0.04960317	MOL
1302	4.90169492	3.84E-6	0.20401107	0.0	2	6	false	CRYZ	3.5	2	0	0	0.34971751	false	0	CRYZ	4	0.83333333	GENE
1303	3.91016949	0.00206246	0.25574339	0.0	3	5	false	6-Aldehydo-Isoophipogonone B	7.66666667	3	0	0	0.51497175	false	0	6-Aldehydo-Isoophipogonone B	32182	0.39215686	MOL
1304	4.55254237	0.0	0.21965748	0.0	1	6	false	PRKCD	7.0	1	0	0	0.4079096	false	0	PRKCD	0	0.0	GENE
1305	4.55254237	0.0	0.21965748	0.0	1	6	false	ITGB2	7.0	1	0	0	0.4079096	false	0	ITGB2	0	0.0	GENE
1306	4.55254237	0.0	0.21965748	0.0	1	6	false	ITGAL	7.0	1	0	0	0.4079096	false	0	ITGAL	0	0.0	GENE
1307	4.55254237	0.0	0.21965748	0.0	1	6	false	HDAC2	7.0	1	0	0	0.4079096	false	0	HDAC2	0	0.0	GENE
1308	3.55423729	0.01385242	0.28135432	0.0	7	5	false	Rehmaglutin C	2.14285714	7	0	0	0.57429379	false	0	Rehmaglutin C	73738	0.19047619	MOL
1309	3.21694915	7.354E-4	0.31085353	0.0	2	6	false	VDAC3	142.5	2	0	0	0.63050847	false	0	VDAC3	22868	0.62061404	GENE
1310	3.21694915	7.354E-4	0.31085353	0.0	2	6	false	VDAC1	142.5	2	0	0	0.63050847	false	0	VDAC1	22868	0.62061404	GENE
1311	3.74915254	0.0	0.26672694	0.0	1	6	false	UTS2R	105.0	1	0	0	0.54180791	false	0	UTS2R	0	0.0	GENE
1312	3.74915254	0.0	0.26672694	0.0	1	6	false	UTS2	105.0	1	0	0	0.54180791	false	0	UTS2	0	0.0	GENE
1313	3.21694915	7.354E-4	0.31085353	0.0	2	6	false	UROD	142.5	2	0	0	0.63050847	false	0	UROD	22868	0.62061404	GENE
1314	3.21694915	7.354E-4	0.31085353	0.0	2	6	false	TNNC1	142.5	2	0	0	0.63050847	false	0	TNNC1	22868	0.62061404	GENE
1315	3.21694915	7.354E-4	0.31085353	0.0	2	6	false	TH	142.5	2	0	0	0.63050847	false	0	TH	22868	0.62061404	GENE
1316	3.21694915	7.354E-4	0.31085353	0.0	2	6	false	TARS2	142.5	2	0	0	0.63050847	false	0	TARS2	22868	0.62061404	GENE
1317	3.21694915	7.354E-4	0.31085353	0.0	2	6	false	STAR	142.5	2	0	0	0.63050847	false	0	STAR	22868	0.62061404	GENE
1318	3.74915254	0.0	0.26672694	0.0	1	6	false	SPX	105.0	1	0	0	0.54180791	false	0	SPX	0	0.0	GENE
1319	3.21355932	0.00106031	0.31118143	0.0	3	6	false	SLC7A1	98.66666667	3	0	0	0.63107345	false	0	SLC7A1	28942	0.42836257	GENE
1320	3.74915254	0.0	0.26672694	0.0	1	6	false	SLC25A20	105.0	1	0	0	0.54180791	false	0	SLC25A20	0	0.0	GENE
1321	3.21694915	7.354E-4	0.31085353	0.0	2	6	false	SLC25A13	142.5	2	0	0	0.63050847	false	0	SLC25A13	22868	0.62061404	GENE
1322	3.74915254	0.0	0.26672694	0.0	1	6	false	SLC22A5	105.0	1	0	0	0.54180791	false	0	SLC22A5	0	0.0	GENE
1323	3.74915254	0.0	0.26672694	0.0	1	6	false	SLC22A4	105.0	1	0	0	0.54180791	false	0	SLC22A4	0	0.0	GENE
1324	3.21694915	7.354E-4	0.31085353	0.0	2	6	false	SLC1A5	142.5	2	0	0	0.63050847	false	0	SLC1A5	22868	0.62061404	GENE
1325	3.21694915	7.354E-4	0.31085353	0.0	2	6	false	SHMT2	142.5	2	0	0	0.63050847	false	0	SHMT2	22868	0.62061404	GENE
1326	3.2779661	0.0023951	0.30506722	0.0	2	4	false	SHANK3	96.0	2	0	0	0.62033898	false	0	SHANK3	34174	0.52777778	GENE
1327	2.88135593	0.00685244	0.34705882	0.0	3	4	false	RYR3	124.0	3	0	0	0.68644068	false	0	RYR3	109530	0.41554054	GENE
1328	3.74915254	0.0	0.26672694	0.0	1	6	false	RERE	105.0	1	0	0	0.54180791	false	0	RERE	0	0.0	GENE
1329	3.21694915	7.354E-4	0.31085353	0.0	2	6	false	PPAT	142.5	2	0	0	0.63050847	false	0	PPAT	22868	0.62061404	GENE
1330	3.21694915	7.354E-4	0.31085353	0.0	2	6	false	PLG	142.5	2	0	0	0.63050847	false	0	PLG	22868	0.62061404	GENE
1331	3.74915254	0.0	0.26672694	0.0	1	6	false	PDE5A	105.0	1	0	0	0.54180791	false	0	PDE5A	0	0.0	GENE
1332	3.74915254	0.0	0.26672694	0.0	1	6	false	PCSK6	105.0	1	0	0	0.54180791	false	0	PCSK6	0	0.0	GENE
1333	3.21694915	7.354E-4	0.31085353	0.0	2	6	false	PCCB	142.5	2	0	0	0.63050847	false	0	PCCB	22868	0.62061404	GENE
1334	3.21355932	0.00106031	0.31118143	0.0	3	6	false	OTC	98.66666667	3	0	0	0.63107345	false	0	OTC	28942	0.42836257	GENE
1335	3.21694915	7.354E-4	0.31085353	0.0	2	6	false	NFS1	142.5	2	0	0	0.63050847	false	0	NFS1	22868	0.62061404	GENE
1336	3.21694915	7.354E-4	0.31085353	0.0	2	6	false	NARS2	142.5	2	0	0	0.63050847	false	0	NARS2	22868	0.62061404	GENE
1337	3.74915254	0.0	0.26672694	0.0	1	6	false	MAD2L2	105.0	1	0	0	0.54180791	false	0	MAD2L2	0	0.0	GENE
1338	3.21694915	7.354E-4	0.31085353	0.0	2	6	false	LYZ	142.5	2	0	0	0.63050847	false	0	LYZ	22868	0.62061404	GENE
1339	3.21694915	7.354E-4	0.31085353	0.0	2	6	false	LRRK2	142.5	2	0	0	0.63050847	false	0	LRRK2	22868	0.62061404	GENE
1340	3.21694915	7.354E-4	0.31085353	0.0	2	6	false	LARS2	142.5	2	0	0	0.63050847	false	0	LARS2	22868	0.62061404	GENE
1341	3.74915254	0.0	0.26672694	0.0	1	6	false	KHDRBS1	105.0	1	0	0	0.54180791	false	0	KHDRBS1	0	0.0	GENE
1342	2.88135593	0.00685244	0.34705882	0.0	3	4	false	KCNA1	124.0	3	0	0	0.68644068	false	0	KCNA1	109530	0.41554054	GENE
1343	3.74915254	0.0	0.26672694	0.0	1	6	false	INS	105.0	1	0	0	0.54180791	false	0	INS	0	0.0	GENE
1344	3.21694915	7.354E-4	0.31085353	0.0	2	6	false	IARS2	142.5	2	0	0	0.63050847	false	0	IARS2	22868	0.62061404	GENE
1345	3.21694915	7.354E-4	0.31085353	0.0	2	6	false	HAP1	142.5	2	0	0	0.63050847	false	0	HAP1	22868	0.62061404	GENE
1346	3.21694915	7.354E-4	0.31085353	0.0	2	6	false	GSS	142.5	2	0	0	0.63050847	false	0	GSS	22868	0.62061404	GENE
1347	3.21694915	7.354E-4	0.31085353	0.0	2	6	false	GRIN2B	142.5	2	0	0	0.63050847	false	0	GRIN2B	22868	0.62061404	GENE
1348	3.21694915	7.354E-4	0.31085353	0.0	2	6	false	GPT2	142.5	2	0	0	0.63050847	false	0	GPT2	22868	0.62061404	GENE
1349	3.21694915	7.354E-4	0.31085353	0.0	2	6	false	GPT	142.5	2	0	0	0.63050847	false	0	GPT	22868	0.62061404	GENE
1350	3.21694915	7.354E-4	0.31085353	0.0	2	6	false	GOT2	142.5	2	0	0	0.63050847	false	0	GOT2	22868	0.62061404	GENE
1351	3.21694915	7.354E-4	0.31085353	0.0	2	6	false	GLDC	142.5	2	0	0	0.63050847	false	0	GLDC	22868	0.62061404	GENE
1352	3.74915254	0.0	0.26672694	0.0	1	6	false	GHRL	105.0	1	0	0	0.54180791	false	0	GHRL	0	0.0	GENE
1353	3.74915254	0.0	0.26672694	0.0	1	6	false	GABBR1	105.0	1	0	0	0.54180791	false	0	GABBR1	0	0.0	GENE
1354	3.74915254	0.0	0.26672694	0.0	1	6	false	FURIN	105.0	1	0	0	0.54180791	false	0	FURIN	0	0.0	GENE
1355	2.88135593	0.00685244	0.34705882	0.0	3	4	false	FBP1	124.0	3	0	0	0.68644068	false	0	FBP1	109530	0.41554054	GENE
1356	3.74915254	0.0	0.26672694	0.0	1	6	false	FASLG	105.0	1	0	0	0.54180791	false	0	FASLG	0	0.0	GENE
1357	3.74915254	0.0	0.26672694	0.0	1	6	false	EPHX2	105.0	1	0	0	0.54180791	false	0	EPHX2	0	0.0	GENE
1358	3.74915254	0.0	0.26672694	0.0	1	6	false	EPCAM	105.0	1	0	0	0.54180791	false	0	EPCAM	0	0.0	GENE
1359	3.2779661	0.0023951	0.30506722	0.0	2	4	false	EDN1	96.0	2	0	0	0.62033898	false	0	EDN1	34174	0.52777778	GENE
1360	3.74915254	0.0	0.26672694	0.0	1	6	false	DRD3	105.0	1	0	0	0.54180791	false	0	DRD3	0	0.0	GENE
1361	3.74915254	0.0	0.26672694	0.0	1	6	false	DNM3	105.0	1	0	0	0.54180791	false	0	DNM3	0	0.0	GENE
1362	3.74915254	0.0	0.26672694	0.0	1	6	false	DLL1	105.0	1	0	0	0.54180791	false	0	DLL1	0	0.0	GENE
1363	3.21694915	7.354E-4	0.31085353	0.0	2	6	false	DARS2	142.5	2	0	0	0.63050847	false	0	DARS2	22868	0.62061404	GENE
1364	2.88135593	0.00685244	0.34705882	0.0	3	4	false	CYP11A1	124.0	3	0	0	0.68644068	false	0	CYP11A1	109530	0.41554054	GENE
1365	3.74915254	0.0	0.26672694	0.0	1	6	false	CRH	105.0	1	0	0	0.54180791	false	0	CRH	0	0.0	GENE
1366	3.74915254	0.0	0.26672694	0.0	1	6	false	CRAT	105.0	1	0	0	0.54180791	false	0	CRAT	0	0.0	GENE
1367	3.74915254	0.0	0.26672694	0.0	1	6	false	CPT2	105.0	1	0	0	0.54180791	false	0	CPT2	0	0.0	GENE
1368	3.74915254	0.0	0.26672694	0.0	1	6	false	CPT1A	105.0	1	0	0	0.54180791	false	0	CPT1A	0	0.0	GENE
1369	3.74915254	0.0	0.26672694	0.0	1	6	false	COMT	105.0	1	0	0	0.54180791	false	0	COMT	0	0.0	GENE
1370	3.74915254	0.0	0.26672694	0.0	1	6	false	CKB	105.0	1	0	0	0.54180791	false	0	CKB	0	0.0	GENE
1371	3.74915254	0.0	0.26672694	0.0	1	6	false	CHRNA3	105.0	1	0	0	0.54180791	false	0	CHRNA3	0	0.0	GENE
1372	3.74915254	0.0	0.26672694	0.0	1	6	false	CETN2	105.0	1	0	0	0.54180791	false	0	CETN2	0	0.0	GENE
1373	3.74915254	0.0	0.26672694	0.0	1	6	false	CDK5R1	105.0	1	0	0	0.54180791	false	0	CDK5R1	0	0.0	GENE
1374	3.21694915	7.354E-4	0.31085353	0.0	2	6	false	CACNA2D2	142.5	2	0	0	0.63050847	false	0	CACNA2D2	22868	0.62061404	GENE
1375	3.21694915	7.354E-4	0.31085353	0.0	2	6	false	CACNA2D1	142.5	2	0	0	0.63050847	false	0	CACNA2D1	22868	0.62061404	GENE
1376	3.21694915	7.354E-4	0.31085353	0.0	2	6	false	CACNA1B	142.5	2	0	0	0.63050847	false	0	CACNA1B	22868	0.62061404	GENE
1377	3.21694915	7.354E-4	0.31085353	0.0	2	6	false	CACNA1A	142.5	2	0	0	0.63050847	false	0	CACNA1A	22868	0.62061404	GENE
1378	3.74915254	0.0	0.26672694	0.0	1	6	false	AVPR2	105.0	1	0	0	0.54180791	false	0	AVPR2	0	0.0	GENE
1379	3.74915254	0.0	0.26672694	0.0	1	6	false	ATP2A1	105.0	1	0	0	0.54180791	false	0	ATP2A1	0	0.0	GENE
1380	3.21694915	7.354E-4	0.31085353	0.0	2	6	false	ATP1A2	142.5	2	0	0	0.63050847	false	0	ATP1A2	22868	0.62061404	GENE
1381	3.21694915	7.354E-4	0.31085353	0.0	2	6	false	ATP13A2	142.5	2	0	0	0.63050847	false	0	ATP13A2	22868	0.62061404	GENE
1382	3.21355932	0.00106031	0.31118143	0.0	3	6	false	ASS1	98.66666667	3	0	0	0.63107345	false	0	ASS1	28942	0.42836257	GENE
1383	3.21694915	7.354E-4	0.31085353	0.0	2	6	false	ASRGL1	142.5	2	0	0	0.63050847	false	0	ASRGL1	22868	0.62061404	GENE
1384	3.21694915	7.354E-4	0.31085353	0.0	2	6	false	ASPH	142.5	2	0	0	0.63050847	false	0	ASPH	22868	0.62061404	GENE
1385	2.88135593	0.00685244	0.34705882	0.0	3	4	false	ASPA	124.0	3	0	0	0.68644068	false	0	ASPA	109530	0.41554054	GENE
1386	3.21694915	7.354E-4	0.31085353	0.0	2	6	false	ARPIN	142.5	2	0	0	0.63050847	false	0	ARPIN	22868	0.62061404	GENE
1387	3.21694915	7.354E-4	0.31085353	0.0	2	6	false	ARG1	142.5	2	0	0	0.63050847	false	0	ARG1	22868	0.62061404	GENE
1388	2.88135593	0.00685244	0.34705882	0.0	3	4	false	ANK3	124.0	3	0	0	0.68644068	false	0	ANK3	109530	0.41554054	GENE
1389	3.21694915	7.354E-4	0.31085353	0.0	2	6	false	ALAS2	142.5	2	0	0	0.63050847	false	0	ALAS2	22868	0.62061404	GENE
1390	3.21694915	7.354E-4	0.31085353	0.0	2	6	false	ALAS1	142.5	2	0	0	0.63050847	false	0	ALAS1	22868	0.62061404	GENE
1391	3.21694915	7.354E-4	0.31085353	0.0	2	6	false	AGXT	142.5	2	0	0	0.63050847	false	0	AGXT	22868	0.62061404	GENE
1392	3.58983051	0.00587802	0.27856468	0.0	2	6	false	ADORA2A	66.5	2	0	0	0.56836158	false	0	ADORA2A	57146	0.50384615	GENE
1393	2.80338983	0.03022869	0.356711	0.0	4	4	false	ADORA1	100.0	4	0	0	0.69943503	false	0	ADORA1	379022	0.31132075	GENE
1394	3.74915254	0.0	0.26672694	0.0	1	6	false	ADCY3	105.0	1	0	0	0.54180791	false	0	ADCY3	0	0.0	GENE
1395	3.74915254	0.0	0.26672694	0.0	1	6	false	ADA	105.0	1	0	0	0.54180791	false	0	ADA	0	0.0	GENE
1396	2.88135593	0.00685244	0.34705882	0.0	3	4	false	ACY1	124.0	3	0	0	0.68644068	false	0	ACY1	109530	0.41554054	GENE
1397	3.21694915	7.354E-4	0.31085353	0.0	2	6	false	ACADSB	142.5	2	0	0	0.63050847	false	0	ACADSB	22868	0.62061404	GENE
1398	3.21694915	7.354E-4	0.31085353	0.0	2	6	false	AARS2	142.5	2	0	0	0.63050847	false	0	AARS2	22868	0.62061404	GENE
1399	2.75084746	0.19061239	0.36352434	0.0	105	5	false	Gamma-Aminobutyric Acid	2.00952381	105	0	0	0.70819209	false	0	Gamma-Aminobutyric Acid	2518534	0.04389234	MOL
1400	4.77627119	0.0	0.20936835	0.0	1	6	false	VDR	5.0	1	0	0	0.37062147	false	0	VDR	0	0.0	GENE
1401	3.7779661	0.00615692	0.26469269	0.0	5	5	false	Campesterol	4.0	5	0	0	0.53700565	false	0	Campesterol	66820	0.21428571	MOL
1402	3.98813559	4.039E-5	0.25074373	0.0	2	5	false	zizyphus saponin I_qt	13.0	2	0	0	0.5019774	false	0	zizyphus saponin I_qt	796	0.6	MOL
1403	3.54915254	0.00144388	0.2817574	0.0	2	6	false	DRD4	63.0	2	0	0	0.57514124	false	0	DRD4	18394	0.5	GENE
1404	3.12372881	0.00949163	0.32013022	0.0	21	5	false	Stepholidine	9.57142857	21	0	0	0.6460452	false	0	Stepholidine	146060	0.22556391	MOL
1405	3.08305085	0.00562931	0.32435404	0.0	17	5	false	stepharine	10.70588235	17	0	0	0.65282486	false	0	stepharine	114888	0.23109244	MOL
1406	3.98813559	4.039E-5	0.25074373	0.0	2	5	false	Ruvoside_qt	13.0	2	0	0	0.5019774	false	0	Ruvoside_qt	796	0.6	MOL
1407	3.59322034	0.0	0.27830189	0.0	1	6	false	THBD	123.0	1	0	0	0.56779661	false	0	THBD	0	0.0	GENE
1408	3.59322034	0.0	0.27830189	0.0	1	6	false	SPP1	123.0	1	0	0	0.56779661	false	0	SPP1	0	0.0	GENE
1409	3.59322034	0.0	0.27830189	0.0	1	6	false	SOD1	123.0	1	0	0	0.56779661	false	0	SOD1	0	0.0	GENE
1410	3.59322034	0.0	0.27830189	0.0	1	6	false	SERPINE1	123.0	1	0	0	0.56779661	false	0	SERPINE1	0	0.0	GENE
1411	3.59322034	0.0	0.27830189	0.0	1	6	false	RUNX2	123.0	1	0	0	0.56779661	false	0	RUNX2	0	0.0	GENE
1412	3.59322034	0.0	0.27830189	0.0	1	6	false	RUNX1T1	123.0	1	0	0	0.56779661	false	0	RUNX1T1	0	0.0	GENE
1413	3.59322034	0.0	0.27830189	0.0	1	6	false	RASSF1	123.0	1	0	0	0.56779661	false	0	RASSF1	0	0.0	GENE
1414	3.59322034	0.0	0.27830189	0.0	1	6	false	RAF1	123.0	1	0	0	0.56779661	false	0	RAF1	0	0.0	GENE
1415	3.22033898	0.00252458	0.31052632	0.0	2	4	false	PPARD	105.0	2	0	0	0.6299435	false	0	PPARD	28394	0.52791878	GENE
1416	3.59322034	0.0	0.27830189	0.0	1	6	false	PPARA	123.0	1	0	0	0.56779661	false	0	PPARA	0	0.0	GENE
1417	2.78644068	0.01299744	0.35888078	0.0	3	6	false	PLAT	136.0	3	0	0	0.70225989	false	0	PLAT	154526	0.40298507	GENE
1418	3.59322034	0.0	0.27830189	0.0	1	6	false	PARP1	123.0	1	0	0	0.56779661	false	0	PARP1	0	0.0	GENE
1419	3.59322034	0.0	0.27830189	0.0	1	6	false	ODC1	123.0	1	0	0	0.56779661	false	0	ODC1	0	0.0	GENE
1420	3.59322034	0.0	0.27830189	0.0	1	6	false	NR1I3	123.0	1	0	0	0.56779661	false	0	NR1I3	0	0.0	GENE
1421	3.38644068	0.01103585	0.2952953	0.0	4	5	false	NQO1	39.5	4	0	0	0.60225989	false	0	NQO1	103318	0.25838926	GENE
1422	3.59322034	0.0	0.27830189	0.0	1	6	false	NFE2L2	123.0	1	0	0	0.56779661	false	0	NFE2L2	0	0.0	GENE
1423	3.59322034	0.0	0.27830189	0.0	1	6	false	NCF1	123.0	1	0	0	0.56779661	false	0	NCF1	0	0.0	GENE
1424	3.18305085	0.00440139	0.314164	0.0	2	6	false	MPO	114.0	2	0	0	0.63615819	false	0	MPO	54510	0.51598174	GENE
1425	3.59322034	0.0	0.27830189	0.0	1	6	false	MMP3	123.0	1	0	0	0.56779661	false	0	MMP3	0	0.0	GENE
1426	3.59322034	0.0	0.27830189	0.0	1	6	false	MGAM	123.0	1	0	0	0.56779661	false	0	MGAM	0	0.0	GENE
1427	3.59322034	0.0	0.27830189	0.0	1	6	false	IL1A	123.0	1	0	0	0.56779661	false	0	IL1A	0	0.0	GENE
1428	3.59322034	0.0	0.27830189	0.0	1	6	false	HSPB1	123.0	1	0	0	0.56779661	false	0	HSPB1	0	0.0	GENE
1429	3.59322034	0.0	0.27830189	0.0	1	6	false	HSF1	123.0	1	0	0	0.56779661	false	0	HSF1	0	0.0	GENE
1430	2.93898305	0.00786064	0.34025375	0.0	2	6	false	HIF1A	151.5	2	0	0	0.67683616	false	0	HIF1A	77148	0.51365188	GENE
1431	3.18305085	0.00440139	0.314164	0.0	2	6	false	FOS	114.0	2	0	0	0.63615819	false	0	FOS	54510	0.51598174	GENE
1432	3.59322034	0.0	0.27830189	0.0	1	6	false	DUOX2	123.0	1	0	0	0.56779661	false	0	DUOX2	0	0.0	GENE
1433	3.59322034	0.0	0.27830189	0.0	1	6	false	CXCL8	123.0	1	0	0	0.56779661	false	0	CXCL8	0	0.0	GENE
1434	3.59322034	0.0	0.27830189	0.0	1	6	false	CXCL10	123.0	1	0	0	0.56779661	false	0	CXCL10	0	0.0	GENE
1435	3.18305085	0.00440139	0.314164	0.0	2	6	false	CRP	114.0	2	0	0	0.63615819	false	0	CRP	54510	0.51598174	GENE
1436	3.59322034	0.0	0.27830189	0.0	1	6	false	COL3A1	123.0	1	0	0	0.56779661	false	0	COL3A1	0	0.0	GENE
1437	3.59322034	0.0	0.27830189	0.0	1	6	false	COL1A1	123.0	1	0	0	0.56779661	false	0	COL1A1	0	0.0	GENE
1438	3.59322034	0.0	0.27830189	0.0	1	6	false	CLDN4	123.0	1	0	0	0.56779661	false	0	CLDN4	0	0.0	GENE
1439	3.59322034	0.0	0.27830189	0.0	1	6	false	CHUK	123.0	1	0	0	0.56779661	false	0	CHUK	0	0.0	GENE
1440	3.59322034	0.0	0.27830189	0.0	1	6	false	CHEK2	123.0	1	0	0	0.56779661	false	0	CHEK2	0	0.0	GENE
1441	3.59322034	0.0	0.27830189	0.0	1	6	false	CDKN2A	123.0	1	0	0	0.56779661	false	0	CDKN2A	0	0.0	GENE
1442	3.59322034	0.0	0.27830189	0.0	1	6	false	CCL2	123.0	1	0	0	0.56779661	false	0	CCL2	0	0.0	GENE
1443	3.59322034	0.0	0.27830189	0.0	1	6	false	ABCG2	123.0	1	0	0	0.56779661	false	0	ABCG2	0	0.0	GENE
1444	2.59491525	0.26576707	0.38536904	0.0	123	5	false	quercetin	3.45528455	123	0	0	0.73418079	false	0	quercetin	2307830	0.05115176	MOL
1445	3.41355932	0.02002068	0.29294935	0.0	7	5	false	DRD2	26.71428571	7	0	0	0.59774011	false	0	DRD2	481888	0.1863354	GENE
1446	4.03050847	1.354E-5	0.24810765	0.0	3	6	false	ADRA2B	19.0	3	0	0	0.49491525	false	0	ADRA2B	546	0.72	GENE
1447	3.06271186	0.0080914	0.32650802	0.0	19	5	false	Nuciferin	10.21052632	19	0	0	0.65621469	false	0	Nuciferin	158370	0.20933014	MOL
1448	3.83220339	5.124E-5	0.26094648	0.0	3	5	false	Mauritine D	20.33333333	3	0	0	0.5279661	false	0	Mauritine D	1006	0.58585859	MOL
1449	3.98813559	4.039E-5	0.25074373	0.0	2	5	false	Jujubasaponin V_qt	13.0	2	0	0	0.5019774	false	0	Jujubasaponin V_qt	796	0.6	MOL
1450	3.98474576	2.186E-5	0.25095704	0.0	2	5	false	Daechuine S7	12.5	2	0	0	0.50254237	false	0	Daechuine S7	432	0.60526316	MOL
1451	4.52542373	0.0	0.22097378	0.0	1	6	false	CYP2B6	7.0	1	0	0	0.41242938	false	0	CYP2B6	0	0.0	GENE
1452	3.52711864	0.00406567	0.28351754	0.0	7	5	false	coumestrol	9.85714286	7	0	0	0.57881356	false	0	coumestrol	72714	0.26839827	MOL
1453	3.57288136	2.0515E-4	0.27988615	0.0	2	6	false	MYC	73.0	2	0	0	0.57118644	false	0	MYC	5350	0.56692913	GENE
1454	4.21355932	0.0	0.23732904	0.0	1	6	false	MMP10	23.0	1	0	0	0.46440678	false	0	MMP10	0	0.0	GENE
1455	3.57288136	2.0515E-4	0.27988615	0.0	2	6	false	GJA1	73.0	2	0	0	0.57118644	false	0	GJA1	5350	0.56692913	GENE
1456	3.57288136	2.0515E-4	0.27988615	0.0	2	6	false	F3	73.0	2	0	0	0.57118644	false	0	F3	5350	0.56692913	GENE
1457	4.21355932	0.0	0.23732904	0.0	1	6	false	CYP2B1	23.0	1	0	0	0.46440678	false	0	CYP2B1	0	0.0	GENE
1458	4.21355932	0.0	0.23732904	0.0	1	6	false	CTNNB1	23.0	1	0	0	0.46440678	false	0	CTNNB1	0	0.0	GENE
1459	3.57288136	2.0515E-4	0.27988615	0.0	2	6	false	CAV1	73.0	2	0	0	0.57118644	false	0	CAV1	5350	0.56692913	GENE
1460	4.21355932	0.0	0.23732904	0.0	1	6	false	ALB	23.0	1	0	0	0.46440678	false	0	ALB	0	0.0	GENE
1461	3.21525424	0.01856012	0.3110174	0.0	23	5	false	beta-carotene	4.82608696	23	0	0	0.63079096	false	0	beta-carotene	220196	0.11253197	MOL
1462	3.25932203	0.00336812	0.30681227	0.0	12	5	false	berberine	12.83333333	12	0	0	0.62344633	false	0	berberine	81706	0.29583333	MOL
1463	4.04745763	4.2E-6	0.24706868	0.0	2	6	false	CA2	19.0	2	0	0	0.4920904	false	0	CA2	148	0.7826087	GENE
1464	4.04745763	4.2E-6	0.24706868	0.0	2	6	false	ADRA2C	19.0	2	0	0	0.4920904	false	0	ADRA2C	148	0.7826087	GENE
1465	3.07627119	0.00745949	0.32506887	0.0	17	5	false	(S)-Coclaurine	10.58823529	17	0	0	0.6539548	false	0	(S)-Coclaurine	112478	0.24585219	MOL
1466	4.81016949	0.0	0.20789288	0.0	1	6	false	KLF7	7.0	1	0	0	0.36497175	false	0	KLF7	0	0.0	GENE
1467	3.81186441	0.00383491	0.26233882	0.0	7	5	false	(-)-catechin	14.28571429	7	0	0	0.53135593	false	0	(-)-catechin	120186	0.3907563	MOL
1468	3.54237288	3.7193E-4	0.28229665	0.0	3	6	false	VEGFA	64.66666667	3	0	0	0.57627119	false	0	VEGFA	8928	0.47512438	GENE
1469	3.11186441	0.01019095	0.32135076	0.0	3	5	false	TYR	80.0	3	0	0	0.6480226	false	0	TYR	95198	0.33760684	GENE
1470	3.55932203	9.181E-5	0.28095238	0.0	2	6	false	TP53	85.5	2	0	0	0.57344633	false	0	TP53	1868	0.65	GENE
1471	3.55932203	9.181E-5	0.28095238	0.0	2	6	false	TOP2A	85.5	2	0	0	0.57344633	false	0	TOP2A	1868	0.65	GENE
1472	3.55932203	9.181E-5	0.28095238	0.0	2	6	false	TOP1	85.5	2	0	0	0.57344633	false	0	TOP1	1868	0.65	GENE
1473	3.55932203	9.181E-5	0.28095238	0.0	2	6	false	RB1	85.5	2	0	0	0.57344633	false	0	RB1	1868	0.65	GENE
1474	3.90169492	0.0	0.25629887	0.0	1	6	false	PCNA	48.0	1	0	0	0.51638418	false	0	PCNA	0	0.0	GENE
1475	3.55932203	9.181E-5	0.28095238	0.0	2	6	false	MMP9	85.5	2	0	0	0.57344633	false	0	MMP9	1868	0.65	GENE
1476	3.54237288	3.7193E-4	0.28229665	0.0	3	6	false	MMP2	64.66666667	3	0	0	0.57627119	false	0	MMP2	8928	0.47512438	GENE
1477	3.90169492	0.0	0.25629887	0.0	1	6	false	MET	48.0	1	0	0	0.51638418	false	0	MET	0	0.0	GENE
1478	3.90169492	0.0	0.25629887	0.0	1	6	false	MDM2	48.0	1	0	0	0.51638418	false	0	MDM2	0	0.0	GENE
1479	3.90169492	0.0	0.25629887	0.0	1	6	false	MCL1	48.0	1	0	0	0.51638418	false	0	MCL1	0	0.0	GENE
1480	3.55932203	9.181E-5	0.28095238	0.0	2	6	false	IL6	85.5	2	0	0	0.57344633	false	0	IL6	1868	0.65	GENE
1481	3.90169492	0.0	0.25629887	0.0	1	6	false	IL4	48.0	1	0	0	0.51638418	false	0	IL4	0	0.0	GENE
1482	3.55932203	9.181E-5	0.28095238	0.0	2	6	false	IL2	85.5	2	0	0	0.57344633	false	0	IL2	1868	0.65	GENE
1483	3.55932203	9.181E-5	0.28095238	0.0	2	6	false	IL10	85.5	2	0	0	0.57344633	false	0	IL10	1868	0.65	GENE
1484	3.55932203	9.181E-5	0.28095238	0.0	2	6	false	ERBB2	85.5	2	0	0	0.57344633	false	0	ERBB2	1868	0.65	GENE
1485	3.55932203	9.181E-5	0.28095238	0.0	2	6	false	EGFR	85.5	2	0	0	0.57344633	false	0	EGFR	1868	0.65	GENE
1486	3.55932203	9.181E-5	0.28095238	0.0	2	6	false	CDKN1A	85.5	2	0	0	0.57344633	false	0	CDKN1A	1868	0.65	GENE
1487	3.84067797	7.498E-5	0.2603707	0.0	2	6	false	CASP7	35.5	2	0	0	0.52655367	false	0	CASP7	1710	0.575	GENE
1488	3.55932203	9.181E-5	0.28095238	0.0	2	6	false	BIRC5	85.5	2	0	0	0.57344633	false	0	BIRC5	1868	0.65	GENE
1489	3.55932203	9.181E-5	0.28095238	0.0	2	6	false	BCL2L1	85.5	2	0	0	0.57344633	false	0	BCL2L1	1868	0.65	GENE
1490	2.90338983	0.04538645	0.34442499	0.0	48	5	false	luteolin	4.5	48	0	0	0.68276836	false	0	luteolin	428962	0.08974359	MOL
1491	3.9	3.202E-5	0.25641026	0.0	2	5	false	gondoic acid	15.5	2	0	0	0.51666667	false	0	gondoic acid	718	0.58	MOL
1492	4.09491525	0.0	0.2442053	0.0	1	6	false	UCP2	26.0	1	0	0	0.48418079	false	0	UCP2	0	0.0	GENE
1493	4.09491525	0.0	0.2442053	0.0	1	6	false	TRPV1	26.0	1	0	0	0.48418079	false	0	TRPV1	0	0.0	GENE
1494	4.09491525	0.0	0.2442053	0.0	1	6	false	TNFRSF1B	26.0	1	0	0	0.48418079	false	0	TNFRSF1B	0	0.0	GENE
1495	4.09491525	0.0	0.2442053	0.0	1	6	false	TNFRSF1A	26.0	1	0	0	0.48418079	false	0	TNFRSF1A	0	0.0	GENE
1496	4.09491525	0.0	0.2442053	0.0	1	6	false	SELP	26.0	1	0	0	0.48418079	false	0	SELP	0	0.0	GENE
1497	3.12542373	0.01045577	0.31995662	0.0	3	6	false	PTEN	84.66666667	3	0	0	0.64576271	false	0	PTEN	76360	0.35754986	GENE
1498	3.39661017	0.00401955	0.29441118	0.0	3	5	false	PRKCB	53.66666667	3	0	0	0.60056497	false	0	PRKCB	33196	0.36073059	GENE
1499	4.09491525	0.0	0.2442053	0.0	1	6	false	PECAM1	26.0	1	0	0	0.48418079	false	0	PECAM1	0	0.0	GENE
1500	3.50847458	0.00102953	0.28502415	0.0	3	6	false	MAPK1	65.66666667	3	0	0	0.5819209	false	0	MAPK1	10662	0.44907407	GENE
1501	4.09491525	0.0	0.2442053	0.0	1	6	false	GLB1	26.0	1	0	0	0.48418079	false	0	GLB1	0	0.0	GENE
1502	4.09491525	0.0	0.2442053	0.0	1	6	false	G6PD	26.0	1	0	0	0.48418079	false	0	G6PD	0	0.0	GENE
1503	3.53559322	7.0259E-4	0.28283797	0.0	2	6	false	EGF	74.5	2	0	0	0.57740113	false	0	EGF	6272	0.53649635	GENE
1504	4.09491525	0.0	0.2442053	0.0	1	6	false	COL1A2	26.0	1	0	0	0.48418079	false	0	COL1A2	0	0.0	GENE
1505	3.50847458	0.00102953	0.28502415	0.0	3	6	false	CCND1	65.66666667	3	0	0	0.5819209	false	0	CCND1	10662	0.44907407	GENE
1506	3.54237288	0.00151278	0.28229665	0.0	2	6	false	ALDH2	56.5	2	0	0	0.57627119	false	0	ALDH2	8788	0.51869159	GENE
1507	4.09491525	0.0	0.2442053	0.0	1	6	false	ABCG1	26.0	1	0	0	0.48418079	false	0	ABCG1	0	0.0	GENE
1508	4.09491525	0.0	0.2442053	0.0	1	6	false	ABCC4	26.0	1	0	0	0.48418079	false	0	ABCC4	0	0.0	GENE
1509	4.09491525	0.0	0.2442053	0.0	1	6	false	ABCA1	26.0	1	0	0	0.48418079	false	0	ABCA1	0	0.0	GENE
1510	3.09661017	0.04409818	0.32293377	0.0	26	5	false	arachidonic acid	4.5	26	0	0	0.65056497	false	0	arachidonic acid	235846	0.1	MOL
1511	3.31016949	6.4193E-4	0.30209933	0.0	6	5	false	(Z)-3-(4-hydroxy-3-methoxy-phenyl)-N-[2-(4-hydroxyphenyl)ethyl]acrylamide	15.16666667	6	0	0	0.61497175	false	0	(Z)-3-(4-hydroxy-3-methoxy-phenyl)-N-[2-(4-hydroxyphenyl)ethyl]acrylamide	15166	0.41666667	MOL
1512	4.27457627	0.0	0.23394132	0.0	1	6	false	PTPN1	12.0	1	0	0	0.45423729	false	0	PTPN1	0	0.0	GENE
1513	4.27457627	0.0	0.23394132	0.0	1	6	false	KCNMA1	12.0	1	0	0	0.45423729	false	0	KCNMA1	0	0.0	GENE
1514	3.27627119	0.00828731	0.30522504	0.0	12	5	false	suchilactone	11.75	12	0	0	0.62062147	false	0	suchilactone	102856	0.29054054	MOL
1515	3.22033898	0.00252458	0.31052632	0.0	2	4	false	PLAU	105.0	2	0	0	0.6299435	false	0	PLAU	28394	0.52791878	GENE
1516	3.11525424	0.01171974	0.32100109	0.0	4	4	false	MAOB	63.75	4	0	0	0.64745763	false	0	MAOB	103650	0.27765487	GENE
1517	3.52881356	0.00294556	0.28338136	0.0	2	6	false	MAOA	57.5	2	0	0	0.57853107	false	0	MAOA	17574	0.50900901	GENE
1518	3.62033898	0.0	0.27621723	0.0	1	6	false	ADRB1	87.0	1	0	0	0.56327684	false	0	ADRB1	0	0.0	GENE
1519	3.25423729	0.00374638	0.30729167	0.0	3	4	false	ADRA2A	69.66666667	3	0	0	0.62429379	false	0	ADRA2A	52274	0.36917563	GENE
1520	3.62033898	0.0	0.27621723	0.0	1	6	false	ADH1C	87.0	1	0	0	0.56327684	false	0	ADH1C	0	0.0	GENE
1521	2.6220339	0.23611199	0.38138332	0.0	87	5	false	Stigmasterol	3.82758621	87	0	0	0.72966102	false	0	Stigmasterol	2200662	0.04792519	MOL
1522	4.62372881	6.552E-5	0.21627566	0.0	2	6	false	NR3C1	3.5	2	0	0	0.3960452	false	0	NR3C1	608	0.5	GENE
1523	4.20169492	0.00107826	0.23799919	0.0	2	5	false	Panaxadiol	9.0	2	0	0	0.46638418	false	0	Panaxadiol	11682	0.5	MOL
1524	2.98644068	0.02354363	0.33484677	0.0	5	4	false	XDH	70.2	5	0	0	0.66892655	false	0	XDH	201602	0.26311787	GENE
1525	3.54576271	9.951E-5	0.28202677	0.0	2	6	false	VCAM1	85.0	2	0	0	0.57570621	false	0	VCAM1	2328	0.63157895	GENE
1526	3.54576271	9.951E-5	0.28202677	0.0	2	6	false	STAT1	85.0	2	0	0	0.57570621	false	0	STAT1	2328	0.63157895	GENE
1527	3.88813559	0.0	0.25719268	0.0	1	6	false	SLPI	47.0	1	0	0	0.51864407	false	0	SLPI	0	0.0	GENE
1528	3.54576271	9.951E-5	0.28202677	0.0	2	6	false	SELE	85.0	2	0	0	0.57570621	false	0	SELE	2328	0.63157895	GENE
1529	3.88813559	0.0	0.25719268	0.0	1	6	false	PPP3CA	47.0	1	0	0	0.51864407	false	0	PPP3CA	0	0.0	GENE
1530	3.44745763	0.00258358	0.29006883	0.0	6	6	false	PPARG	43.0	6	0	0	0.5920904	false	0	PPARG	44952	0.26751592	GENE
1531	3.4	0.0039646	0.29411765	0.0	4	5	false	NR1I2	47.25	4	0	0	0.6	false	0	NR1I2	44090	0.32342657	GENE
1532	2.83050847	0.02573877	0.35329341	0.0	6	6	false	NOS3	66.5	6	0	0	0.69491525	false	0	NOS3	191346	0.20597484	GENE
1533	3.16271186	0.00435111	0.31618435	0.0	4	6	false	NOS2	62.5	4	0	0	0.63954802	false	0	NOS2	68250	0.27092511	GENE
1534	3.49491525	6.1016E-4	0.28612997	0.0	4	6	false	MMP1	60.25	4	0	0	0.58418079	false	0	MMP1	14736	0.40862069	GENE
1535	3.88813559	0.0	0.25719268	0.0	1	6	false	MAPK8	47.0	1	0	0	0.51864407	false	0	MAPK8	0	0.0	GENE
1536	3.51186441	2.4438E-4	0.28474903	0.0	3	6	false	INSR	72.66666667	3	0	0	0.58135593	false	0	INSR	5384	0.50827423	GENE
1537	3.88813559	0.0	0.25719268	0.0	1	6	false	IKBKB	47.0	1	0	0	0.51864407	false	0	IKBKB	0	0.0	GENE
1538	3.49491525	6.1016E-4	0.28612997	0.0	4	6	false	HMOX1	60.25	4	0	0	0.58418079	false	0	HMOX1	14736	0.40862069	GENE
1539	2.86440678	0.01524173	0.34911243	0.0	4	6	false	GSTP1	99.5	4	0	0	0.68926554	false	0	GSTP1	155662	0.31774194	GENE
1540	3.54576271	9.951E-5	0.28202677	0.0	2	6	false	GSTM1	85.0	2	0	0	0.57570621	false	0	GSTM1	2328	0.63157895	GENE
1541	3.54576271	9.951E-5	0.28202677	0.0	2	6	false	F2	85.0	2	0	0	0.57570621	false	0	F2	2328	0.63157895	GENE
1542	3.51864407	7.6565E-4	0.28420039	0.0	4	6	false	CYP3A4	50.0	4	0	0	0.58022599	false	0	CYP3A4	18206	0.35251799	GENE
1543	3.54576271	9.951E-5	0.28202677	0.0	2	6	false	CYP1B1	85.0	2	0	0	0.57570621	false	0	CYP1B1	2328	0.63157895	GENE
1544	3.52542373	3.9031E-4	0.28365385	0.0	3	6	false	CYP1A2	64.33333333	3	0	0	0.57909605	false	0	CYP1A2	9970	0.4589372	GENE
1545	3.54576271	9.951E-5	0.28202677	0.0	2	6	false	CYP1A1	85.0	2	0	0	0.57570621	false	0	CYP1A1	2328	0.63157895	GENE
1546	3.32881356	0.01601044	0.30040733	0.0	6	4	false	AKT1	45.83333333	6	0	0	0.61186441	false	0	AKT1	206606	0.27846791	GENE
1547	3.54576271	9.951E-5	0.28202677	0.0	2	6	false	AHSA1	85.0	2	0	0	0.57570621	false	0	AHSA1	2328	0.63157895	GENE
1548	3.54576271	9.951E-5	0.28202677	0.0	2	6	false	AHR	85.0	2	0	0	0.57570621	false	0	AHR	2328	0.63157895	GENE
1549	3.10847458	0.00734301	0.3217012	0.0	4	6	false	ACHE	73.5	4	0	0	0.64858757	false	0	ACHE	102118	0.30590717	GENE
1550	2.88983051	0.04554915	0.34604106	0.0	47	5	false	kaempferol	5.55319149	47	0	0	0.68502825	false	0	kaempferol	561988	0.10588817	MOL
1551	3.16101695	0.00162314	0.31635389	0.0	10	5	false	Inermin	14.8	10	0	0	0.63983051	false	0	Inermin	45486	0.37297297	MOL
1552	3.16779661	8.4183E-4	0.31567683	0.0	8	5	false	Girinimbin	16.375	8	0	0	0.63870056	false	0	Girinimbin	30256	0.41554054	MOL
1553	4.19830508	3.687E-5	0.23819136	0.0	2	5	false	Ginsenoside-Rh4_qt	12.0	2	0	0	0.46694915	false	0	Ginsenoside-Rh4_qt	400	0.57894737	MOL
1554	3.49491525	9.3629E-4	0.28612997	0.0	4	6	false	TNF	57.75	4	0	0	0.58418079	false	0	TNF	15272	0.39137931	GENE
1555	3.49491525	9.3629E-4	0.28612997	0.0	4	6	false	SLC2A4	57.75	4	0	0	0.58418079	false	0	SLC2A4	15272	0.39137931	GENE
1556	4.28474576	0.0	0.23338608	0.0	1	6	false	PSMG1	13.0	1	0	0	0.45254237	false	0	PSMG1	0	0.0	GENE
1557	3.53220339	6.5035E-4	0.2831094	0.0	3	6	false	NFKBIA	61.33333333	3	0	0	0.5779661	false	0	NFKBIA	9570	0.44691358	GENE
1558	4.28474576	0.0	0.23338608	0.0	1	6	false	MAP2K4	13.0	1	0	0	0.45254237	false	0	MAP2K4	0	0.0	GENE
1559	2.66440678	0.02113187	0.37531807	0.0	4	4	false	IL1B	100.75	4	0	0	0.72259887	false	0	IL1B	205318	0.27785515	GENE
1560	3.53220339	6.5035E-4	0.2831094	0.0	3	6	false	IFNG	61.33333333	3	0	0	0.5779661	false	0	IFNG	9570	0.44691358	GENE
1561	4.28474576	0.0	0.23338608	0.0	1	6	false	CASP1	13.0	1	0	0	0.45254237	false	0	CASP1	0	0.0	GENE
1562	4.28474576	0.0	0.23338608	0.0	1	6	false	ADCYAP1	13.0	1	0	0	0.45254237	false	0	ADCYAP1	0	0.0	GENE
1563	3.28644068	0.01483112	0.30428056	0.0	13	5	false	ginsenoside rh2	5.92307692	13	0	0	0.61892655	false	0	ginsenoside rh2	129874	0.14479638	MOL
1564	4.00677966	4.368E-5	0.24957699	0.0	4	6	false	OPRD1	19.25	4	0	0	0.49887006	false	0	OPRD1	2106	0.62931034	GENE
1565	4.23728814	0.0	0.236	0.0	1	6	false	KDR	20.0	1	0	0	0.46045198	false	0	KDR	0	0.0	GENE
1566	4.23728814	0.0	0.236	0.0	1	6	false	CACNA1S	20.0	1	0	0	0.46045198	false	0	CACNA1S	0	0.0	GENE
1567	3.9220339	1.4646E-4	0.25496975	0.0	6	6	false	ADRA1D	16.5	6	0	0	0.51299435	false	0	ADRA1D	4908	0.45588235	GENE
1568	3.23898305	0.01083744	0.30873888	0.0	20	5	false	Fumarine	10.5	20	0	0	0.62683616	false	0	Fumarine	187306	0.2375	MOL
1569	3.57966102	1.2365E-4	0.27935606	0.0	2	6	false	RASA1	68.0	2	0	0	0.5700565	false	0	RASA1	5154	0.54471545	GENE
1570	3.57966102	1.2365E-4	0.27935606	0.0	2	6	false	IRF1	68.0	2	0	0	0.5700565	false	0	IRF1	5154	0.54471545	GENE
1571	3.57966102	1.2365E-4	0.27935606	0.0	2	6	false	IGFBP3	68.0	2	0	0	0.5700565	false	0	IGFBP3	5154	0.54471545	GENE
1572	3.57966102	1.2365E-4	0.27935606	0.0	2	6	false	IGF2	68.0	2	0	0	0.5700565	false	0	IGF2	5154	0.54471545	GENE
1573	3.57966102	1.2365E-4	0.27935606	0.0	2	6	false	ERBB3	68.0	2	0	0	0.5700565	false	0	ERBB3	5154	0.54471545	GENE
1574	3.57966102	1.2365E-4	0.27935606	0.0	2	6	false	E2F2	68.0	2	0	0	0.5700565	false	0	E2F2	5154	0.54471545	GENE
1575	3.57966102	1.2365E-4	0.27935606	0.0	2	6	false	E2F1	68.0	2	0	0	0.5700565	false	0	E2F1	5154	0.54471545	GENE
1576	3.57966102	1.2365E-4	0.27935606	0.0	2	6	false	CTSD	68.0	2	0	0	0.5700565	false	0	CTSD	5154	0.54471545	GENE
1577	3.54576271	2.9168E-4	0.28202677	0.0	3	6	false	CD40LG	61.33333333	3	0	0	0.57570621	false	0	CD40LG	8956	0.4605598	GENE
1578	3.57966102	1.2365E-4	0.27935606	0.0	2	6	false	ACP3	68.0	2	0	0	0.5700565	false	0	ACP3	5154	0.54471545	GENE
1579	3.82881356	0.00198996	0.26117751	0.0	13	5	false	Frutinone A	5.0	13	0	0	0.52853107	false	0	Frutinone A	18234	0.13333333	MOL
1580	3.43220339	1.4554E-4	0.29135802	0.0	3	5	false	Diop	15.66666667	3	0	0	0.59463277	false	0	Diop	4138	0.58666667	MOL
1581	3.83220339	7.985E-5	0.26094648	0.0	3	5	false	Dianthramine	23.0	3	0	0	0.5279661	false	0	Dianthramine	2220	0.64705882	MOL
1582	3.44745763	0.00571019	0.29006883	0.0	7	6	false	AR	36.71428571	7	0	0	0.5920904	false	0	AR	61338	0.23191095	GENE
1583	3.93728814	1.6211E-4	0.25398192	0.0	3	5	false	Deoxyharringtonine	10.33333333	3	0	0	0.51045198	false	0	Deoxyharringtonine	2794	0.38888889	MOL
1584	3.82372881	0.0	0.26152482	0.0	1	6	false	UGT1A1	56.0	1	0	0	0.52937853	false	0	UGT1A1	0	0.0	GENE
1585	3.82372881	0.0	0.26152482	0.0	1	6	false	SREBF1	56.0	1	0	0	0.52937853	false	0	SREBF1	0	0.0	GENE
1586	3.6440678	0.00693488	0.2744186	0.0	6	6	false	SOAT1	17.83333333	6	0	0	0.55932203	false	0	SOAT1	115720	0.2370892	GENE
1587	3.82372881	0.0	0.26152482	0.0	1	6	false	PLB1	56.0	1	0	0	0.52937853	false	0	PLB1	0	0.0	GENE
1588	3.82372881	0.0	0.26152482	0.0	1	6	false	NOX5	56.0	1	0	0	0.52937853	false	0	NOX5	0	0.0	GENE
1589	3.16271186	0.0037004	0.31618435	0.0	2	6	false	MTOR	118.0	2	0	0	0.63954802	false	0	MTOR	44280	0.5154185	GENE
1590	3.82372881	0.0	0.26152482	0.0	1	6	false	MAPK3	56.0	1	0	0	0.52937853	false	0	MAPK3	0	0.0	GENE
1591	3.82372881	0.0	0.26152482	0.0	1	6	false	MAPK10	56.0	1	0	0	0.52937853	false	0	MAPK10	0	0.0	GENE
1592	3.82372881	0.0	0.26152482	0.0	1	6	false	LDLR	56.0	1	0	0	0.52937853	false	0	LDLR	0	0.0	GENE
1593	3.37966102	0.00613116	0.29588766	0.0	3	6	false	HMGCR	56.0	3	0	0	0.60338983	false	0	HMGCR	58008	0.34375	GENE
1594	3.61694915	0.00398866	0.2764761	0.0	2	6	false	GSR	42.0	2	0	0	0.56384181	false	0	GSR	23348	0.5	GENE
1595	2.99322034	0.0071592	0.33408834	0.0	3	6	false	GOT1	113.66666667	3	0	0	0.66779661	false	0	GOT1	99198	0.41119221	GENE
1596	3.82372881	0.0	0.26152482	0.0	1	6	false	FOSL2	56.0	1	0	0	0.52937853	false	0	FOSL2	0	0.0	GENE
1597	3.82372881	0.0	0.26152482	0.0	1	6	false	FOSL1	56.0	1	0	0	0.52937853	false	0	FOSL1	0	0.0	GENE
1598	3.16271186	0.0037004	0.31618435	0.0	2	6	false	EGLN1	118.0	2	0	0	0.63954802	false	0	EGLN1	44280	0.5154185	GENE
1599	3.82372881	0.0	0.26152482	0.0	1	6	false	CYP19A1	56.0	1	0	0	0.52937853	false	0	CYP19A1	0	0.0	GENE
1600	3.82372881	0.0	0.26152482	0.0	1	6	false	BAD	56.0	1	0	0	0.52937853	false	0	BAD	0	0.0	GENE
1601	3.82372881	0.0	0.26152482	0.0	1	6	false	APOD	56.0	1	0	0	0.52937853	false	0	APOD	0	0.0	GENE
1602	3.82372881	0.0	0.26152482	0.0	1	6	false	ALOX12	56.0	1	0	0	0.52937853	false	0	ALOX12	0	0.0	GENE
1603	3.82372881	0.0	0.26152482	0.0	1	6	false	ADIPOQ	56.0	1	0	0	0.52937853	false	0	ADIPOQ	0	0.0	GENE
1604	2.99322034	0.0071592	0.33408834	0.0	3	6	false	ABCC2	113.66666667	3	0	0	0.66779661	false	0	ABCC2	99198	0.41119221	GENE
1605	3.82372881	0.0	0.26152482	0.0	1	6	false	ABCC1	56.0	1	0	0	0.52937853	false	0	ABCC1	0	0.0	GENE
1606	3.83220339	7.985E-5	0.26094648	0.0	3	5	false	arachidonate	23.0	3	0	0	0.5279661	false	0	arachidonate	2220	0.64705882	MOL
1607	3.54237288	0.00106334	0.28229665	0.0	7	6	false	SLC6A3	27.0	7	0	0	0.57627119	false	0	SLC6A3	22912	0.25242718	GENE
1608	3.39322034	0.00338631	0.29470529	0.0	6	6	false	SLC6A2	34.0	6	0	0	0.60112994	false	0	SLC6A2	35050	0.2244898	GENE
1609	3.50169492	6.0451E-4	0.28557599	0.0	4	6	false	DPP4	56.5	4	0	0	0.58305085	false	0	DPP4	9616	0.38811189	GENE
1610	3.35762712	7.7932E-4	0.29782938	0.0	8	5	false	Aposiopolamine	9.25	8	0	0	0.60706215	false	0	Aposiopolamine	15860	0.33	MOL
1611	3.43728814	0.00198918	0.29092702	0.0	5	6	false	RELA	50.6	5	0	0	0.59378531	false	0	RELA	22812	0.31392405	GENE
1612	3.86101695	0.00144808	0.25899912	0.0	6	6	false	MTTP	10.0	6	0	0	0.52316384	false	0	MTTP	32034	0.375	GENE
1613	3.48474576	6.6453E-4	0.28696498	0.0	4	6	false	ICAM1	56.75	4	0	0	0.58587571	false	0	ICAM1	9910	0.38448276	GENE
1614	3.32881356	0.00139651	0.30040733	0.0	2	6	false	DGAT2	94.5	2	0	0	0.61186441	false	0	DGAT2	21284	0.50268817	GENE
1615	3.80338983	1.0487E-4	0.26292335	0.0	2	6	false	APOB	32.5	2	0	0	0.53276836	false	0	APOB	998	0.525	GENE
1616	2.66779661	0.01605502	0.37484117	0.0	4	4	false	AKR1B1	99.75	4	0	0	0.7220339	false	0	AKR1B1	184744	0.27583799	GENE
1617	3.2559322	0.00526345	0.3071317	0.0	9	5	false	taxifolin	9.11111111	9	0	0	0.6240113	false	0	taxifolin	66912	0.22530864	MOL
1618	3.43389831	0.00710215	0.29121422	0.0	8	5	false	NR3C2	19.625	8	0	0	0.59435028	false	0	NR3C2	95744	0.14437984	GENE
1619	4.20169492	1.1887E-4	0.23799919	0.0	3	5	false	sitosterol	6.66666667	3	0	0	0.46638418	false	0	sitosterol	1328	0.37777778	MOL
1620	3.82881356	3.9847E-4	0.26117751	0.0	5	5	false	ent-Epicatechin	16.2	5	0	0	0.52853107	false	0	ent-Epicatechin	6778	0.49032258	MOL
1621	3.82372881	0.0	0.26152482	0.0	1	6	false	ADRA1A	56.0	1	0	0	0.52937853	false	0	ADRA1A	0	0.0	GENE
1622	2.91186441	0.00989967	0.34342258	0.0	4	4	false	CAT	82.5	4	0	0	0.68135593	false	0	CAT	128700	0.28496503	GENE
1623	3.29322034	0.00113487	0.30365414	0.0	7	5	false	(+)-catechin	14.71428571	7	0	0	0.61779661	false	0	(+)-catechin	25406	0.38095238	MOL
1624	3.84915254	1.3827E-4	0.25979745	0.0	3	5	false	(-)-taxifolin	19.66666667	3	0	0	0.52514124	false	0	(-)-taxifolin	2328	0.62222222	MOL
1625	3.82372881	0.0	0.26152482	0.0	1	6	false	MAP2	56.0	1	0	0	0.52937853	false	0	MAP2	0	0.0	GENE
1626	3.43728814	0.00105278	0.29092702	0.0	3	6	false	PON1	64.0	3	0	0	0.59378531	false	0	PON1	18842	0.39375	GENE
1627	3.44067797	7.3259E-4	0.29064039	0.0	2	6	false	TGFB1	89.5	2	0	0	0.59322034	false	0	TGFB1	9358	0.553125	GENE
1628	2.72881356	0.03326014	0.36645963	0.0	5	4	false	PRKCA	75.6	5	0	0	0.71186441	false	0	PRKCA	271198	0.220059	GENE
1629	3.42033898	0.0011874	0.29236868	0.0	3	6	false	CASP8	67.33333333	3	0	0	0.59661017	false	0	CASP8	18404	0.4020202	GENE
1630	3.30508475	0.00595191	0.3025641	0.0	7	6	false	CASP3	48.0	7	0	0	0.61581921	false	0	CASP3	67954	0.24102564	GENE
1631	2.73898305	0.02715714	0.36509901	0.0	6	6	false	JUN	79.5	6	0	0	0.71016949	false	0	JUN	273760	0.22953216	GENE
1632	3.39322034	0.00171569	0.29470529	0.0	4	6	false	CASP9	62.5	4	0	0	0.60112994	false	0	CASP9	26050	0.35755814	GENE
1633	3.4	0.00191626	0.29411765	0.0	4	6	false	BAX	59.75	4	0	0	0.6	false	0	BAX	25848	0.34558824	GENE
1634	3.39661017	0.00156295	0.29441118	0.0	4	6	false	BCL2	62.25	4	0	0	0.60056497	false	0	BCL2	25996	0.35818713	GENE
1635	3.06440678	0.00667423	0.32632743	0.0	8	4	false	GABRA1	45.625	8	0	0	0.6559322	false	0	GABRA1	87712	0.18829114	GENE
1636	3.74576271	3.7648E-4	0.26696833	0.0	6	6	false	OPRM1	25.0	6	0	0	0.54237288	false	0	OPRM1	9790	0.33802817	GENE
1637	3.73559322	5.6892E-4	0.2676951	0.0	8	6	false	SLC6A4	21.0	8	0	0	0.5440678	false	0	SLC6A4	13486	0.27777778	GENE
1638	2.50847458	0.04839982	0.39864865	0.0	16	4	false	ADRB2	37.4375	16	0	0	0.74858757	false	0	ADRB2	533580	0.09271628	GENE
1639	3.27457627	0.00554754	0.30538302	0.0	11	4	false	ADRA1B	27.63636364	11	0	0	0.62090395	false	0	ADRA1B	76404	0.15486258	GENE
1640	3.30847458	0.00232291	0.3022541	0.0	5	4	false	CHRM2	45.6	5	0	0	0.61525424	false	0	CHRM2	33642	0.26547619	GENE
1641	3.40338983	0.00185123	0.2938247	0.0	6	5	false	HTR2A	36.66666667	6	0	0	0.59943503	false	0	HTR2A	32480	0.2547619	GENE
1642	3.76610169	3.6998E-4	0.26552655	0.0	5	6	false	PDE3A	22.2	5	0	0	0.53898305	false	0	PDE3A	6828	0.31176471	GENE
1643	3.69830508	1.9038E-4	0.27039413	0.0	2	6	false	GABRA2	51.5	2	0	0	0.55028249	false	0	GABRA2	2972	0.57386364	GENE
1644	3.02372881	0.01286788	0.33071749	0.0	15	4	false	SCN5A	27.46666667	15	0	0	0.66271186	false	0	SCN5A	168308	0.10936639	GENE
1645	3.28813559	0.00357245	0.30412371	0.0	9	4	false	CHRM1	32.44444444	9	0	0	0.61864407	false	0	CHRM1	60746	0.18496732	GENE
1646	2.99322034	0.0139157	0.33408834	0.0	15	4	false	PRKACA	32.0	15	0	0	0.66779661	false	0	PRKACA	229224	0.12350598	GENE
1647	3.38305085	0.00203211	0.29559118	0.0	6	6	false	KCNH2	40.66666667	6	0	0	0.60282486	false	0	KCNH2	32170	0.22928709	GENE
1648	2.97627119	0.01693541	0.33599089	0.0	8	6	false	PIK3CG	50.5	8	0	0	0.67062147	false	0	PIK3CG	234430	0.18333333	GENE
1649	2.90847458	0.03096574	0.34382284	0.0	25	4	false	PTGS1	23.24	25	0	0	0.6819209	false	0	PTGS1	462432	0.08360902	GENE
1650	2.82542373	0.10600037	0.35392921	0.0	56	5	false	beta-sitosterol	5.44642857	56	0	0	0.69576271	false	0	beta-sitosterol	1052202	0.08892857	MOL
1651	2.86779661	0.03964389	0.34869976	0.0	28	4	false	PTGS2	22.0	28	0	0	0.68870056	false	0	PTGS2	564566	0.07636364	GENE
1652	3.49152542	0.00236377	0.28640777	0.0	7	6	false	F10	27.71428571	7	0	0	0.58474576	false	0	F10	33228	0.18551587	GENE
1653	3.53898305	0.00412306	0.28256705	0.0	7	4	false	ESR1	18.14285714	7	0	0	0.57683616	false	0	ESR1	66108	0.17492711	GENE
1654	3.83898305	3.6153E-4	0.26048565	0.0	4	5	false	6-methylgingediacetate2	11.0	4	0	0	0.52683616	false	0	6-methylgingediacetate2	4026	0.34482759	MOL
