# Supplementary material for: Integrated meta-analysis and network pharmacology analysis: evaluation of Zhigancao decoction as treatment for diabetic cardiomyopathy
Source: Front Cardiovasc Med. 2025 Mar 14;12:1454647. doi: 10.3389/fcvm.2025.1454647 (PMC11949964; doi:10.3389/fcvm.2025.1454647)
Supplement: Supplementary file 6 [file Datasheet6.xlsx]

## Sheet: PPI
SUID	AverageShortestPathLength	BetweennessCentrality	ClosenessCentrality	ClusteringCoefficient	Degree	Eccentricity	IsSingleNode	name	NeighborhoodConnectivity	NumberOfDirectedEdges	NumberOfUndirectedEdges	PartnerOfMultiEdgedNodePairs	Radiality	selected	SelfLoops	shared name	Stress	TopologicalCoefficient
293	2.36842	0.774538	0.422222	0.0888889	10	5	FALSE	TP53	3.2	10	0	0	0.847953	FALSE	0	TP53	1352	0.161111
283	2.2	0.636842	0.454545	0.2	6	4	FALSE	CASP8	3.5	6	0	0	0.85	FALSE	0	CASP8	348	0.3
265	2.85	0.102632	0.350877	0.333333	6	6	FALSE	TNFRSF1A	4.16667	6	0	0	0.76875	FALSE	0	TNFRSF1A	92	0.416667
278	2.45	0.357018	0.408163	0.4	5	5	FALSE	TNF	4.8	5	0	0	0.81875	FALSE	0	TNF	234	0.418182
313	2.86842	0.248222	0.348624	0.2	5	6	FALSE	MDM2	4	5	0	0	0.792398	FALSE	0	MDM2	396	0.257143
262	2.9	0.126316	0.344828	0.6	5	6	FALSE	IKBKB	4.6	5	0	0	0.7625	FALSE	0	IKBKB	114	0.46
266	2.9	0.126316	0.344828	0.6	5	6	FALSE	CHUK	4.6	5	0	0	0.7625	FALSE	0	CHUK	114	0.46
297	3.10526	0.0974395	0.322034	0.4	5	6	FALSE	BCL2	4.4	5	0	0	0.766082	FALSE	0	BCL2	274	0.314286
298	3.10526	0.0974395	0.322034	0.4	5	6	FALSE	BCL2L1	4.4	5	0	0	0.766082	FALSE	0	BCL2L1	274	0.314286
254	3.57895	0.247511	0.279412	0	5	7	FALSE	DNMT1	1.6	5	0	0	0.71345	FALSE	0	DNMT1	398	0.2
237	4.28947	0.200569	0.233129	0.1	5	7	FALSE	JUN	1.8	5	0	0	0.634503	FALSE	0	JUN	314	0.3
274	1.2	0.6	0.833333	0.5	4	2	FALSE	EGFR	2.75	4	0	0	0.933333	FALSE	0	EGFR	12	0.625
277	2.65	0.0307017	0.377358	0.666667	4	5	FALSE	FAS	4.75	4	0	0	0.79375	FALSE	0	FAS	40	0.475
279	2.65	0.0307017	0.377358	0.666667	4	5	FALSE	FADD	4.75	4	0	0	0.79375	FALSE	0	FADD	40	0.475
292	2.89474	0.351351	0.345455	0.166667	4	5	FALSE	BRCA1	4	4	0	0	0.789474	FALSE	0	BRCA1	558	0.291667
263	3.65	0.1	0.273973	0.5	4	7	FALSE	RELA	3.5	4	0	0	0.66875	FALSE	0	RELA	82	0.65
305	1	1	1	0	3	1	FALSE	ASS1	1	3	0	0	1	FALSE	0	ASS1	6	0
224	1	0.666667	1	0.333333	3	1	FALSE	ICAM1	1.66667	3	0	0	1	FALSE	0	ICAM1	4	0.666667
185	1.25	0.666667	0.8	0.333333	3	2	FALSE	TNNC1	2	3	0	0	0.916667	FALSE	0	TNNC1	8	0.555556
220	1.5	0.533333	0.666667	0.333333	3	2	FALSE	IGF1	2.66667	3	0	0	0.875	FALSE	0	IGF1	16	0.466667
241	1.6	0	0.625	1	3	3	FALSE	ERBB3	3.33333	3	0	0	0.8	FALSE	0	ERBB3	0	0.833333
242	1.6	0	0.625	1	3	3	FALSE	ERBB2	3.33333	3	0	0	0.8	FALSE	0	ERBB2	0	0.833333
243	1.6	0	0.625	1	3	3	FALSE	EGF	3.33333	3	0	0	0.8	FALSE	0	EGF	0	0.833333
219	1.66667	0.333333	0.6	0.333333	3	3	FALSE	INSR	2.33333	3	0	0	0.833333	FALSE	0	INSR	10	0.5
310	1.66667	0.333333	0.6	0.333333	3	3	FALSE	INS	2.33333	3	0	0	0.833333	FALSE	0	INS	10	0.5
251	2.86842	0.273115	0.348624	0.333333	3	6	FALSE	USP7	6.66667	3	0	0	0.792398	FALSE	0	USP7	444	0.395833
282	2.95	0.194737	0.338983	0	3	5	FALSE	CASP3	2.66667	3	0	0	0.75625	FALSE	0	CASP3	94	0.333333
276	3	0	0.333333	1	3	5	FALSE	FASLG	4.66667	3	0	0	0.75	FALSE	0	FASLG	0	0.666667
269	3.13158	0.197724	0.319328	0	3	6	FALSE	CDKN1A	4.33333	3	0	0	0.763158	FALSE	0	CDKN1A	310	0.333333
284	3.2	0.352632	0.3125	0	3	6	FALSE	IL1B	2	3	0	0	0.725	FALSE	0	IL1B	174	0.333333
290	3.55263	0.273115	0.281481	0.333333	3	6	FALSE	ESR1	3.66667	3	0	0	0.716374	FALSE	0	ESR1	432	0.416667
264	3.7	0	0.27027	1	3	7	FALSE	NFKBIA	4.66667	3	0	0	0.6625	FALSE	0	NFKBIA	0	0.777778
245	3.73684	0.103841	0.267606	0	3	7	FALSE	RB1	2.33333	3	0	0	0.695906	FALSE	0	RB1	162	0.333333
215	3.95	0.194737	0.253165	0	3	7	FALSE	IL2	1.66667	3	0	0	0.63125	FALSE	0	IL2	94	0.333333
295	4	0.0526316	0.25	0.333333	3	7	FALSE	BAX	3.66667	3	0	0	0.666667	FALSE	0	BAX	144	0.666667
190	1	1	1	0	2	1	FALSE	SERPINE1	1	2	0	0	1	FALSE	0	SERPINE1	2	0
287	1	1	1	0	2	1	FALSE	CACNA2D1	1	2	0	0	1	FALSE	0	CACNA2D1	2	0
302	1	1	1	0	2	1	FALSE	AVP	1	2	0	0	1	FALSE	0	AVP	2	0
309	1	1	1	0	2	1	FALSE	APOB	1	2	0	0	1	FALSE	0	APOB	2	0
228	1	0	1	1	2	1	FALSE	NFS1	2	2	0	0	1	FALSE	0	NFS1	0	1
229	1	0	1	1	2	1	FALSE	ISCU	2	2	0	0	1	FALSE	0	ISCU	0	1
230	1	0	1	1	2	1	FALSE	FXN	2	2	0	0	1	FALSE	0	FXN	0	1
259	1	0	1	1	2	1	FALSE	COL1A2	2	2	0	0	1	FALSE	0	COL1A2	0	1
260	1	0	1	1	2	1	FALSE	COL3A1	2	2	0	0	1	FALSE	0	COL3A1	0	1
261	1	0	1	1	2	1	FALSE	COL1A1	2	2	0	0	1	FALSE	0	COL1A1	0	1
235	1.33333	0.666667	0.75	0	2	2	FALSE	F2	1.5	2	0	0	0.888889	FALSE	0	F2	4	0.5
236	1.33333	0.666667	0.75	0	2	2	FALSE	F10	1.5	2	0	0	0.888889	FALSE	0	F10	4	0.5
221	1.33333	0	0.75	1	2	2	FALSE	ITGB2	2.5	2	0	0	0.833333	FALSE	0	ITGB2	0	0.833333
222	1.33333	0	0.75	1	2	2	FALSE	ITGAL	2.5	2	0	0	0.833333	FALSE	0	ITGAL	0	0.833333
183	1.5	0.5	0.666667	0	2	2	FALSE	TNNI2	2	2	0	0	0.833333	FALSE	0	TNNI2	6	0.5
275	1.6	0.4	0.625	0	2	2	FALSE	CAV1	2.5	2	0	0	0.8	FALSE	0	CAV1	8	0.5
182	1.75	0	0.571429	1	2	3	FALSE	TNNI3	2.5	2	0	0	0.75	FALSE	0	TNNI3	0	0.833333
184	1.75	0	0.571429	1	2	3	FALSE	TNNT2	2.5	2	0	0	0.75	FALSE	0	TNNT2	0	0.833333
218	2	0.333333	0.5	0	2	3	FALSE	IGFBP3	2	2	0	0	0.75	FALSE	0	IGFBP3	10	0.5
285	2.65	0.394737	0.377358	0	2	5	FALSE	CASP1	4.5	2	0	0	0.79375	FALSE	0	CASP1	200	0.5
291	3.10526	0	0.322034	1	2	5	FALSE	CHEK2	7	2	0	0	0.766082	FALSE	0	CHEK2	0	0.583333
267	3.18421	0	0.31405	1	2	6	FALSE	CDKN2A	7.5	2	0	0	0.75731	FALSE	0	CDKN2A	0	0.625
186	3.25	0	0.307692	1	2	6	FALSE	TNFRSF1B	5.5	2	0	0	0.71875	FALSE	0	TNFRSF1B	0	0.785714
239	3.28947	0.0526316	0.304	0	2	6	FALSE	HIF1A	5.5	2	0	0	0.745614	FALSE	0	HIF1A	82	0.5
314	3.78947	0.0526316	0.263889	0	2	7	FALSE	AKT1	3	2	0	0	0.690058	FALSE	0	AKT1	82	0.5
268	4	0.102418	0.25	0	2	7	FALSE	PCNA	2.5	2	0	0	0.666667	FALSE	0	PCNA	160	0.5
296	4.05263	0	0.246753	1	2	7	FALSE	BAK1	5	2	0	0	0.660819	FALSE	0	BAK1	0	1
299	4.05263	0	0.246753	1	2	7	FALSE	BAD	5	2	0	0	0.660819	FALSE	0	BAD	0	1
238	4.39474	0	0.227545	1	2	7	FALSE	FOS	4	2	0	0	0.622807	FALSE	0	FOS	0	0.666667
250	4.5	0.0526316	0.222222	0	2	8	FALSE	HDAC2	3	2	0	0	0.611111	FALSE	0	HDAC2	84	0.5
192	4.92105	0.0526316	0.203209	0	2	8	FALSE	POLD1	1.5	2	0	0	0.564327	FALSE	0	POLD1	82	0.5
209	5.21053	0.0526316	0.191919	0	2	8	FALSE	MAPK8	3	2	0	0	0.532164	FALSE	0	MAPK8	82	0.5
179	1	0	1	0	1	1	FALSE	UTS2R	1	1	0	0	1	FALSE	0	UTS2R	0	0
180	1	0	1	0	1	1	FALSE	UTS2	1	1	0	0	1	FALSE	0	UTS2	0	0
193	1	0	1	0	1	1	FALSE	PCCB	1	1	0	0	1	FALSE	0	PCCB	0	0
194	1	0	1	0	1	1	FALSE	PCCA	1	1	0	0	1	FALSE	0	PCCA	0	0
195	1	0	1	0	1	1	FALSE	OXTR	1	1	0	0	1	FALSE	0	OXTR	0	0
196	1	0	1	0	1	1	FALSE	OXT	1	1	0	0	1	FALSE	0	OXT	0	0
198	1	0	1	0	1	1	FALSE	MTRR	1	1	0	0	1	FALSE	0	MTRR	0	0
199	1	0	1	0	1	1	FALSE	MTR	1	1	0	0	1	FALSE	0	MTR	0	0
200	1	0	1	0	1	1	FALSE	MOCS2	1	1	0	0	1	FALSE	0	MOCS2	0	0
201	1	0	1	0	1	1	FALSE	MOCS1	1	1	0	0	1	FALSE	0	MOCS1	0	0
202	1	0	1	0	1	1	FALSE	MCCC2	1	1	0	0	1	FALSE	0	MCCC2	0	0
203	1	0	1	0	1	1	FALSE	MCCC1	1	1	0	0	1	FALSE	0	MCCC1	0	0
205	1	0	1	0	1	1	FALSE	PRKDC	1	1	0	0	1	FALSE	0	PRKDC	0	0
206	1	0	1	0	1	1	FALSE	LIG4	1	1	0	0	1	FALSE	0	LIG4	0	0
207	1	0	1	0	1	1	FALSE	PECAM1	1	1	0	0	1	FALSE	0	PECAM1	0	0
208	1	0	1	0	1	1	FALSE	KDR	1	1	0	0	1	FALSE	0	KDR	0	0
210	1	0	1	0	1	1	FALSE	STAT1	1	1	0	0	1	FALSE	0	STAT1	0	0
211	1	0	1	0	1	1	FALSE	IRF1	1	1	0	0	1	FALSE	0	IRF1	0	0
226	1	0	1	0	1	1	FALSE	HTT	1	1	0	0	1	FALSE	0	HTT	0	0
227	1	0	1	0	1	1	FALSE	HAP1	1	1	0	0	1	FALSE	0	HAP1	0	0
247	1	0	1	0	1	1	FALSE	SLC6A3	1	1	0	0	1	FALSE	0	SLC6A3	0	0
248	1	0	1	0	1	1	FALSE	DRD2	1	1	0	0	1	FALSE	0	DRD2	0	0
255	1	0	1	0	1	1	FALSE	GRIN2B	1	1	0	0	1	FALSE	0	GRIN2B	0	0
256	1	0	1	0	1	1	FALSE	DLG4	1	1	0	0	1	FALSE	0	DLG4	0	0
257	1	0	1	0	1	1	FALSE	DLST	1	1	0	0	1	FALSE	0	DLST	0	0
258	1	0	1	0	1	1	FALSE	DLD	1	1	0	0	1	FALSE	0	DLD	0	0
271	1	0	1	0	1	1	FALSE	CXCL8	1	1	0	0	1	FALSE	0	CXCL8	0	0
272	1	0	1	0	1	1	FALSE	CCL2	1	1	0	0	1	FALSE	0	CCL2	0	0
315	1	0	1	0	1	1	FALSE	DPP4	1	1	0	0	1	FALSE	0	DPP4	0	0
316	1	0	1	0	1	1	FALSE	ADA	1	1	0	0	1	FALSE	0	ADA	0	0
189	1.5	0	0.666667	0	1	2	FALSE	PLAU	2	1	0	0	0.75	FALSE	0	PLAU	0	0
191	1.5	0	0.666667	0	1	2	FALSE	PLAT	2	1	0	0	0.75	FALSE	0	PLAT	0	0
286	1.5	0	0.666667	0	1	2	FALSE	CACNA1S	2	1	0	0	0.75	FALSE	0	CACNA1S	0	0
288	1.5	0	0.666667	0	1	2	FALSE	CACNA1D	2	1	0	0	0.75	FALSE	0	CACNA1D	0	0
300	1.5	0	0.666667	0	1	2	FALSE	AVPR2	2	1	0	0	0.75	FALSE	0	AVPR2	0	0
301	1.5	0	0.666667	0	1	2	FALSE	AVPR1A	2	1	0	0	0.75	FALSE	0	AVPR1A	0	0
307	1.5	0	0.666667	0	1	2	FALSE	MTTP	2	1	0	0	0.75	FALSE	0	MTTP	0	0
308	1.5	0	0.666667	0	1	2	FALSE	APOE	2	1	0	0	0.75	FALSE	0	APOE	0	0
223	1.66667	0	0.6	0	1	2	FALSE	VCAM1	3	1	0	0	0.666667	FALSE	0	VCAM1	0	0
303	1.66667	0	0.6	0	1	2	FALSE	CPS1	3	1	0	0	0.666667	FALSE	0	CPS1	0	0
304	1.66667	0	0.6	0	1	2	FALSE	OTC	3	1	0	0	0.666667	FALSE	0	OTC	0	0
306	1.66667	0	0.6	0	1	2	FALSE	ASL	3	1	0	0	0.666667	FALSE	0	ASL	0	0
233	2	0	0.5	0	1	3	FALSE	THBD	2	1	0	0	0.666667	FALSE	0	THBD	0	0
234	2	0	0.5	0	1	3	FALSE	F3	2	1	0	0	0.666667	FALSE	0	F3	0	0
181	2.25	0	0.444444	0	1	3	FALSE	TNNT3	2	1	0	0	0.583333	FALSE	0	TNNT3	0	0
273	2.4	0	0.416667	0	1	3	FALSE	NOS3	2	1	0	0	0.533333	FALSE	0	NOS3	0	0
212	2.5	0	0.4	0	1	4	FALSE	PTPN1	3	1	0	0	0.625	FALSE	0	PTPN1	0	0
311	2.5	0	0.4	0	1	4	FALSE	ALB	3	1	0	0	0.625	FALSE	0	ALB	0	0
217	2.83333	0	0.352941	0	1	4	FALSE	IGF2	2	1	0	0	0.541667	FALSE	0	IGF2	0	0
187	3.34211	0	0.299213	0	1	6	FALSE	PTEN	10	1	0	0	0.739766	FALSE	0	PTEN	0	0
289	3.86842	0	0.258503	0	1	6	FALSE	MYC	4	1	0	0	0.681287	FALSE	0	MYC	0	0
280	3.9	0	0.25641	0	1	6	FALSE	CASP9	3	1	0	0	0.6375	FALSE	0	CASP9	0	0
281	3.9	0	0.25641	0	1	6	FALSE	PARP1	3	1	0	0	0.6375	FALSE	0	PARP1	0	0
270	4.10526	0	0.24359	0	1	7	FALSE	CCND1	3	1	0	0	0.654971	FALSE	0	CCND1	0	0
216	4.15	0	0.240964	0	1	7	FALSE	IL1A	3	1	0	0	0.60625	FALSE	0	IL1A	0	0
240	4.26316	0	0.234568	0	1	7	FALSE	EGLN1	2	1	0	0	0.637427	FALSE	0	EGLN1	0	0
249	4.55263	0	0.219653	0	1	8	FALSE	UHRF1	5	1	0	0	0.605263	FALSE	0	UHRF1	0	0
252	4.55263	0	0.219653	0	1	8	FALSE	DNMT3B	5	1	0	0	0.605263	FALSE	0	DNMT3B	0	0
253	4.55263	0	0.219653	0	1	8	FALSE	DNMT3A	5	1	0	0	0.605263	FALSE	0	DNMT3A	0	0
197	4.6	0	0.217391	0	1	8	FALSE	NFKBIE	4	1	0	0	0.55	FALSE	0	NFKBIE	0	0
244	4.71053	0	0.21229	0	1	8	FALSE	E2F2	3	1	0	0	0.587719	FALSE	0	E2F2	0	0
246	4.71053	0	0.21229	0	1	8	FALSE	E2F1	3	1	0	0	0.587719	FALSE	0	E2F1	0	0
312	4.76316	0	0.209945	0	1	8	FALSE	MTOR	2	1	0	0	0.581871	FALSE	0	MTOR	0	0
213	4.9	0	0.204082	0	1	8	FALSE	IL6	3	1	0	0	0.5125	FALSE	0	IL6	0	0
214	4.9	0	0.204082	0	1	8	FALSE	IL4	3	1	0	0	0.5125	FALSE	0	IL4	0	0
294	4.97368	0	0.201058	0	1	8	FALSE	MCL1	3	1	0	0	0.55848	FALSE	0	MCL1	0	0
231	5.26316	0	0.19	0	1	8	FALSE	FOSL2	5	1	0	0	0.526316	FALSE	0	FOSL2	0	0
232	5.26316	0	0.19	0	1	8	FALSE	FOSL1	5	1	0	0	0.526316	FALSE	0	FOSL1	0	0
225	5.47368	0	0.182692	0	1	9	FALSE	KDM1A	2	1	0	0	0.502924	FALSE	0	KDM1A	0	0
188	5.89474	0	0.169643	0	1	9	FALSE	POLE	2	1	0	0	0.45614	FALSE	0	POLE	0	0
204	6.18421	0	0.161702	0	1	9	FALSE	MAP2K4	2	1	0	0	0.423977	FALSE	0	MAP2K4	0	0

## Sheet: HUB1
comparison	BetweennessCentrality	ClosenessCentrality	Degree
ASS1	1	1	3
SERPINE1	1	1	2
CACNA2D1	1	1	2
AVP	1	1	2
APOB	1	1	2
ICAM1	0.666667	1	3
EGFR	0.6	0.833333	4
TNNC1	0.666667	0.8	3
F2	0.666667	0.75	2
F10	0.666667	0.75	2
IGF1	0.533333	0.666667	3
TNNI2	0.5	0.666667	2
CAV1	0.4	0.625	2
INSR	0.333333	0.6	3
INS	0.333333	0.6	3
