# Supplementary material for: Integrated meta-analysis and network pharmacology analysis: evaluation of Zhigancao decoction as treatment for diabetic cardiomyopathy
Source: Front Cardiovasc Med. 2025 Mar 14;12:1454647. doi: 10.3389/fcvm.2025.1454647 (PMC11949964; doi:10.3389/fcvm.2025.1454647)
Supplement: Supplementary file 7 [file Datasheet7.xlsx]

## Sheet: GO BP
ID	Description	GeneRatio	BgRatio	pvalue	p.adjust	qvalue	geneID	Count
GO:0097191	extrinsic apoptotic signaling pathway	30/138	230/18866	3.47714e-29	1.40929e-25	5.9514e-26	SERPINE1/ICAM1/HTT/IGF1/CAV1/ERBB3/CASP8/NOS3/TNF/FAS/FADD/TNFRSF1A/BRCA1/CASP3/FASLG/BCL2/BCL2L1/IL1B/TNFRSF1B/PTEN/RELA/AKT1/CASP9/IL2/BAX/BAK1/BAD/IL1A/IL4/MCL1	30
GO:2001233	regulation of apoptotic signaling pathway	36/138	413/18866	9.89336e-29	2.00489e-25	8.46663e-26	SERPINE1/AVP/ICAM1/FXN/HTT/IGF1/CAV1/INS/CASP8/TP53/NOS3/TNF/PTPN1/FAS/FADD/MDM2/BRCA1/FASLG/BCL2/BCL2L1/IL1B/HIF1A/PTEN/RELA/RB1/AKT1/PARP1/BAX/BAK1/BAD/IL1A/E2F1/IL4/MCL1/MAPK8/KDM1A	36
GO:2001234	negative regulation of apoptotic signaling pathway	28/138	233/18866	3.09627e-26	4.18307e-23	1.76651e-23	SERPINE1/AVP/ICAM1/FXN/HTT/IGF1/INS/CASP8/NOS3/TNF/PTPN1/FAS/FADD/MDM2/BRCA1/FASLG/BCL2/BCL2L1/IL1B/HIF1A/RELA/RB1/AKT1/BAX/IL1A/IL4/MCL1/KDM1A	28
GO:0071214	cellular response to abiotic stimulus	30/138	331/18866	2.0314e-24	1.64665e-21	6.95381e-22	COL1A1/LIG4/IRF1/EGFR/AVPR1A/CASP8/TP53/CASP1/FAS/FADD/TNFRSF1A/MDM2/CASP3/BCL2L1/CHEK2/CDKN1A/IL1B/PTEN/AKT1/MYC/CASP9/PARP1/PCNA/BAX/BAK1/BAD/POLD1/MAPK8/KDM1A/MAP2K4	30
GO:0104004	cellular response to environmental stimulus	30/138	331/18866	2.0314e-24	1.64665e-21	6.95381e-22	COL1A1/LIG4/IRF1/EGFR/AVPR1A/CASP8/TP53/CASP1/FAS/FADD/TNFRSF1A/MDM2/CASP3/BCL2L1/CHEK2/CDKN1A/IL1B/PTEN/AKT1/MYC/CASP9/PARP1/PCNA/BAX/BAK1/BAD/POLD1/MAPK8/KDM1A/MAP2K4	30
GO:0010038	response to metal ion	31/138	366/18866	2.4657e-24	1.66558e-21	7.03373e-22	ASS1/ICAM1/FXN/LIG4/SLC6A3/DRD2/DLG4/EGFR/TNNC1/CAV1/CPS1/OTC/TNNT2/CASP8/MDM2/CHUK/CASP3/BCL2/HIF1A/PTEN/AKT1/CASP9/PARP1/PCNA/BAD/CCND1/IL1A/JUN/FOS/DNMT3A/MAPK8	31
GO:0009314	response to radiation	32/138	447/18866	7.42123e-23	4.29689e-20	1.81458e-20	ICAM1/COL3A1/PRKDC/LIG4/DRD2/EGFR/THBD/TP53/MDM2/BRCA1/CASP3/BCL2/BCL2L1/CHEK2/CDKN1A/HIF1A/RELA/AKT1/MYC/CASP9/PARP1/PCNA/BAX/BAK1/CCND1/FOS/DNMT3B/DNMT3A/MTOR/POLD1/MAPK8/KDM1A	32
GO:0070997	neuron death	29/138	360/18866	3.67859e-22	1.67073e-19	7.0555e-20	LIG4/GRIN2B/CCL2/ITGB2/APOE/ERBB3/CASP8/TP53/TNF/FAS/FADD/CASP3/FASLG/BCL2/BCL2L1/TNFRSF1B/HIF1A/RB1/AKT1/CASP9/PARP1/BAX/BAD/EGLN1/JUN/FOS/MTOR/MCL1/MAP2K4	29
GO:0000302	response to reactive oxygen species	25/138	235/18866	3.87096e-22	1.67073e-19	7.0555e-20	FXN/COL1A1/MTR/STAT1/ADA/EGFR/APOE/NOS3/TNF/MDM2/CHUK/CASP3/BCL2/RELA/AKT1/PCNA/BAK1/BAD/EGLN1/JUN/FOS/HDAC2/IL6/MAPK8/FOSL1	25
GO:0042493	response to drug	30/138	397/18866	4.12221e-22	1.67073e-19	7.0555e-20	ASS1/ICAM1/COL1A1/OXTR/STAT1/SLC6A3/DRD2/ADA/EGFR/CPS1/OTC/TP53/MDM2/CHUK/CASP3/BCL2/CHEK2/CDKN1A/IL1B/PTEN/RELA/MYC/BAK1/BAD/CCND1/FOS/HDAC2/DNMT3B/DNMT3A/FOSL1	30
GO:2001237	negative regulation of extrinsic apoptotic signaling pathway	19/138	107/18866	2.31615e-21	8.53395e-19	3.60388e-19	SERPINE1/ICAM1/HTT/IGF1/CASP8/NOS3/TNF/FAS/FADD/BRCA1/FASLG/BCL2/BCL2L1/IL1B/RELA/AKT1/IL1A/IL4/MCL1	19
GO:0038034	signal transduction in absence of ligand	17/138	75/18866	3.69332e-21	1.15146e-18	4.86262e-19	ERBB3/TNF/FAS/FADD/CASP3/BCL2/BCL2L1/IL1B/AKT1/CASP9/IL2/BAX/BAK1/BAD/IL1A/IL4/MCL1	17
GO:0097192	extrinsic apoptotic signaling pathway in absence of ligand	17/138	75/18866	3.69332e-21	1.15146e-18	4.86262e-19	ERBB3/TNF/FAS/FADD/CASP3/BCL2/BCL2L1/IL1B/AKT1/CASP9/IL2/BAX/BAK1/BAD/IL1A/IL4/MCL1	17
GO:0097193	intrinsic apoptotic signaling pathway	26/138	290/18866	4.33932e-21	1.25623e-18	5.30506e-19	PRKDC/CAV1/INS/TP53/TNF/PTPN1/TNFRSF1A/MDM2/BRCA1/CASP3/BCL2/BCL2L1/CHEK2/CDKN1A/TNFRSF1B/HIF1A/AKT1/CASP9/PARP1/BAX/BAK1/BAD/E2F2/E2F1/MCL1/KDM1A	26
GO:0009612	response to mechanical stimulus	23/138	209/18866	9.3022e-21	2.51345e-18	1.06143e-18	COL3A1/COL1A1/STAT1/IRF1/HTT/DRD2/EGFR/CASP8/CASP1/FAS/FADD/TNFRSF1A/IL1B/RELA/NFKBIA/AKT1/BAK1/BAD/JUN/FOS/MAPK8/FOSL1/MAP2K4	23
GO:2001236	regulation of extrinsic apoptotic signaling pathway	21/138	162/18866	1.56642e-20	3.96795e-18	1.67566e-18	SERPINE1/ICAM1/HTT/IGF1/CAV1/CASP8/NOS3/TNF/FAS/FADD/BRCA1/FASLG/BCL2/BCL2L1/IL1B/PTEN/RELA/AKT1/IL1A/IL4/MCL1	21
GO:0006979	response to oxidative stress	30/138	458/18866	2.47601e-20	5.90309e-18	2.49287e-18	FXN/COL1A1/MTR/STAT1/ADA/EGFR/APOE/INS/TP53/NOS3/TNF/MDM2/CHUK/CASP3/BCL2/HIF1A/RELA/AKT1/PARP1/PCNA/BAK1/BAD/EGLN1/JUN/FOS/HDAC2/IL6/MCL1/MAPK8/FOSL1	30
GO:0010212	response to ionizing radiation	20/138	144/18866	3.29295e-20	7.41462e-18	3.13119e-18	ICAM1/PRKDC/LIG4/THBD/TP53/MDM2/BRCA1/CASP3/BCL2/BCL2L1/CHEK2/CDKN1A/MYC/PARP1/BAX/BAK1/CCND1/DNMT3B/DNMT3A/KDM1A	20
GO:1901214	regulation of neuron death	26/138	321/18866	5.69874e-20	1.21563e-17	5.13361e-18	LIG4/GRIN2B/CCL2/ITGB2/APOE/ERBB3/CASP8/TP53/TNF/CASP3/FASLG/BCL2/BCL2L1/TNFRSF1B/HIF1A/AKT1/CASP9/PARP1/BAX/BAD/EGLN1/JUN/FOS/MTOR/MCL1/MAP2K4	26
GO:0071496	cellular response to external stimulus	26/138	326/18866	8.41007e-20	1.7043e-17	7.19725e-18	ICAM1/COL1A1/IRF1/EGFR/AVPR1A/VCAM1/CASP8/TP53/ALB/CASP1/FAS/FADD/TNFRSF1A/MDM2/BCL2/CDKN1A/IL1B/AKT1/BAK1/BAD/JUN/FOS/MTOR/MAPK8/FOSL1/MAP2K4	26
GO:0032496	response to lipopolysaccharide	26/138	334/18866	1.54625e-19	2.98426e-17	1.26025e-17	ASS1/SERPINE1/APOB/ICAM1/CXCL8/CCL2/CPS1/THBD/CASP8/NOS3/TNF/CASP1/CHUK/CASP3/FASLG/IL1B/TNFRSF1B/RELA/NFKBIA/AKT1/CASP9/IL1A/FOS/HDAC2/IL6/MAPK8	26
GO:0048545	response to steroid hormone	26/138	346/18866	3.74073e-19	6.89145e-17	2.91026e-17	ASS1/ICAM1/COL1A1/OXTR/OXT/EGFR/AVPR1A/CAV1/CPS1/TNF/MDM2/BRCA1/CASP3/BCL2/CDKN1A/ESR1/RELA/CASP9/PARP1/PCNA/BAD/CCND1/FOS/DNMT3B/IL6/FOSL1	26
GO:0031960	response to corticosteroid	20/138	164/18866	4.69292e-19	8.26973e-17	3.4923e-17	ASS1/ICAM1/COL1A1/OXT/EGFR/AVPR1A/CPS1/TNF/CASP3/BCL2/CDKN1A/CASP9/PARP1/PCNA/BAD/CCND1/FOS/DNMT3B/IL6/FOSL1	20
GO:0002237	response to molecule of bacterial origin	26/138	356/18866	7.61098e-19	1.2853e-16	5.42783e-17	ASS1/SERPINE1/APOB/ICAM1/CXCL8/CCL2/CPS1/THBD/CASP8/NOS3/TNF/CASP1/CHUK/CASP3/FASLG/IL1B/TNFRSF1B/RELA/NFKBIA/AKT1/CASP9/IL1A/FOS/HDAC2/IL6/MAPK8	26
GO:0062197	cellular response to chemical stress	26/138	360/18866	1.00488e-18	1.62912e-16	6.87975e-17	FXN/MTR/EGFR/CAV1/INS/TP53/NOS3/TNF/FAS/MDM2/CHUK/CASP3/BCL2/HIF1A/RELA/AKT1/PARP1/PCNA/BAD/JUN/FOS/HDAC2/DNMT3B/IL6/MCL1/MAPK8	26
GO:0008630	intrinsic apoptotic signaling pathway in response to DNA damage	17/138	103/18866	1.20593e-18	1.86039e-16	7.8564e-17	PRKDC/TP53/TNF/TNFRSF1A/BRCA1/BCL2/BCL2L1/CHEK2/CDKN1A/TNFRSF1B/CASP9/BAX/BAK1/BAD/E2F1/MCL1/KDM1A	17
GO:0042110	T cell activation	29/138	483/18866	1.23934e-18	1.86039e-16	7.8564e-17	ICAM1/PRKDC/LIG4/IRF1/CCL2/DPP4/ADA/ITGAL/IGF1/CAV1/ERBB2/INS/VCAM1/CASP8/TP53/FADD/IGF2/CASP3/BCL2/IL1B/TNFRSF1B/AKT1/IL2/BAX/BAD/IL1A/MTOR/IL6/IL4	29
GO:1901654	response to ketone	21/138	200/18866	1.36126e-18	1.97042e-16	8.32106e-17	ASS1/AVP/ICAM1/OXTR/OXT/EGFR/AVPR1A/CAV1/CPS1/BCL2L1/CDKN1A/RELA/AKT1/CASP9/PARP1/PCNA/BAD/CCND1/FOS/DNMT3B/FOSL1	21
GO:0097305	response to alcohol	22/138	234/18866	2.1539e-18	3.01026e-16	1.27123e-16	AVP/ICAM1/OXT/SLC6A3/DRD2/GRIN2B/AVPR1A/CASP8/BRCA1/BCL2L1/CDKN1A/PTEN/AKT1/PARP1/IL2/BAK1/BAD/CCND1/FOS/HDAC2/DNMT3A/FOSL1	22
GO:0001101	response to acid chemical	18/138	132/18866	3.91313e-18	5.28663e-16	2.23254e-16	ASS1/ICAM1/COL1A2/COL3A1/COL1A1/EGFR/AVPR1A/CPS1/TNF/CHUK/CASP3/BCL2L1/DNMT1/RELA/PCNA/BAD/DNMT3A/MTOR	18
GO:0043200	response to amino acid	17/138	114/18866	7.29506e-18	9.5377e-16	4.02776e-16	ASS1/ICAM1/COL1A2/COL3A1/COL1A1/EGFR/CPS1/TNF/CHUK/CASP3/BCL2L1/DNMT1/RELA/PCNA/BAD/DNMT3A/MTOR	17
GO:0070482	response to oxygen levels	26/138	396/18866	1.05812e-17	1.34018e-15	5.65956e-16	ICAM1/COL1A1/OXTR/DRD2/DPP4/ADA/PLAU/PLAT/CAV1/TP53/FAS/MDM2/CASP3/BCL2/CDKN1A/HIF1A/PTEN/AKT1/MYC/BAD/EGLN1/HDAC2/DNMT3B/DNMT3A/E2F1/MTOR	26
GO:0009411	response to UV	18/138	140/18866	1.15584e-17	1.41958e-15	5.99488e-16	EGFR/TP53/MDM2/CASP3/BCL2/CDKN1A/RELA/AKT1/MYC/CASP9/PARP1/PCNA/BAX/BAK1/CCND1/POLD1/MAPK8/KDM1A	18
GO:1901216	positive regulation of neuron death	16/138	97/18866	1.32263e-17	1.57666e-15	6.65822e-16	GRIN2B/ITGB2/CASP8/TP53/TNF/CASP3/FASLG/CASP9/PARP1/BAX/BAD/JUN/FOS/MTOR/MCL1/MAP2K4	16
GO:0007159	leukocyte cell-cell adhesion	25/138	364/18866	1.6572e-17	1.91904e-15	8.1041e-16	ASS1/ICAM1/PECAM1/IRF1/CCL2/DPP4/ADA/ITGB2/ITGAL/IGF1/CAV1/ERBB2/VCAM1/TNF/FADD/IGF2/CASP3/IL1B/RELA/AKT1/IL2/BAD/IL1A/IL6/IL4	25
GO:0051384	response to glucocorticoid	18/138	147/18866	2.82139e-17	3.17641e-15	1.3414e-15	ASS1/ICAM1/OXT/EGFR/AVPR1A/CPS1/TNF/CASP3/BCL2/CDKN1A/CASP9/PCNA/BAD/CCND1/FOS/DNMT3B/IL6/FOSL1	18
GO:0043279	response to alkaloid	16/138	104/18866	4.24017e-17	4.64471e-15	1.96146e-15	ICAM1/OXTR/OXT/SLC6A3/DRD2/ADA/CACNA1S/FADD/MDM2/CASP3/BCL2L1/RELA/HDAC2/DNMT3B/DNMT3A/MTOR	16
GO:0008625	extrinsic apoptotic signaling pathway via death domain receptors	15/138	89/18866	1.01628e-16	1.08394e-14	4.57746e-15	SERPINE1/ICAM1/CASP8/NOS3/TNF/FAS/FADD/TNFRSF1A/BRCA1/FASLG/BCL2/BCL2L1/PTEN/BAX/BAD	15
GO:0007568	aging	23/138	319/18866	1.26557e-16	1.31522e-14	5.55417e-15	ASS1/SERPINE1/ICAM1/PRKDC/SLC6A3/DLD/ADA/ITGB2/TP53/BCL2/CHEK2/CDKN1A/CDKN2A/TNFRSF1B/PTEN/RELA/AKT1/CASP9/BAK1/JUN/FOS/DNMT3A/MTOR	23
GO:0010332	response to gamma radiation	13/138	56/18866	1.39386e-16	1.41233e-14	5.96427e-15	PRKDC/LIG4/TP53/MDM2/BCL2/BCL2L1/CHEK2/CDKN1A/MYC/PARP1/BAX/BAK1/KDM1A	13
GO:0048732	gland development	26/138	443/18866	1.62632e-16	1.60768e-14	6.7892e-15	ASS1/OXTR/PRKDC/SLC6A3/DRD2/ADA/EGFR/CAV1/EGF/INSR/CPS1/OTC/TNF/FADD/IGF2/BCL2/HIF1A/PTEN/ESR1/RELA/AKT1/PCNA/BAX/CCND1/JUN/IL6	26
GO:1903037	regulation of leukocyte cell-cell adhesion	23/138	329/18866	2.48773e-16	2.40066e-14	1.0138e-14	ASS1/ICAM1/IRF1/CCL2/DPP4/ADA/ITGB2/IGF1/CAV1/ERBB2/VCAM1/TNF/FADD/IGF2/CASP3/IL1B/RELA/AKT1/IL2/BAD/IL1A/IL6/IL4	23
GO:0050673	epithelial cell proliferation	26/138	453/18866	2.78732e-16	2.62721e-14	1.10947e-14	PRKDC/KDR/STAT1/CCL2/EGFR/IGF1/APOE/CAV1/ERBB2/IGFBP3/F3/TNF/IGF2/HIF1A/PTEN/ESR1/RB1/AKT1/MYC/BAX/BAD/CCND1/JUN/UHRF1/MTOR/IL6	26
GO:0071260	cellular response to mechanical stimulus	14/138	79/18866	5.31647e-16	4.89719e-14	2.06808e-14	COL1A1/IRF1/EGFR/CASP8/CASP1/FAS/FADD/TNFRSF1A/IL1B/AKT1/BAK1/BAD/MAPK8/MAP2K4	14
GO:0051402	neuron apoptotic process	20/138	245/18866	1.33147e-15	1.19921e-13	5.06425e-14	LIG4/CCL2/APOE/ERBB3/TP53/TNF/FAS/FADD/CASP3/FASLG/BCL2/BCL2L1/HIF1A/RB1/CASP9/PARP1/BAX/JUN/MCL1/MAP2K4	20
GO:0009416	response to light stimulus	22/138	319/18866	1.56454e-15	1.3785e-13	5.82138e-14	DRD2/EGFR/TP53/MDM2/CASP3/BCL2/CDKN1A/HIF1A/RELA/AKT1/MYC/CASP9/PARP1/PCNA/BAX/BAK1/CCND1/FOS/MTOR/POLD1/MAPK8/KDM1A	22
GO:0071887	leukocyte apoptotic process	15/138	108/18866	2.07483e-15	1.78921e-13	7.55583e-14	ADA/TP53/FAS/FADD/CASP3/FASLG/CDKN2A/HIF1A/PTEN/AKT1/CASP9/IL2/BAX/BAK1/IL6	15
GO:0051090	regulation of DNA-binding transcription factor activity	25/138	455/18866	3.05106e-15	2.57624e-13	1.08794e-13	ICAM1/ITGB2/CAV1/INS/TNF/USP7/IKBKB/CHUK/CDKN2A/IL1B/PTEN/ESR1/RELA/NFKBIA/RB1/AKT1/EGLN1/JUN/FOS/HDAC2/NFKBIE/IL6/MAPK8/FOSL1/KDM1A	25
GO:0018108	peptidyl-tyrosine phosphorylation	23/138	374/18866	4.00111e-15	3.30949e-13	1.3976e-13	ICAM1/PECAM1/KDR/DLG4/EGFR/ITGB2/IGF1/CAV1/ERBB3/ERBB2/EGF/INSR/TP53/TNF/PTPN1/IGF2/TNFRSF1A/IL2/HDAC2/MTOR/IL6/IL4/MAP2K4	23
GO:0018212	peptidyl-tyrosine modification	23/138	377/18866	4.74973e-15	3.85013e-13	1.62591e-13	ICAM1/PECAM1/KDR/DLG4/EGFR/ITGB2/IGF1/CAV1/ERBB3/ERBB2/EGF/INSR/TP53/TNF/PTPN1/IGF2/TNFRSF1A/IL2/HDAC2/MTOR/IL6/IL4/MAP2K4	23
GO:0032355	response to estradiol	16/138	141/18866	6.13719e-15	4.87726e-13	2.05967e-13	ASS1/APOB/COL1A1/OXTR/OXT/EGFR/CASP8/CASP3/PTEN/ESR1/CASP9/PCNA/BAD/CCND1/DNMT3B/DNMT3A	16
GO:1904019	epithelial cell apoptotic process	15/138	117/18866	7.07864e-15	5.51726e-13	2.32993e-13	SERPINE1/ICAM1/KDR/CCL2/TNF/FASLG/BCL2L1/RB1/BAD/DNMT3A/E2F2/E2F1/MTOR/IL6/IL4	15
GO:0031667	response to nutrient levels	25/138	473/18866	7.42917e-15	5.68121e-13	2.39917e-13	ASS1/ICAM1/COL1A1/OXT/STAT1/ADA/EGFR/APOE/CPS1/OTC/TP53/ALB/FAS/MDM2/BCL2/CDKN1A/PTEN/RELA/AKT1/CCND1/JUN/DNMT3B/DNMT3A/MTOR/MAPK8	25
GO:1903039	positive regulation of leukocyte cell-cell adhesion	19/138	235/18866	8.58649e-15	6.44463e-13	2.72156e-13	ICAM1/CCL2/DPP4/ADA/ITGB2/IGF1/CAV1/VCAM1/TNF/FADD/IGF2/IL1B/RELA/AKT1/IL2/BAD/IL1A/IL6/IL4	19
GO:0034599	cellular response to oxidative stress	21/138	310/18866	1.03745e-14	7.64503e-13	3.22849e-13	FXN/MTR/EGFR/INS/TP53/NOS3/TNF/MDM2/CHUK/BCL2/HIF1A/RELA/AKT1/PARP1/PCNA/JUN/FOS/HDAC2/IL6/MCL1/MAPK8	21
GO:0050678	regulation of epithelial cell proliferation	23/138	395/18866	1.2878e-14	9.32043e-13	3.93601e-13	PRKDC/KDR/STAT1/CCL2/EGFR/IGF1/APOE/CAV1/ERBB2/F3/TNF/IGF2/HIF1A/PTEN/RB1/AKT1/MYC/BAX/BAD/CCND1/JUN/UHRF1/MTOR	23
GO:0014074	response to purine-containing compound	16/138	149/18866	1.48431e-14	1.05542e-12	4.45703e-13	ASS1/COL1A1/OXT/STAT1/SLC6A3/CACNA1S/CPS1/THBD/IL1B/PTEN/RELA/FOS/HDAC2/DNMT3B/FOSL1/KDM1A	16
GO:0034612	response to tumor necrosis factor	21/138	320/18866	1.9455e-14	1.3595e-12	5.74118e-13	ASS1/APOB/ICAM1/COL1A1/STAT1/CXCL8/CCL2/CASP8/TP53/TNF/CASP1/FAS/TNFRSF1A/BRCA1/IKBKB/CHUK/CASP3/TNFRSF1B/RELA/NFKBIA/AKT1	21
GO:0045862	positive regulation of proteolysis	22/138	370/18866	3.34373e-14	2.29698e-12	9.70011e-13	GRIN2B/APOE/CAV1/EGF/F3/CASP8/TNF/CASP1/FAS/FADD/MDM2/FASLG/IL1B/TNFRSF1B/PTEN/AKT1/MYC/CASP9/BAX/BAK1/BAD/HDAC2	22
GO:0036293	response to decreased oxygen levels	22/138	371/18866	3.5333e-14	2.38674e-12	1.00792e-12	ICAM1/OXTR/DRD2/DPP4/ADA/PLAU/PLAT/CAV1/TP53/MDM2/CASP3/BCL2/HIF1A/PTEN/AKT1/MYC/BAD/EGLN1/DNMT3B/DNMT3A/E2F1/MTOR	22
GO:0003012	muscle system process	24/138	467/18866	5.05091e-14	3.35596e-12	1.41722e-12	CACNA2D1/UTS2/OXTR/OXT/DRD2/ADA/TNNC1/IGF1/TNNI2/CACNA1S/CACNA1D/CAV1/TNNI3/TNNT2/TNNT3/NOS3/TNFRSF1A/CHUK/IL1B/TNFRSF1B/PARP1/HDAC2/MTOR/MAP2K4	24
GO:0071356	cellular response to tumor necrosis factor	20/138	297/18866	5.27022e-14	3.44519e-12	1.4549e-12	ASS1/APOB/ICAM1/COL1A1/STAT1/CXCL8/CCL2/CASP8/TP53/TNF/CASP1/FAS/TNFRSF1A/BRCA1/IKBKB/CHUK/TNFRSF1B/RELA/NFKBIA/AKT1	20
GO:0050730	regulation of peptidyl-tyrosine phosphorylation	19/138	263/18866	6.67359e-14	4.29335e-12	1.81308e-12	ICAM1/PECAM1/DLG4/EGFR/ITGB2/IGF1/CAV1/ERBB3/EGF/TP53/TNF/PTPN1/IGF2/TNFRSF1A/IL2/HDAC2/MTOR/IL6/IL4	19
GO:0090068	positive regulation of cell cycle process	20/138	302/18866	7.21987e-14	4.57221e-12	1.93084e-12	DRD2/EGFR/IGF1/EGF/INSR/INS/TP53/IGF2/MDM2/BRCA1/CHEK2/CDKN1A/IL1B/RB1/AKT1/PCNA/BAX/CCND1/IL1A/E2F1	20
GO:2000377	regulation of reactive oxygen species metabolic process	17/138	200/18866	1.06254e-13	6.62534e-12	2.79788e-12	ASS1/ICAM1/EGFR/F2/ITGB2/CAV1/INSR/INS/TP53/TNF/BRCA1/BCL2/CDKN1A/IL1B/HIF1A/AKT1/MTOR	17
GO:0022407	regulation of cell-cell adhesion	23/138	439/18866	1.20188e-13	7.38062e-12	3.11683e-12	ASS1/ICAM1/IRF1/CCL2/DPP4/ADA/ITGB2/IGF1/CAV1/ERBB2/VCAM1/TNF/FADD/IGF2/CASP3/IL1B/RELA/AKT1/IL2/BAD/IL1A/IL6/IL4	23
GO:0043491	protein kinase B signaling	19/138	278/18866	1.81338e-13	1.09696e-11	4.63245e-12	KDR/DRD2/CCL2/EGFR/F10/IGF1/ERBB3/ERBB2/EGF/INSR/INS/F3/TNF/IGF2/IL1B/PTEN/ESR1/AKT1/MTOR	19
GO:0001666	response to hypoxia	21/138	359/18866	1.85462e-13	1.10541e-11	4.66813e-12	ICAM1/DRD2/DPP4/ADA/PLAU/PLAT/CAV1/TP53/MDM2/CASP3/BCL2/HIF1A/PTEN/AKT1/MYC/BAD/EGLN1/DNMT3B/DNMT3A/E2F1/MTOR	21
GO:0022409	positive regulation of cell-cell adhesion	19/138	279/18866	1.93412e-13	1.13608e-11	4.79767e-12	ICAM1/CCL2/DPP4/ADA/ITGB2/IGF1/CAV1/VCAM1/TNF/FADD/IGF2/IL1B/RELA/AKT1/IL2/BAD/IL1A/IL6/IL4	19
GO:0042542	response to hydrogen peroxide	15/138	146/18866	1.98913e-13	1.15171e-11	4.86365e-12	FXN/COL1A1/STAT1/ADA/MDM2/CASP3/BCL2/RELA/PCNA/BAK1/BAD/JUN/HDAC2/IL6/FOSL1	15
GO:0055123	digestive system development	15/138	147/18866	2.20158e-13	1.25676e-11	5.30728e-12	ASS1/COL3A1/OXTR/CXCL8/ADA/EGFR/INSR/CPS1/OTC/TNF/IGF2/BCL2/CDKN1A/HIF1A/RB1	15
GO:0062012	regulation of small molecule metabolic process	23/138	456/18866	2.66059e-13	1.49769e-11	6.32473e-12	AVP/APOB/IGF1/AVPR1A/APOE/CAV1/EGF/INSR/INS/IGFBP3/TP53/NOS3/TNF/IGF2/USP7/BRCA1/IL1B/HIF1A/AKT1/PARP1/BAD/MTOR/IL4	23
GO:0043523	regulation of neuron apoptotic process	17/138	214/18866	3.22921e-13	1.79287e-11	7.57129e-12	LIG4/CCL2/APOE/ERBB3/TP53/TNF/CASP3/FASLG/BCL2/BCL2L1/HIF1A/CASP9/PARP1/BAX/JUN/MCL1/MAP2K4	17
GO:0072593	reactive oxygen species metabolic process	19/138	288/18866	3.4153e-13	1.87057e-11	7.89941e-12	ASS1/ICAM1/EGFR/F2/ITGB2/CAV1/INSR/INS/CPS1/TP53/NOS3/TNF/BRCA1/BCL2/CDKN1A/IL1B/HIF1A/AKT1/MTOR	19
GO:0008637	apoptotic mitochondrial changes	14/138	125/18866	3.94095e-13	2.12969e-11	8.99367e-12	AVP/FXN/IGF1/CASP8/TP53/BCL2/BCL2L1/AKT1/BAX/BAK1/BAD/JUN/E2F1/MAPK8	14
GO:2000134	negative regulation of G1/S transition of mitotic cell cycle	14/138	126/18866	4.40629e-13	2.34983e-11	9.92331e-12	PRKDC/CCL2/TP53/MDM2/BCL2/CHEK2/CDKN1A/CDKN2A/PTEN/RB1/PCNA/BAX/CCND1/E2F1	14
GO:2000045	regulation of G1/S transition of mitotic cell cycle	16/138	185/18866	4.48759e-13	2.3621e-11	9.97515e-12	PRKDC/CCL2/EGFR/TP53/MDM2/BCL2/CHEK2/CDKN1A/CDKN2A/PTEN/RB1/AKT1/PCNA/BAX/CCND1/E2F1	16
GO:0001836	release of cytochrome c from mitochondria	11/138	60/18866	5.40636e-13	2.80923e-11	1.18633e-11	AVP/FXN/IGF1/TP53/BCL2/BCL2L1/AKT1/BAX/BAK1/BAD/JUN	11
GO:0010821	regulation of mitochondrion organization	16/138	191/18866	7.36496e-13	3.77851e-11	1.59566e-11	AVP/FXN/KDR/HTT/IGF1/CASP8/TP53/BCL2/BCL2L1/HIF1A/AKT1/BAX/BAK1/BAD/E2F1/MAPK8	16
GO:1903522	regulation of blood circulation	19/138	303/18866	8.43611e-13	4.22148e-11	1.78273e-11	CACNA2D1/AVP/ICAM1/OXTR/OXT/DRD2/ADA/EGFR/CACNA1S/CACNA1D/AVPR2/AVPR1A/CAV1/TNNI3/TNNT2/NOS3/MDM2/AKT1/IL2	19
GO:1902807	negative regulation of cell cycle G1/S phase transition	14/138	132/18866	8.43672e-13	4.22148e-11	1.78273e-11	PRKDC/CCL2/TP53/MDM2/BCL2/CHEK2/CDKN1A/CDKN2A/PTEN/RB1/PCNA/BAX/CCND1/E2F1	14
GO:0048145	regulation of fibroblast proliferation	12/138	83/18866	8.98265e-13	4.43984e-11	1.87494e-11	PRKDC/LIG4/EGFR/IGF1/TP53/CDKN1A/ESR1/MYC/BAX/JUN/E2F1/FOSL2	12
GO:0050731	positive regulation of peptidyl-tyrosine phosphorylation	16/138	195/18866	1.01494e-12	4.95609e-11	2.09295e-11	ICAM1/PECAM1/DLG4/IGF1/ERBB3/EGF/TP53/TNF/PTPN1/IGF2/TNFRSF1A/IL2/HDAC2/MTOR/IL6/IL4	16
GO:0048144	fibroblast proliferation	12/138	84/18866	1.04151e-12	5.02526e-11	2.12217e-11	PRKDC/LIG4/EGFR/IGF1/TP53/CDKN1A/ESR1/MYC/BAX/JUN/E2F1/FOSL2	12
GO:0045787	positive regulation of cell cycle	21/138	396/18866	1.23229e-12	5.87586e-11	2.48137e-11	DRD2/EGFR/IGF1/EGF/INSR/INS/TP53/IGF2/MDM2/BRCA1/CHEK2/CDKN1A/IL1B/RB1/AKT1/PCNA/BAX/CCND1/IL1A/E2F1/FOSL1	21
GO:0043434	response to peptide hormone	22/138	447/18866	1.50846e-12	7.10904e-11	3.00214e-11	ASS1/ICAM1/COL1A1/OXTR/OXT/PRKDC/STAT1/CAV1/INSR/INS/CPS1/OTC/PTPN1/IGF2/MDM2/CHUK/IL1B/PTEN/RELA/AKT1/PARP1/MTOR	22
GO:0042220	response to cocaine	10/138	48/18866	1.62749e-12	7.58185e-11	3.20181e-11	OXTR/OXT/SLC6A3/DRD2/FADD/MDM2/HDAC2/DNMT3B/DNMT3A/MTOR	10
GO:0034614	cellular response to reactive oxygen species	15/138	170/18866	1.87472e-12	8.63438e-11	3.64629e-11	FXN/MTR/EGFR/NOS3/TNF/MDM2/CHUK/RELA/AKT1/PCNA/JUN/FOS/HDAC2/IL6/MAPK8	15
GO:1902806	regulation of cell cycle G1/S phase transition	16/138	206/18866	2.36308e-12	1.07613e-10	4.54449e-11	PRKDC/CCL2/EGFR/TP53/MDM2/BCL2/CHEK2/CDKN1A/CDKN2A/PTEN/RB1/AKT1/PCNA/BAX/CCND1/E2F1	16
GO:0048660	regulation of smooth muscle cell proliferation	15/138	173/18866	2.41993e-12	1.08977e-10	4.6021e-11	PRKDC/STAT1/EGFR/IGF1/IGFBP3/NOS3/TNF/MDM2/CDKN1A/PTEN/DNMT1/AKT1/JUN/MTOR/IL6	15
GO:0007204	positive regulation of cytosolic calcium ion concentration	19/138	322/18866	2.47121e-12	1.10064e-10	4.648e-11	CACNA2D1/AVP/OXTR/OXT/HTT/HAP1/DRD2/GRIN2B/DLG4/F2/CACNA1D/AVPR1A/CAV1/FASLG/BCL2/ESR1/IL2/BAX/BAK1	19
GO:0035296	regulation of tube diameter	14/138	143/18866	2.55865e-12	1.11508e-10	4.70896e-11	AVP/ICAM1/UTS2R/UTS2/OXTR/EGFR/AVPR2/AVPR1A/APOE/CAV1/INS/CPS1/NOS3/AKT1	14
GO:0097746	regulation of blood vessel diameter	14/138	143/18866	2.55865e-12	1.11508e-10	4.70896e-11	AVP/ICAM1/UTS2R/UTS2/OXTR/EGFR/AVPR2/AVPR1A/APOE/CAV1/INS/CPS1/NOS3/AKT1	14
GO:0071222	cellular response to lipopolysaccharide	16/138	208/18866	2.74058e-12	1.18166e-10	4.99012e-11	ASS1/SERPINE1/ICAM1/CXCL8/CCL2/NOS3/TNF/CASP1/IL1B/TNFRSF1B/RELA/NFKBIA/AKT1/IL1A/IL6/MAPK8	16
GO:0046651	lymphocyte proliferation	18/138	283/18866	2.77078e-12	1.1821e-10	4.992e-11	IRF1/ADA/IGF1/ERBB2/VCAM1/TP53/FADD/IGF2/CASP3/BCL2/CDKN1A/IL1B/TNFRSF1B/IL2/BAX/IL1A/IL6/IL4	18
GO:0035150	regulation of tube size	14/138	144/18866	2.81675e-12	1.1892e-10	5.02197e-11	AVP/ICAM1/UTS2R/UTS2/OXTR/EGFR/AVPR2/AVPR1A/APOE/CAV1/INS/CPS1/NOS3/AKT1	14
GO:0048659	smooth muscle cell proliferation	15/138	175/18866	2.86103e-12	1.19544e-10	5.04832e-11	PRKDC/STAT1/EGFR/IGF1/IGFBP3/NOS3/TNF/MDM2/CDKN1A/PTEN/DNMT1/AKT1/JUN/MTOR/IL6	15
GO:0071216	cellular response to biotic stimulus	17/138	246/18866	3.09478e-12	1.27768e-10	5.39565e-11	ASS1/SERPINE1/ICAM1/CXCL8/CCL2/TP53/NOS3/TNF/CASP1/IL1B/TNFRSF1B/RELA/NFKBIA/AKT1/IL1A/IL6/MAPK8	17
GO:0048146	positive regulation of fibroblast proliferation	10/138	51/18866	3.12091e-12	1.27768e-10	5.39565e-11	PRKDC/LIG4/EGFR/IGF1/CDKN1A/ESR1/MYC/JUN/E2F1/FOSL2	10
GO:0032943	mononuclear cell proliferation	18/138	286/18866	3.30867e-12	1.341e-10	5.66305e-11	IRF1/ADA/IGF1/ERBB2/VCAM1/TP53/FADD/IGF2/CASP3/BCL2/CDKN1A/IL1B/TNFRSF1B/IL2/BAX/IL1A/IL6/IL4	18
GO:0000082	G1/S transition of mitotic cell cycle	18/138	287/18866	3.50859e-12	1.40795e-10	5.94577e-11	PRKDC/CCL2/EGFR/TP53/MDM2/BCL2/CHEK2/CDKN1A/CDKN2A/PTEN/RB1/AKT1/MYC/PCNA/BAX/CCND1/E2F1/POLE	18
GO:0050999	regulation of nitric-oxide synthase activity	10/138	52/18866	3.84015e-12	1.52589e-10	6.44384e-11	EGFR/APOE/CAV1/INS/NOS3/TNF/IL1B/HIF1A/AKT1/IL1A	10
GO:0009636	response to toxic substance	17/138	250/18866	4.00956e-12	1.57774e-10	6.6628e-11	ASS1/DRD2/APOE/CPS1/NOS3/TNF/ALB/MDM2/CHUK/BCL2/CDKN1A/BAX/BAK1/FOS/DNMT3B/DNMT3A/KDM1A	17
GO:0050863	regulation of T cell activation	19/138	332/18866	4.22756e-12	1.64753e-10	6.95749e-11	IRF1/CCL2/DPP4/ADA/IGF1/CAV1/ERBB2/VCAM1/FADD/IGF2/CASP3/IL1B/TNFRSF1B/AKT1/IL2/BAD/IL1A/IL6/IL4	19
GO:0070227	lymphocyte apoptotic process	11/138	73/18866	5.17943e-12	1.99926e-10	8.44286e-11	ADA/TP53/FAS/FADD/FASLG/HIF1A/PTEN/AKT1/IL2/BAX/BAK1	11
GO:0045471	response to ethanol	13/138	122/18866	5.38608e-12	2.05034e-10	8.65857e-11	AVP/ICAM1/SLC6A3/DRD2/GRIN2B/CASP8/PTEN/IL2/BAK1/BAD/CCND1/HDAC2/DNMT3A	13
GO:0045785	positive regulation of cell adhesion	21/138	428/18866	5.41294e-12	2.05034e-10	8.65857e-11	ICAM1/KDR/CCL2/DPP4/ADA/ITGB2/IGF1/CAV1/ERBB2/VCAM1/TNF/FADD/IGF2/IL1B/RELA/AKT1/IL2/BAD/IL1A/IL6/IL4	21
GO:2001235	positive regulation of apoptotic signaling pathway	15/138	183/18866	5.47472e-12	2.05454e-10	8.6763e-11	CAV1/CASP8/TP53/TNF/FAS/FADD/BCL2/BCL2L1/PTEN/BAX/BAK1/BAD/E2F1/MCL1/MAPK8	15
GO:0050670	regulation of lymphocyte proliferation	16/138	219/18866	6.02306e-12	2.23959e-10	9.45775e-11	IRF1/ADA/IGF1/ERBB2/VCAM1/FADD/IGF2/CASP3/BCL2/CDKN1A/IL1B/TNFRSF1B/IL2/IL1A/IL6/IL4	16
GO:0032102	negative regulation of response to external stimulus	21/138	433/18866	6.74213e-12	2.48417e-10	1.04906e-10	SERPINE1/SLC6A3/DRD2/CCL2/DPP4/ADA/F2/IGF1/PLAU/PLAT/APOE/INS/THBD/NOS3/TNF/TNFRSF1A/TNFRSF1B/PTEN/RB1/IL2/IL4	21
GO:0032944	regulation of mononuclear cell proliferation	16/138	221/18866	6.9169e-12	2.51483e-10	1.06201e-10	IRF1/ADA/IGF1/ERBB2/VCAM1/FADD/IGF2/CASP3/BCL2/CDKN1A/IL1B/TNFRSF1B/IL2/IL1A/IL6/IL4	16
GO:0051051	negative regulation of transport	22/138	483/18866	6.94945e-12	2.51483e-10	1.06201e-10	ICAM1/ISCU/OXTR/OXT/DRD2/DLG4/ADA/AVPR2/APOE/CAV1/ERBB3/EGF/INS/NOS3/TNF/TNFRSF1A/BCL2/IL1B/TNFRSF1B/PTEN/AKT1/MTOR	22
GO:0071219	cellular response to molecule of bacterial origin	16/138	222/18866	7.40848e-12	2.65722e-10	1.12214e-10	ASS1/SERPINE1/ICAM1/CXCL8/CCL2/NOS3/TNF/CASP1/IL1B/TNFRSF1B/RELA/NFKBIA/AKT1/IL1A/IL6/MAPK8	16
GO:0031331	positive regulation of cellular catabolic process	20/138	390/18866	8.17589e-12	2.87685e-10	1.21489e-10	KDR/HTT/IGF1/APOE/CAV1/EGF/INSR/INS/TNF/PTPN1/MDM2/IL1B/TNFRSF1B/HIF1A/PTEN/AKT1/BAX/BAD/IL6/IL4	20
GO:0071229	cellular response to acid chemical	11/138	76/18866	8.18244e-12	2.87685e-10	1.21489e-10	ASS1/COL1A2/COL3A1/COL1A1/EGFR/AVPR1A/TNF/BCL2L1/DNMT1/DNMT3A/MTOR	11
GO:0050890	cognition	18/138	302/18866	8.23376e-12	2.87685e-10	1.21489e-10	OXTR/OXT/HTT/DRD2/GRIN2B/DLG4/EGFR/APOE/INSR/INS/TNF/CASP3/HIF1A/PTEN/JUN/FOS/MTOR/FOSL1	18
GO:0048511	rhythmic process	18/138	305/18866	9.70883e-12	3.36324e-10	1.42029e-10	ASS1/SERPINE1/OXTR/PRKDC/DRD2/ADA/EGFR/TP53/NOS3/USP7/CASP3/PTEN/ESR1/PCNA/JUN/HDAC2/MTOR/MAPK8	18
GO:1901653	cellular response to peptide	20/138	398/18866	1.18099e-11	4.05639e-10	1.71301e-10	ASS1/CACNA2D1/ICAM1/PRKDC/STAT1/IGF1/CAV1/INSR/INS/VCAM1/CPS1/TP53/PTPN1/IGF2/MDM2/IL1B/PTEN/RELA/AKT1/PARP1	20
GO:0001819	positive regulation of cytokine production	21/138	447/18866	1.22776e-11	4.1816e-10	1.76589e-10	SERPINE1/PRKDC/STAT1/IRF1/DRD2/INS/F3/CASP8/TNF/CASP1/FADD/BRCA1/CHUK/IL1B/HIF1A/RELA/IL2/IL1A/HDAC2/IL6/IL4	21
GO:0044843	cell cycle G1/S phase transition	18/138	310/18866	1.27255e-11	4.29803e-10	1.81505e-10	PRKDC/CCL2/EGFR/TP53/MDM2/BCL2/CHEK2/CDKN1A/CDKN2A/PTEN/RB1/AKT1/MYC/PCNA/BAX/CCND1/E2F1/POLE	18
GO:0051222	positive regulation of protein transport	19/138	354/18866	1.2937e-11	4.33335e-10	1.82997e-10	DRD2/EGFR/ITGB2/IGF1/ERBB2/INS/CASP8/TP53/TNF/MDM2/BCL2/IL1B/HIF1A/IL2/BAD/IL1A/E2F1/IL6/MAPK8	19
GO:1902042	negative regulation of extrinsic apoptotic signaling pathway via death domain receptors	9/138	41/18866	1.32316e-11	4.39572e-10	1.85631e-10	SERPINE1/ICAM1/CASP8/NOS3/FAS/FADD/BRCA1/FASLG/BCL2L1	9
GO:0042098	T cell proliferation	15/138	195/18866	1.36827e-11	4.5086e-10	1.90398e-10	IRF1/IGF1/ERBB2/VCAM1/TP53/FADD/IGF2/CASP3/IL1B/TNFRSF1B/IL2/BAX/IL1A/IL6/IL4	15
GO:0070661	leukocyte proliferation	18/138	313/18866	1.49328e-11	4.81694e-10	2.03419e-10	IRF1/ADA/IGF1/ERBB2/VCAM1/TP53/FADD/IGF2/CASP3/BCL2/CDKN1A/IL1B/TNFRSF1B/IL2/BAX/IL1A/IL6/IL4	18
GO:1903532	positive regulation of secretion by cell	18/138	313/18866	1.49328e-11	4.81694e-10	2.03419e-10	AVP/OXTR/OXT/DRD2/EGFR/ITGB2/IGF1/CACNA1D/AVPR1A/INS/TNF/IL1B/HIF1A/IL2/BAD/IL1A/IL6/IL4	18
GO:0051480	regulation of cytosolic calcium ion concentration	19/138	357/18866	1.49749e-11	4.81694e-10	2.03419e-10	CACNA2D1/AVP/OXTR/OXT/HTT/HAP1/DRD2/GRIN2B/DLG4/F2/CACNA1D/AVPR1A/CAV1/FASLG/BCL2/ESR1/IL2/BAX/BAK1	19
GO:0034644	cellular response to UV	11/138	81/18866	1.67936e-11	5.3594e-10	2.26327e-10	TP53/MDM2/CDKN1A/MYC/CASP9/PARP1/PCNA/BAX/BAK1/POLD1/KDM1A	11
GO:0045927	positive regulation of growth	17/138	274/18866	1.72836e-11	5.4727e-10	2.31112e-10	AVP/FXN/PRKDC/SLC6A3/DRD2/EGFR/F2/IGF1/AVPR1A/ERBB2/INSR/INS/IGF2/BCL2/AKT1/IL2/MTOR	17
GO:0071453	cellular response to oxygen levels	16/138	235/18866	1.75419e-11	5.51143e-10	2.32747e-10	ICAM1/CAV1/TP53/FAS/MDM2/BCL2/HIF1A/PTEN/AKT1/MYC/BAD/EGLN1/DNMT3B/DNMT3A/E2F1/MTOR	16
GO:2000379	positive regulation of reactive oxygen species metabolic process	12/138	106/18866	1.77016e-11	5.51882e-10	2.33059e-10	ASS1/ICAM1/EGFR/F2/ITGB2/INSR/TP53/TNF/CDKN1A/IL1B/AKT1/MTOR	12
GO:0006874	cellular calcium ion homeostasis	21/138	456/18866	1.78428e-11	5.52038e-10	2.33125e-10	CACNA2D1/AVP/OXTR/OXT/HTT/HAP1/DRD2/GRIN2B/DLG4/F2/CACNA1D/AVPR1A/APOE/CAV1/TNNI3/FASLG/BCL2/ESR1/IL2/BAX/BAK1	21
GO:0046683	response to organophosphorus	13/138	134/18866	1.80024e-11	5.52755e-10	2.33428e-10	ASS1/COL1A1/OXT/STAT1/SLC6A3/CPS1/THBD/IL1B/PTEN/RELA/FOS/FOSL1/KDM1A	13
GO:2001242	regulation of intrinsic apoptotic signaling pathway	14/138	166/18866	1.9671e-11	5.98809e-10	2.52877e-10	CAV1/INS/TP53/PTPN1/MDM2/BCL2/BCL2L1/HIF1A/AKT1/PARP1/BAX/BAD/MCL1/KDM1A	14
GO:0048565	digestive tract development	13/138	135/18866	1.97978e-11	5.98809e-10	2.52877e-10	ASS1/COL3A1/OXTR/CXCL8/ADA/EGFR/CPS1/OTC/TNF/BCL2/CDKN1A/HIF1A/RB1	13
GO:1902041	regulation of extrinsic apoptotic signaling pathway via death domain receptors	10/138	61/18866	2.07036e-11	6.21569e-10	2.62488e-10	SERPINE1/ICAM1/CASP8/NOS3/FAS/FADD/BRCA1/FASLG/BCL2L1/PTEN	10
GO:2000116	regulation of cysteine-type endopeptidase activity	16/138	239/18866	2.26236e-11	6.74216e-10	2.84721e-10	AVP/GRIN2B/F3/CASP8/TNF/CASP1/FAS/FADD/MDM2/FASLG/AKT1/MYC/CASP9/BAX/BAK1/BAD	16
GO:0070663	regulation of leukocyte proliferation	16/138	240/18866	2.4091e-11	7.12707e-10	3.00976e-10	IRF1/ADA/IGF1/ERBB2/VCAM1/FADD/IGF2/CASP3/BCL2/CDKN1A/IL1B/TNFRSF1B/IL2/IL1A/IL6/IL4	16
GO:0002260	lymphocyte homeostasis	10/138	62/18866	2.45328e-11	7.20517e-10	3.04274e-10	ADA/FAS/FADD/CASP3/BCL2/HIF1A/AKT1/IL2/BAX/BAK1	10
GO:0046209	nitric oxide metabolic process	11/138	84/18866	2.52539e-11	7.36361e-10	3.10965e-10	ASS1/ICAM1/ITGB2/CAV1/INSR/CPS1/NOS3/TNF/IL1B/AKT1/MTOR	11
GO:1903708	positive regulation of hemopoiesis	15/138	204/18866	2.61132e-11	7.55978e-10	3.19249e-10	PRKDC/STAT1/ADA/CASP8/TNF/FADD/IL1B/HIF1A/RB1/IL2/BAD/IL1A/JUN/FOS/IL4	15
GO:1904951	positive regulation of establishment of protein localization	19/138	370/18866	2.77781e-11	7.98473e-10	3.37195e-10	DRD2/EGFR/ITGB2/IGF1/ERBB2/INS/CASP8/TP53/TNF/MDM2/BCL2/IL1B/HIF1A/IL2/BAD/IL1A/E2F1/IL6/MAPK8	19
GO:0055074	calcium ion homeostasis	21/138	468/18866	2.89844e-11	8.2728e-10	3.4936e-10	CACNA2D1/AVP/OXTR/OXT/HTT/HAP1/DRD2/GRIN2B/DLG4/F2/CACNA1D/AVPR1A/APOE/CAV1/TNNI3/FASLG/BCL2/ESR1/IL2/BAX/BAK1	21
GO:0035094	response to nicotine	9/138	45/18866	3.2652e-11	9.24669e-10	3.90487e-10	AVP/SLC6A3/DRD2/TNF/CASP3/BCL2/RELA/BAD/HDAC2	9
GO:0001776	leukocyte homeostasis	11/138	86/18866	3.28528e-11	9.24669e-10	3.90487e-10	ADA/FAS/FADD/CASP3/BCL2/HIF1A/AKT1/IL2/BAX/BAK1/IL6	11
GO:2001057	reactive nitrogen species metabolic process	11/138	87/18866	3.73755e-11	1.04471e-09	4.4118e-10	ASS1/ICAM1/ITGB2/CAV1/INSR/CPS1/NOS3/TNF/IL1B/AKT1/MTOR	11
GO:1902105	regulation of leukocyte differentiation	17/138	290/18866	4.23088e-11	1.1745e-09	4.95992e-10	PRKDC/IRF1/ADA/ERBB2/CASP8/TNF/FADD/IL1B/RB1/MYC/IL2/BAD/IL1A/JUN/FOS/MTOR/IL4	17
GO:0032768	regulation of monooxygenase activity	10/138	66/18866	4.69627e-11	1.29483e-09	5.46806e-10	EGFR/APOE/CAV1/INS/NOS3/TNF/IL1B/HIF1A/AKT1/IL1A	10
GO:0050870	positive regulation of T cell activation	15/138	214/18866	5.16177e-11	1.41356e-09	5.96944e-10	CCL2/DPP4/ADA/IGF1/CAV1/VCAM1/FADD/IGF2/IL1B/AKT1/IL2/BAD/IL1A/IL6/IL4	15
GO:0043281	regulation of cysteine-type endopeptidase activity involved in apoptotic process	15/138	215/18866	5.5148e-11	1.5001e-09	6.33491e-10	AVP/F3/CASP8/TNF/CASP1/FAS/FADD/MDM2/FASLG/AKT1/MYC/CASP9/BAX/BAK1/BAD	15
GO:0051047	positive regulation of secretion	18/138	340/18866	5.84532e-11	1.57941e-09	6.66982e-10	AVP/OXTR/OXT/DRD2/EGFR/ITGB2/IGF1/CACNA1D/AVPR1A/INS/TNF/IL1B/HIF1A/IL2/BAD/IL1A/IL6/IL4	18
GO:0045930	negative regulation of mitotic cell cycle	18/138	341/18866	6.13347e-11	1.64629e-09	6.95226e-10	PRKDC/CCL2/EGFR/TP53/TNF/MDM2/BRCA1/BCL2/BCL2L1/CHEK2/CDKN1A/CDKN2A/PTEN/RB1/PCNA/BAX/CCND1/E2F1	18
GO:0072503	cellular divalent inorganic cation homeostasis	21/138	492/18866	7.32895e-11	1.94273e-09	8.20415e-10	CACNA2D1/AVP/OXTR/OXT/HTT/HAP1/DRD2/GRIN2B/DLG4/F2/CACNA1D/AVPR1A/APOE/CAV1/TNNI3/FASLG/BCL2/ESR1/IL2/BAX/BAK1	21
GO:0070231	T cell apoptotic process	9/138	49/18866	7.38534e-11	1.94273e-09	8.20415e-10	ADA/TP53/FAS/FADD/FASLG/HIF1A/AKT1/BAX/BAK1	9
GO:0090199	regulation of release of cytochrome c from mitochondria	9/138	49/18866	7.38534e-11	1.94273e-09	8.20415e-10	AVP/FXN/IGF1/TP53/BCL2L1/AKT1/BAX/BAK1/BAD	9
GO:0071230	cellular response to amino acid stimulus	10/138	69/18866	7.42965e-11	1.94273e-09	8.20415e-10	ASS1/COL1A2/COL3A1/COL1A1/EGFR/TNF/BCL2L1/DNMT1/DNMT3A/MTOR	10
GO:0007611	learning or memory	16/138	260/18866	7.98125e-11	2.07359e-09	8.75676e-10	OXTR/OXT/HTT/DRD2/GRIN2B/DLG4/EGFR/APOE/INSR/CASP3/HIF1A/PTEN/JUN/FOS/MTOR/FOSL1	16
GO:2001056	positive regulation of cysteine-type endopeptidase activity	13/138	151/18866	8.20784e-11	2.11888e-09	8.948e-10	GRIN2B/F3/CASP8/TNF/CASP1/FAS/FADD/FASLG/MYC/CASP9/BAX/BAK1/BAD	13
GO:0007599	hemostasis	18/138	348/18866	8.55121e-11	2.19355e-09	9.26334e-10	SERPINE1/COL1A2/COL3A1/COL1A1/IRF1/F2/F10/PLAU/PLAT/AVPR2/APOE/CAV1/THBD/F3/NOS3/HDAC2/IL6/KDM1A	18
GO:0051591	response to cAMP	11/138	94/18866	8.82326e-11	2.2491e-09	9.49793e-10	ASS1/COL1A1/OXT/STAT1/SLC6A3/CPS1/THBD/RELA/FOS/FOSL1/KDM1A	11
GO:0045907	positive regulation of vasoconstriction	8/138	34/18866	1.03306e-10	2.61688e-09	1.10511e-09	AVP/ICAM1/OXTR/EGFR/AVPR2/AVPR1A/CAV1/AKT1	8
GO:0071478	cellular response to radiation	14/138	188/18866	1.04921e-10	2.631e-09	1.11107e-09	LIG4/TP53/MDM2/BCL2L1/CHEK2/CDKN1A/MYC/CASP9/PARP1/PCNA/BAX/BAK1/POLD1/KDM1A	14
GO:0062013	positive regulation of small molecule metabolic process	13/138	154/18866	1.05162e-10	2.631e-09	1.11107e-09	AVP/IGF1/AVPR1A/EGF/INSR/INS/NOS3/TNF/IGF2/IL1B/HIF1A/AKT1/IL4	13
GO:0003018	vascular process in circulatory system	14/138	190/18866	1.20825e-10	3.00433e-09	1.26873e-09	AVP/ICAM1/UTS2R/UTS2/OXTR/EGFR/AVPR2/AVPR1A/APOE/CAV1/INS/CPS1/NOS3/AKT1	14
GO:0009896	positive regulation of catabolic process	20/138	454/18866	1.24314e-10	3.07222e-09	1.29739e-09	KDR/HTT/IGF1/APOE/CAV1/EGF/INSR/INS/TNF/PTPN1/MDM2/IL1B/TNFRSF1B/HIF1A/PTEN/AKT1/BAX/BAD/IL6/IL4	20
GO:0051251	positive regulation of lymphocyte activation	18/138	357/18866	1.29631e-10	3.18421e-09	1.34469e-09	PRKDC/CCL2/DPP4/ADA/IGF1/CAV1/VCAM1/FADD/IGF2/BCL2/CDKN1A/IL1B/AKT1/IL2/BAD/IL1A/IL6/IL4	18
GO:1901030	positive regulation of mitochondrial outer membrane permeabilization involved in apoptotic signaling pathway	8/138	35/18866	1.33096e-10	3.24962e-09	1.37231e-09	CASP8/TP53/BCL2/BAX/BAK1/BAD/E2F1/MAPK8	8
GO:0002696	positive regulation of leukocyte activation	19/138	406/18866	1.35835e-10	3.29664e-09	1.39217e-09	PRKDC/CCL2/DPP4/ADA/ITGB2/IGF1/CAV1/VCAM1/FADD/IGF2/BCL2/CDKN1A/IL1B/AKT1/IL2/BAD/IL1A/IL6/IL4	19
GO:1902107	positive regulation of leukocyte differentiation	13/138	159/18866	1.5708e-10	3.78955e-09	1.60032e-09	PRKDC/ADA/CASP8/TNF/FADD/IL1B/RB1/IL2/BAD/IL1A/JUN/FOS/IL4	13
GO:0007050	cell cycle arrest	15/138	234/18866	1.821e-10	4.36717e-09	1.84425e-09	IRF1/CXCL8/TP53/MDM2/BRCA1/CHEK2/CDKN1A/CDKN2A/RB1/MYC/PCNA/BAX/CCND1/E2F1/MTOR	15
GO:0030098	lymphocyte differentiation	18/138	368/18866	2.12067e-10	5.05593e-09	2.13512e-09	PRKDC/LIG4/IRF1/ADA/ERBB2/VCAM1/TP53/FADD/BCL2/IL1B/IL2/BAX/BAK1/BAD/IL1A/MTOR/IL6/IL4	18
GO:0010623	programmed cell death involved in cell development	6/138	13/18866	2.25904e-10	5.35433e-09	2.26113e-09	PRKDC/FASLG/BCL2/IL1B/BAX/IL1A	6
GO:0007259	receptor signaling pathway via JAK-STAT	13/138	164/18866	2.31386e-10	5.45238e-09	2.30254e-09	PECAM1/STAT1/CCL2/F2/IGF1/CAV1/EGF/TNF/TNFRSF1A/IL2/HDAC2/IL6/IL4	13
GO:0070371	ERK1 and ERK2 cascade	17/138	325/18866	2.49577e-10	5.84261e-09	2.46733e-09	AVP/ICAM1/OXTR/KDR/DRD2/CCL2/EGFR/IGF1/APOE/ERBB2/EGF/TNF/PTPN1/IL1B/PTEN/MYC/JUN	17
GO:0050867	positive regulation of cell activation	19/138	421/18866	2.5083e-10	5.84261e-09	2.46733e-09	PRKDC/CCL2/DPP4/ADA/ITGB2/IGF1/CAV1/VCAM1/FADD/IGF2/BCL2/CDKN1A/IL1B/AKT1/IL2/BAD/IL1A/IL6/IL4	19
GO:0010952	positive regulation of peptidase activity	14/138	201/18866	2.55131e-10	5.90884e-09	2.4953e-09	GRIN2B/CAV1/F3/CASP8/TNF/CASP1/FAS/FADD/FASLG/MYC/CASP9/BAX/BAK1/BAD	14
GO:0043280	positive regulation of cysteine-type endopeptidase activity involved in apoptotic process	12/138	134/18866	2.84919e-10	6.56124e-09	2.77081e-09	F3/CASP8/TNF/CASP1/FAS/FADD/FASLG/MYC/CASP9/BAX/BAK1/BAD	12
GO:0042129	regulation of T cell proliferation	13/138	167/18866	2.90085e-10	6.64246e-09	2.8051e-09	IRF1/IGF1/ERBB2/VCAM1/FADD/IGF2/CASP3/IL1B/TNFRSF1B/IL2/IL1A/IL6/IL4	13
GO:0050727	regulation of inflammatory response	19/138	425/18866	2.94121e-10	6.66261e-09	2.81361e-09	SERPINE1/ADA/EGFR/F2/IGF1/APOE/INS/TNF/CASP1/TNFRSF1A/IL1B/TNFRSF1B/ESR1/RELA/NFKBIA/RB1/IL2/IL6/IL4	19
GO:0043270	positive regulation of ion transport	16/138	284/18866	2.94496e-10	6.66261e-09	2.81361e-09	CACNA2D1/AVP/OXT/HTT/HAP1/DRD2/CCL2/F2/CACNA1D/AVPR1A/APOE/CAV1/IL1B/AKT1/BAX/BAK1	16
GO:0006809	nitric oxide biosynthetic process	10/138	79/18866	2.95897e-10	6.66261e-09	2.81361e-09	ASS1/ICAM1/ITGB2/CAV1/INSR/NOS3/TNF/IL1B/AKT1/MTOR	10
GO:0033002	muscle cell proliferation	15/138	244/18866	3.26931e-10	7.32072e-09	3.09153e-09	PRKDC/STAT1/EGFR/IGF1/IGFBP3/NOS3/TNF/MDM2/CDKN1A/PTEN/DNMT1/AKT1/JUN/MTOR/IL6	15
GO:0050671	positive regulation of lymphocyte proliferation	12/138	136/18866	3.38755e-10	7.54382e-09	3.18575e-09	ADA/IGF1/VCAM1/FADD/IGF2/BCL2/CDKN1A/IL1B/IL2/IL1A/IL6/IL4	12
GO:0060047	heart contraction	16/138	287/18866	3.43613e-10	7.61018e-09	3.21377e-09	CACNA2D1/OXT/DRD2/ADA/TNNC1/TNNI2/CACNA1S/CACNA1D/AVPR1A/CAV1/TNNI3/TNNT2/NOS3/MDM2/IL2/MTOR	16
GO:0018209	peptidyl-serine modification	17/138	333/18866	3.63024e-10	7.9964e-09	3.37687e-09	AVP/PRKDC/EGFR/CAV1/TNF/IKBKB/CHUK/BCL2/CHEK2/PTEN/AKT1/PARP1/BAX/BAK1/MTOR/IL6/MAPK8	17
GO:0032946	positive regulation of mononuclear cell proliferation	12/138	137/18866	3.68983e-10	8.08371e-09	3.41375e-09	ADA/IGF1/VCAM1/FADD/IGF2/BCL2/CDKN1A/IL1B/IL2/IL1A/IL6/IL4	12
GO:0007584	response to nutrient	13/138	171/18866	3.89403e-10	8.48521e-09	3.5833e-09	ASS1/COL1A1/STAT1/ADA/EGFR/OTC/MDM2/PTEN/RELA/CCND1/DNMT3B/DNMT3A/MTOR	13
GO:0050806	positive regulation of synaptic transmission	13/138	172/18866	4.18641e-10	9.07354e-09	3.83175e-09	OXTR/OXT/HAP1/DRD2/GRIN2B/DLG4/CCL2/EGFR/CACNA1D/APOE/INS/TNF/PTEN	13
GO:0043525	positive regulation of neuron apoptotic process	9/138	59/18866	4.24675e-10	9.15536e-09	3.8663e-09	TP53/TNF/CASP3/FASLG/CASP9/BAX/JUN/MCL1/MAP2K4	9
GO:1903829	positive regulation of cellular protein localization	17/138	338/18866	4.56407e-10	9.78739e-09	4.13321e-09	EGFR/F2/ITGB2/ERBB2/EGF/INS/CASP8/TP53/TNF/MDM2/BCL2/IL1B/AKT1/PARP1/BAD/E2F1/MAPK8	17
GO:0097696	receptor signaling pathway via STAT	13/138	174/18866	4.83185e-10	1.02832e-08	4.34257e-09	PECAM1/STAT1/CCL2/F2/IGF1/CAV1/EGF/TNF/TNFRSF1A/IL2/HDAC2/IL6/IL4	13
GO:1901991	negative regulation of mitotic cell cycle phase transition	15/138	251/18866	4.846e-10	1.02832e-08	4.34257e-09	PRKDC/CCL2/TP53/MDM2/BRCA1/BCL2/CHEK2/CDKN1A/CDKN2A/PTEN/RB1/PCNA/BAX/CCND1/E2F1	15
GO:0030217	T cell differentiation	15/138	253/18866	5.41028e-10	1.1303e-08	4.77326e-09	PRKDC/LIG4/IRF1/ADA/ERBB2/TP53/FADD/BCL2/IL1B/IL2/BAD/IL1A/MTOR/IL6/IL4	15
GO:0031668	cellular response to extracellular stimulus	15/138	253/18866	5.41028e-10	1.1303e-08	4.77326e-09	ICAM1/COL1A1/AVPR1A/VCAM1/TP53/ALB/FAS/MDM2/BCL2/CDKN1A/JUN/FOS/MTOR/MAPK8/FOSL1	15
GO:0051896	regulation of protein kinase B signaling	15/138	253/18866	5.41028e-10	1.1303e-08	4.77326e-09	DRD2/EGFR/F10/ERBB3/ERBB2/EGF/INSR/INS/F3/TNF/IGF2/PTEN/ESR1/AKT1/MTOR	15
GO:0003015	heart process	16/138	297/18866	5.67114e-10	1.17873e-08	4.97775e-09	CACNA2D1/OXT/DRD2/ADA/TNNC1/TNNI2/CACNA1S/CACNA1D/AVPR1A/CAV1/TNNI3/TNNT2/NOS3/MDM2/IL2/MTOR	16
GO:0007596	blood coagulation	17/138	343/18866	5.71571e-10	1.18193e-08	4.99127e-09	SERPINE1/COL1A2/COL3A1/COL1A1/IRF1/F2/F10/PLAU/PLAT/APOE/CAV1/THBD/F3/NOS3/HDAC2/IL6/KDM1A	17
GO:0048608	reproductive structure development	19/138	443/18866	5.89423e-10	1.21266e-08	5.12104e-09	ICAM1/ADA/EGFR/INSR/CASP8/NOS3/IGF2/CASP3/BCL2/BCL2L1/HIF1A/PTEN/ESR1/AKT1/BAX/BAK1/CCND1/EGLN1/FOSL1	19
GO:0001933	negative regulation of protein phosphorylation	19/138	444/18866	6.12028e-10	1.2528e-08	5.29057e-09	PRKDC/DRD2/APOE/CAV1/IGFBP3/PTPN1/CASP3/CDKN1A/CDKN2A/IL1B/PTEN/RB1/AKT1/MYC/IL2/BAX/BAK1/JUN/MTOR	19
GO:1903706	regulation of hemopoiesis	20/138	498/18866	6.28583e-10	1.28022e-08	5.40638e-09	PRKDC/STAT1/IRF1/ADA/ERBB2/CASP8/TNF/FADD/IL1B/HIF1A/NFKBIA/RB1/MYC/IL2/BAD/IL1A/JUN/FOS/MTOR/IL4	20
GO:0048872	homeostasis of number of cells	15/138	256/18866	6.37043e-10	1.28454e-08	5.42462e-09	PRKDC/STAT1/ADA/NOS3/FAS/FADD/CASP3/BCL2/HIF1A/RB1/AKT1/IL2/BAX/BAK1/IL6	15
GO:0090257	regulation of muscle system process	15/138	256/18866	6.37043e-10	1.28454e-08	5.42462e-09	OXTR/OXT/ADA/TNNC1/IGF1/TNNI2/CAV1/TNNI3/TNNT2/TNNT3/NOS3/TNFRSF1A/TNFRSF1B/PARP1/MTOR	15
GO:0061458	reproductive system development	19/138	447/18866	6.84764e-10	1.37394e-08	5.80212e-09	ICAM1/ADA/EGFR/INSR/CASP8/NOS3/IGF2/CASP3/BCL2/BCL2L1/HIF1A/PTEN/ESR1/AKT1/BAX/BAK1/CCND1/EGLN1/FOSL1	19
GO:0006919	activation of cysteine-type endopeptidase activity involved in apoptotic process	10/138	86/18866	6.96423e-10	1.39045e-08	5.87184e-09	F3/CASP8/TNF/FAS/FADD/FASLG/CASP9/BAX/BAK1/BAD	10
GO:0050817	coagulation	17/138	349/18866	7.45009e-10	1.48016e-08	6.2507e-09	SERPINE1/COL1A2/COL3A1/COL1A1/IRF1/F2/F10/PLAU/PLAT/APOE/CAV1/THBD/F3/NOS3/HDAC2/IL6/KDM1A	17
GO:0031571	mitotic G1 DNA damage checkpoint	9/138	63/18866	7.80382e-10	1.54287e-08	6.51554e-09	PRKDC/TP53/MDM2/CHEK2/CDKN1A/PCNA/BAX/CCND1/E2F1	9
GO:0010950	positive regulation of endopeptidase activity	13/138	181/18866	7.86821e-10	1.54805e-08	6.53741e-09	GRIN2B/F3/CASP8/TNF/CASP1/FAS/FADD/FASLG/MYC/CASP9/BAX/BAK1/BAD	13
GO:0090559	regulation of membrane permeability	10/138	88/18866	8.7683e-10	1.71681e-08	7.25006e-09	CASP8/TP53/BCL2/BCL2L1/BAX/BAK1/BAD/E2F1/MTOR/MAPK8	10
GO:0044783	G1 DNA damage checkpoint	9/138	64/18866	9.02495e-10	1.75015e-08	7.39087e-09	PRKDC/TP53/MDM2/CHEK2/CDKN1A/PCNA/BAX/CCND1/E2F1	9
GO:0044819	mitotic G1/S transition checkpoint	9/138	64/18866	9.02495e-10	1.75015e-08	7.39087e-09	PRKDC/TP53/MDM2/CHEK2/CDKN1A/PCNA/BAX/CCND1/E2F1	9
GO:0019722	calcium-mediated signaling	14/138	222/18866	9.41915e-10	1.8179e-08	7.67696e-09	KDR/HTT/HAP1/GRIN2B/CXCL8/ADA/EGFR/IGF1/AVPR1A/ERBB3/VCAM1/TNNI3/TNF/MTOR	14
GO:0051341	regulation of oxidoreductase activity	11/138	117/18866	9.61536e-10	1.84697e-08	7.79974e-09	FXN/EGFR/APOE/CAV1/INS/NOS3/TNF/IL1B/HIF1A/AKT1/IL1A	11
GO:0070665	positive regulation of leukocyte proliferation	12/138	150/18866	1.05594e-09	2.01192e-08	8.49632e-09	ADA/IGF1/VCAM1/FADD/IGF2/BCL2/CDKN1A/IL1B/IL2/IL1A/IL6/IL4	12
GO:0018105	peptidyl-serine phosphorylation	16/138	310/18866	1.05734e-09	2.01192e-08	8.49632e-09	AVP/PRKDC/EGFR/CAV1/TNF/IKBKB/CHUK/BCL2/CHEK2/PTEN/AKT1/BAX/BAK1/MTOR/IL6/MAPK8	16
GO:0061041	regulation of wound healing	12/138	151/18866	1.14001e-09	2.15102e-08	9.08373e-09	SERPINE1/F2/PLAU/PLAT/APOE/CAV1/THBD/F3/NOS3/TNF/PTEN/MTOR	12
GO:0045429	positive regulation of nitric oxide biosynthetic process	8/138	45/18866	1.14636e-09	2.15102e-08	9.08373e-09	ASS1/ICAM1/ITGB2/INSR/TNF/IL1B/AKT1/MTOR	8
GO:1901028	regulation of mitochondrial outer membrane permeabilization involved in apoptotic signaling pathway	8/138	45/18866	1.14636e-09	2.15102e-08	9.08373e-09	CASP8/TP53/BCL2/BAX/BAK1/BAD/E2F1/MAPK8	8
GO:0010822	positive regulation of mitochondrion organization	11/138	119/18866	1.154e-09	2.15537e-08	9.10213e-09	KDR/HTT/CASP8/TP53/BCL2/HIF1A/BAX/BAK1/BAD/E2F1/MAPK8	11
GO:2001020	regulation of response to DNA damage stimulus	14/138	226/18866	1.18886e-09	2.21029e-08	9.33405e-09	PRKDC/EGFR/TP53/MDM2/BRCA1/BCL2/BCL2L1/CHEK2/MYC/CASP9/PARP1/PCNA/MCL1/KDM1A	14
GO:0051091	positive regulation of DNA-binding transcription factor activity	15/138	270/18866	1.32768e-09	2.44595e-08	1.03292e-08	ICAM1/ITGB2/CAV1/INS/TNF/IKBKB/CHUK/IL1B/PTEN/ESR1/RELA/AKT1/IL6/FOSL1/KDM1A	15
GO:1901988	negative regulation of cell cycle phase transition	15/138	270/18866	1.32768e-09	2.44595e-08	1.03292e-08	PRKDC/CCL2/TP53/MDM2/BRCA1/BCL2/CHEK2/CDKN1A/CDKN2A/PTEN/RB1/PCNA/BAX/CCND1/E2F1	15
GO:1904407	positive regulation of nitric oxide metabolic process	8/138	46/18866	1.37921e-09	2.52938e-08	1.06815e-08	ASS1/ICAM1/ITGB2/INSR/TNF/IL1B/AKT1/MTOR	8
GO:0045428	regulation of nitric oxide biosynthetic process	9/138	68/18866	1.57552e-09	2.87639e-08	1.2147e-08	ASS1/ICAM1/ITGB2/CAV1/INSR/TNF/IL1B/AKT1/MTOR	9
GO:1904035	regulation of epithelial cell apoptotic process	10/138	94/18866	1.69235e-09	3.07583e-08	1.29892e-08	SERPINE1/ICAM1/KDR/CCL2/TNF/FASLG/BAD/MTOR/IL6/IL4	10
GO:0001844	protein insertion into mitochondrial membrane involved in apoptotic signaling pathway	7/138	30/18866	1.70059e-09	3.077e-08	1.29942e-08	CASP8/TP53/BCL2/BAX/BAD/E2F1/MAPK8	7
GO:0001558	regulation of cell growth	18/138	420/18866	1.75588e-09	3.16292e-08	1.3357e-08	AVP/FXN/EGFR/F2/IGF1/AVPR1A/APOE/ERBB2/INS/IGFBP3/TP53/BCL2/CDKN1A/CDKN2A/RB1/AKT1/IL2/MTOR	18
GO:1905475	regulation of protein localization to membrane	13/138	195/18866	1.963e-09	3.52037e-08	1.48665e-08	EGFR/ITGB2/ERBB2/INS/CASP8/TP53/TNF/BCL2/BCL2L1/AKT1/BAD/E2F1/MAPK8	13
GO:0051235	maintenance of location	16/138	324/18866	2.00083e-09	3.57241e-08	1.50863e-08	APOB/HTT/HAP1/DRD2/F2/APOE/CAV1/TNF/ALB/FASLG/IL1B/NFKBIA/AKT1/BAX/NFKBIE/IL6	16
GO:1905477	positive regulation of protein localization to membrane	11/138	127/18866	2.31696e-09	4.1187e-08	1.73932e-08	EGFR/ITGB2/ERBB2/CASP8/TP53/TNF/BCL2/AKT1/BAD/E2F1/MAPK8	11
GO:1903409	reactive oxygen species biosynthetic process	11/138	128/18866	2.51914e-09	4.45854e-08	1.88284e-08	ASS1/ICAM1/ITGB2/CAV1/INSR/INS/NOS3/TNF/IL1B/AKT1/MTOR	11
GO:0042326	negative regulation of phosphorylation	19/138	484/18866	2.55086e-09	4.49506e-08	1.89826e-08	PRKDC/DRD2/APOE/CAV1/IGFBP3/PTPN1/CASP3/CDKN1A/CDKN2A/IL1B/PTEN/RB1/AKT1/MYC/IL2/BAX/BAK1/JUN/MTOR	19
GO:0050769	positive regulation of neurogenesis	19/138	485/18866	2.63869e-09	4.62971e-08	1.95512e-08	LIG4/HAP1/DRD2/DLG4/APOE/TNF/BCL2/IL1B/TNFRSF1B/HIF1A/PTEN/RELA/IL2/HDAC2/DNMT3B/E2F1/MTOR/IL6/KDM1A	19
GO:0071482	cellular response to light stimulus	11/138	129/18866	2.73696e-09	4.78142e-08	2.01919e-08	TP53/MDM2/CDKN1A/MYC/CASP9/PARP1/PCNA/BAX/BAK1/POLD1/KDM1A	11
GO:0097300	programmed necrotic cell death	8/138	50/18866	2.76893e-09	4.81651e-08	2.03401e-08	CAV1/CASP8/TP53/TNF/FAS/FADD/FASLG/BAX	8
GO:0007249	I-kappaB kinase/NF-kappaB signaling	15/138	286/18866	2.91756e-09	5.05337e-08	2.13404e-08	STAT1/AVPR2/CASP8/TNF/CASP1/FADD/TNFRSF1A/IKBKB/CHUK/FASLG/IL1B/ESR1/RELA/NFKBIA/AKT1	15
GO:0072401	signal transduction involved in DNA integrity checkpoint	9/138	73/18866	3.0095e-09	5.16844e-08	2.18263e-08	PRKDC/TP53/MDM2/BRCA1/CHEK2/CDKN1A/PCNA/BAX/E2F1	9
GO:0072422	signal transduction involved in DNA damage checkpoint	9/138	73/18866	3.0095e-09	5.16844e-08	2.18263e-08	PRKDC/TP53/MDM2/BRCA1/CHEK2/CDKN1A/PCNA/BAX/E2F1	9
GO:0016049	cell growth	19/138	490/18866	3.12145e-09	5.33807e-08	2.25426e-08	AVP/FXN/EGFR/F2/IGF1/AVPR1A/APOE/ERBB2/INS/IGFBP3/TP53/BCL2/CDKN1A/CDKN2A/RB1/AKT1/IL2/MTOR/MAP2K4	19
GO:0007093	mitotic cell cycle checkpoint	12/138	166/18866	3.37401e-09	5.74575e-08	2.42642e-08	PRKDC/TP53/MDM2/BRCA1/BCL2L1/CHEK2/CDKN1A/RB1/PCNA/BAX/CCND1/E2F1	12
GO:0072395	signal transduction involved in cell cycle checkpoint	9/138	74/18866	3.40513e-09	5.77447e-08	2.43856e-08	PRKDC/TP53/MDM2/BRCA1/CHEK2/CDKN1A/PCNA/BAX/E2F1	9
GO:0010039	response to iron ion	7/138	33/18866	3.50403e-09	5.91742e-08	2.49892e-08	FXN/SLC6A3/DRD2/MDM2/BCL2/HIF1A/CCND1	7
GO:0042770	signal transduction in response to DNA damage	11/138	133/18866	3.7868e-09	6.36843e-08	2.68938e-08	PRKDC/TP53/MDM2/BRCA1/CHEK2/CDKN1A/CASP9/PCNA/BAX/E2F1/KDM1A	11
GO:0045931	positive regulation of mitotic cell cycle	12/138	168/18866	3.86664e-09	6.47582e-08	2.73473e-08	EGFR/IGF1/EGF/INSR/INS/IGF2/MDM2/IL1B/RB1/AKT1/CCND1/IL1A	12
GO:0048661	positive regulation of smooth muscle cell proliferation	10/138	103/18866	4.17667e-09	6.96627e-08	2.94185e-08	STAT1/EGFR/IGF1/TNF/MDM2/DNMT1/AKT1/JUN/MTOR/IL6	10
GO:1901342	regulation of vasculature development	18/138	444/18866	4.20547e-09	6.98556e-08	2.95e-08	SERPINE1/KDR/STAT1/CXCL8/ITGB2/ERBB2/F3/NOS3/TNF/BRCA1/FASLG/IL1B/HIF1A/DNMT1/IL1A/EGLN1/E2F2/IL6	18
GO:0071456	cellular response to hypoxia	13/138	208/18866	4.30186e-09	7.11395e-08	3.00422e-08	ICAM1/TP53/MDM2/BCL2/HIF1A/PTEN/AKT1/MYC/BAD/EGLN1/DNMT3A/E2F1/MTOR	13
GO:0033077	T cell differentiation in thymus	9/138	76/18866	4.33542e-09	7.11395e-08	3.00422e-08	PRKDC/LIG4/ADA/ERBB2/TP53/FADD/BCL2/IL1B/IL1A	9
GO:1903524	positive regulation of blood circulation	9/138	76/18866	4.33542e-09	7.11395e-08	3.00422e-08	AVP/ICAM1/OXTR/ADA/EGFR/AVPR2/AVPR1A/CAV1/AKT1	9
GO:0043276	anoikis	7/138	34/18866	4.38569e-09	7.16743e-08	3.0268e-08	CAV1/BCL2/CHEK2/AKT1/E2F1/MTOR/MCL1	7
GO:0030307	positive regulation of cell growth	12/138	171/18866	4.72756e-09	7.6951e-08	3.24964e-08	AVP/FXN/EGFR/F2/IGF1/AVPR1A/ERBB2/INS/BCL2/AKT1/IL2/MTOR	12
GO:0043084	penile erection	5/138	10/18866	4.76446e-09	7.72415e-08	3.2619e-08	AVP/OXTR/OXT/ADA/AVPR1A	5
GO:0030198	extracellular matrix organization	17/138	395/18866	4.82893e-09	7.79748e-08	3.29287e-08	SERPINE1/ICAM1/COL1A2/COL3A1/COL1A1/PECAM1/KDR/DPP4/ITGB2/ITGAL/CAV1/VCAM1/TNF/TNFRSF1A/TNFRSF1B/RB1/IL6	17
GO:0046902	regulation of mitochondrial membrane permeability	9/138	77/18866	4.87903e-09	7.8161e-08	3.30073e-08	CASP8/TP53/BCL2/BCL2L1/BAX/BAK1/BAD/E2F1/MAPK8	9
GO:0150076	neuroinflammatory response	9/138	77/18866	4.87903e-09	7.8161e-08	3.30073e-08	EGFR/ITGB2/IGF1/TNF/IL1B/TNFRSF1B/JUN/IL6/IL4	9
GO:0010959	regulation of metal ion transport	17/138	396/18866	5.01461e-09	7.97028e-08	3.36584e-08	CACNA2D1/ICAM1/ISCU/HTT/HAP1/DRD2/CCL2/F2/CACNA1D/CAV1/EGF/NOS3/BCL2/PTEN/AKT1/BAX/BAK1	17
GO:0043062	extracellular structure organization	17/138	396/18866	5.01461e-09	7.97028e-08	3.36584e-08	SERPINE1/ICAM1/COL1A2/COL3A1/COL1A1/PECAM1/KDR/DPP4/ITGB2/ITGAL/CAV1/VCAM1/TNF/TNFRSF1A/TNFRSF1B/RB1/IL6	17
GO:0051924	regulation of calcium ion transport	14/138	253/18866	5.10705e-09	8.06661e-08	3.40652e-08	CACNA2D1/ICAM1/HTT/HAP1/DRD2/CCL2/F2/CACNA1D/CAV1/EGF/NOS3/BCL2/BAX/BAK1	14
GO:0050679	positive regulation of epithelial cell proliferation	13/138	211/18866	5.11502e-09	8.06661e-08	3.40652e-08	KDR/EGFR/IGF1/ERBB2/F3/IGF2/HIF1A/AKT1/MYC/BAD/CCND1/JUN/MTOR	13
GO:0033209	tumor necrosis factor-mediated signaling pathway	12/138	173/18866	5.39365e-09	8.47305e-08	3.57816e-08	STAT1/CASP8/TP53/TNF/CASP1/FAS/TNFRSF1A/IKBKB/CHUK/TNFRSF1B/RELA/NFKBIA	12
GO:0061045	negative regulation of wound healing	9/138	78/18866	5.48151e-09	8.54483e-08	3.60848e-08	SERPINE1/F2/PLAU/PLAT/APOE/THBD/NOS3/TNF/PTEN	9
GO:0072332	intrinsic apoptotic signaling pathway by p53 class mediator	9/138	78/18866	5.48151e-09	8.54483e-08	3.60848e-08	TP53/MDM2/BCL2/CHEK2/CDKN1A/BAX/E2F2/E2F1/KDM1A	9
GO:1903426	regulation of reactive oxygen species biosynthetic process	10/138	107/18866	6.06876e-09	9.42053e-08	3.97828e-08	ASS1/ICAM1/ITGB2/CAV1/INSR/INS/TNF/IL1B/AKT1/MTOR	10
GO:0097345	mitochondrial outer membrane permeabilization	8/138	55/18866	6.08976e-09	9.42053e-08	3.97828e-08	CASP8/TP53/BCL2/BAX/BAK1/BAD/E2F1/MAPK8	8
GO:0019932	second-messenger-mediated signaling	18/138	456/18866	6.37348e-09	9.82195e-08	4.1478e-08	KDR/HTT/HAP1/DRD2/GRIN2B/CXCL8/ADA/EGFR/IGF1/AVPR1A/APOE/ERBB3/INS/VCAM1/TNNI3/NOS3/TNF/MTOR	18
GO:0045765	regulation of angiogenesis	17/138	403/18866	6.50995e-09	9.99425e-08	4.22057e-08	SERPINE1/KDR/STAT1/CXCL8/ITGB2/ERBB2/F3/NOS3/TNF/BRCA1/FASLG/IL1B/HIF1A/IL1A/EGLN1/E2F2/IL6	17
GO:1901099	negative regulation of signal transduction in absence of ligand	7/138	36/18866	6.72303e-09	1.02438e-07	4.32594e-08	TNF/BCL2/BCL2L1/IL1B/AKT1/IL1A/MCL1	7
GO:2001240	negative regulation of extrinsic apoptotic signaling pathway in absence of ligand	7/138	36/18866	6.72303e-09	1.02438e-07	4.32594e-08	TNF/BCL2/BCL2L1/IL1B/AKT1/IL1A/MCL1	7
GO:0051897	positive regulation of protein kinase B signaling	12/138	178/18866	7.44355e-09	1.12991e-07	4.77162e-08	EGFR/F10/ERBB3/ERBB2/EGF/INSR/INS/F3/TNF/IGF2/ESR1/MTOR	12
GO:0046425	regulation of receptor signaling pathway via JAK-STAT	11/138	142/18866	7.56586e-09	1.13778e-07	4.80482e-08	PECAM1/F2/IGF1/CAV1/EGF/TNF/TNFRSF1A/IL2/HDAC2/IL6/IL4	11
GO:0007623	circadian rhythm	13/138	218/18866	7.57956e-09	1.13778e-07	4.80482e-08	ASS1/SERPINE1/PRKDC/DRD2/ADA/EGFR/TP53/USP7/PTEN/JUN/HDAC2/MTOR/MAPK8	13
GO:0036294	cellular response to decreased oxygen levels	13/138	218/18866	7.57956e-09	1.13778e-07	4.80482e-08	ICAM1/TP53/MDM2/BCL2/HIF1A/PTEN/AKT1/MYC/BAD/EGLN1/DNMT3A/E2F1/MTOR	13
GO:0042063	gliogenesis	15/138	307/18866	7.61305e-09	1.13859e-07	4.80824e-08	CCL2/EGFR/F2/ERBB3/ERBB2/TNF/IL1B/TNFRSF1B/PTEN/RELA/AKT1/HDAC2/E2F1/MTOR/IL6	15
GO:0045840	positive regulation of mitotic nuclear division	8/138	57/18866	8.16384e-09	1.20759e-07	5.09966e-08	IGF1/EGF/INSR/INS/IGF2/IL1B/RB1/IL1A	8
GO:0072431	signal transduction involved in mitotic G1 DNA damage checkpoint	8/138	57/18866	8.16384e-09	1.20759e-07	5.09966e-08	PRKDC/TP53/MDM2/CHEK2/CDKN1A/PCNA/BAX/E2F1	8
GO:1902400	intracellular signal transduction involved in G1 DNA damage checkpoint	8/138	57/18866	8.16384e-09	1.20759e-07	5.09966e-08	PRKDC/TP53/MDM2/CHEK2/CDKN1A/PCNA/BAX/E2F1	8
GO:0030193	regulation of blood coagulation	9/138	82/18866	8.59387e-09	1.26658e-07	5.34876e-08	SERPINE1/F2/PLAU/PLAT/APOE/CAV1/THBD/F3/NOS3	9
GO:0002526	acute inflammatory response	10/138	111/18866	8.68432e-09	1.27527e-07	5.38547e-08	ASS1/ICAM1/F2/INS/F3/TNF/IL1B/IL1A/IL6/IL4	10
GO:0052547	regulation of peptidase activity	18/138	466/18866	8.92335e-09	1.30564e-07	5.51372e-08	SERPINE1/AVP/GRIN2B/CAV1/F3/CASP8/TNF/CASP1/FAS/FADD/MDM2/FASLG/AKT1/MYC/CASP9/BAX/BAK1/BAD	18
GO:0055093	response to hyperoxia	6/138	22/18866	9.30515e-09	1.35661e-07	5.72896e-08	COL1A1/CAV1/FAS/CDKN1A/HDAC2/DNMT3B	6
GO:1900046	regulation of hemostasis	9/138	83/18866	9.5798e-09	1.39165e-07	5.87691e-08	SERPINE1/F2/PLAU/PLAT/APOE/CAV1/THBD/F3/NOS3	9
GO:0006936	muscle contraction	16/138	362/18866	9.71719e-09	1.40656e-07	5.93991e-08	CACNA2D1/UTS2/OXTR/OXT/DRD2/ADA/TNNC1/TNNI2/CACNA1S/CACNA1D/CAV1/TNNI3/TNNT2/TNNT3/CHUK/MTOR	16
GO:0016485	protein processing	13/138	223/18866	9.95046e-09	1.4352e-07	6.06085e-08	SERPINE1/FXN/PLAU/PLAT/F3/CASP8/CASP1/FADD/MDM2/CASP3/PARP1/BAK1/BAD	13
GO:0032885	regulation of polysaccharide biosynthetic process	7/138	38/18866	1.00411e-08	1.43804e-07	6.07282e-08	IGF1/EGF/INSR/INS/IGF2/AKT1/MTOR	7
GO:0043029	T cell homeostasis	7/138	38/18866	1.00411e-08	1.43804e-07	6.07282e-08	FAS/FADD/CASP3/BCL2/AKT1/IL2/BAX	7
GO:0001959	regulation of cytokine-mediated signaling pathway	12/138	183/18866	1.01693e-08	1.44618e-07	6.10722e-08	STAT1/CAV1/CASP8/TNF/PTPN1/CASP1/FADD/TNFRSF1A/IKBKB/CHUK/HIF1A/IL6	12
GO:1903034	regulation of response to wounding	12/138	183/18866	1.01693e-08	1.44618e-07	6.10722e-08	SERPINE1/F2/PLAU/PLAT/APOE/CAV1/THBD/F3/NOS3/TNF/PTEN/MTOR	12
GO:0001936	regulation of endothelial cell proliferation	12/138	184/18866	1.08116e-08	1.51769e-07	6.40919e-08	KDR/STAT1/CCL2/APOE/CAV1/F3/TNF/IGF2/HIF1A/AKT1/JUN/MTOR	12
GO:0072413	signal transduction involved in mitotic cell cycle checkpoint	8/138	59/18866	1.08219e-08	1.51769e-07	6.40919e-08	PRKDC/TP53/MDM2/CHEK2/CDKN1A/PCNA/BAX/E2F1	8
GO:1902402	signal transduction involved in mitotic DNA damage checkpoint	8/138	59/18866	1.08219e-08	1.51769e-07	6.40919e-08	PRKDC/TP53/MDM2/CHEK2/CDKN1A/PCNA/BAX/E2F1	8
GO:1902403	signal transduction involved in mitotic DNA integrity checkpoint	8/138	59/18866	1.08219e-08	1.51769e-07	6.40919e-08	PRKDC/TP53/MDM2/CHEK2/CDKN1A/PCNA/BAX/E2F1	8
GO:0019229	regulation of vasoconstriction	8/138	60/18866	1.24104e-08	1.7285e-07	7.29946e-08	AVP/ICAM1/OXTR/EGFR/AVPR2/AVPR1A/CAV1/AKT1	8
GO:1903428	positive regulation of reactive oxygen species biosynthetic process	8/138	60/18866	1.24104e-08	1.7285e-07	7.29946e-08	ASS1/ICAM1/ITGB2/INSR/TNF/IL1B/AKT1/MTOR	8
GO:0042509	regulation of tyrosine phosphorylation of STAT protein	9/138	86/18866	1.31568e-08	1.81995e-07	7.68565e-08	PECAM1/IGF1/CAV1/TNF/TNFRSF1A/IL2/HDAC2/IL6/IL4	9
GO:0097756	negative regulation of blood vessel diameter	9/138	86/18866	1.31568e-08	1.81995e-07	7.68565e-08	AVP/ICAM1/OXTR/EGFR/AVPR2/AVPR1A/CAV1/INS/AKT1	9
GO:1902110	positive regulation of mitochondrial membrane permeability involved in apoptotic process	8/138	61/18866	1.41963e-08	1.95706e-07	8.26467e-08	CASP8/TP53/BCL2/BAX/BAK1/BAD/E2F1/MAPK8	8
GO:0010001	glial cell differentiation	13/138	230/18866	1.43982e-08	1.97349e-07	8.33402e-08	EGFR/F2/ERBB3/ERBB2/TNF/IL1B/TNFRSF1B/PTEN/RELA/AKT1/HDAC2/MTOR/IL6	13
GO:1904892	regulation of receptor signaling pathway via STAT	11/138	151/18866	1.44128e-08	1.97349e-07	8.33402e-08	PECAM1/F2/IGF1/CAV1/EGF/TNF/TNFRSF1A/IL2/HDAC2/IL6/IL4	11
GO:1902895	positive regulation of pri-miRNA transcription by RNA polymerase II	7/138	40/18866	1.46539e-08	1.9993e-07	8.44304e-08	TP53/TNF/HIF1A/RELA/JUN/FOS/FOSL1	7
GO:0006816	calcium ion transport	17/138	426/18866	1.47927e-08	1.9993e-07	8.44304e-08	CACNA2D1/ICAM1/HTT/HAP1/DRD2/GRIN2B/CCL2/F2/CACNA1S/CACNA1D/CAV1/EGF/NOS3/FASLG/BCL2/BAX/BAK1	17
GO:0042711	maternal behavior	5/138	12/18866	1.47987e-08	1.9993e-07	8.44304e-08	AVP/OXTR/OXT/AVPR1A/PTEN	5
GO:0060746	parental behavior	5/138	12/18866	1.47987e-08	1.9993e-07	8.44304e-08	AVP/OXTR/OXT/AVPR1A/PTEN	5
GO:0051048	negative regulation of secretion	12/138	190/18866	1.54917e-08	2.08597e-07	8.80905e-08	OXTR/OXT/DRD2/ADA/AVPR2/APOE/ERBB3/EGF/INS/TNFRSF1A/IL1B/TNFRSF1B	12
GO:0007569	cell aging	10/138	118/18866	1.57246e-08	2.11033e-07	8.9119e-08	SERPINE1/ICAM1/PRKDC/TP53/BCL2/CHEK2/CDKN1A/CDKN2A/PTEN/MTOR	10
GO:0046889	positive regulation of lipid biosynthetic process	9/138	88/18866	1.61463e-08	2.15267e-07	9.09071e-08	AVP/AVPR1A/APOE/INS/TNF/TNFRSF1A/IL1B/AKT1/MTOR	9
GO:0050818	regulation of coagulation	9/138	88/18866	1.61463e-08	2.15267e-07	9.09071e-08	SERPINE1/F2/PLAU/PLAT/APOE/CAV1/THBD/F3/NOS3	9
GO:0015980	energy derivation by oxidation of organic compounds	14/138	278/18866	1.69228e-08	2.24879e-07	9.49662e-08	ISCU/FXN/DLST/DLD/IGF1/INSR/INS/TP53/IGF2/HIF1A/AKT1/MYC/MTOR/IL4	14
GO:0007618	mating	7/138	41/18866	1.75637e-08	2.31875e-07	9.79207e-08	AVP/OXTR/OXT/ADA/AVPR1A/PTEN/HDAC2	7
GO:0071548	response to dexamethasone	7/138	41/18866	1.75637e-08	2.31875e-07	9.79207e-08	ASS1/ICAM1/EGFR/CPS1/CASP9/PCNA/DNMT3B	7
GO:0014065	phosphatidylinositol 3-kinase signaling	11/138	154/18866	1.76966e-08	2.32871e-07	9.83413e-08	KDR/EGFR/F2/IGF1/ERBB3/ERBB2/INSR/INS/TNF/PTEN/AKT1	11
GO:0007260	tyrosine phosphorylation of STAT protein	9/138	89/18866	1.78524e-08	2.34161e-07	9.88859e-08	PECAM1/IGF1/CAV1/TNF/TNFRSF1A/IL2/HDAC2/IL6/IL4	9
GO:1902686	mitochondrial outer membrane permeabilization involved in programmed cell death	8/138	63/18866	1.84426e-08	2.40475e-07	1.01553e-07	CASP8/TP53/BCL2/BAX/BAK1/BAD/E2F1/MAPK8	8
GO:0042113	B cell activation	15/138	328/18866	1.84525e-08	2.40475e-07	1.01553e-07	PRKDC/LIG4/ADA/VCAM1/CASP8/TP53/CASP3/BCL2/CDKN1A/IL2/BAX/BAK1/BAD/IL6/IL4	15
GO:0052548	regulation of endopeptidase activity	17/138	434/18866	1.94381e-08	2.52508e-07	1.06634e-07	SERPINE1/AVP/GRIN2B/F3/CASP8/TNF/CASP1/FAS/FADD/MDM2/FASLG/AKT1/MYC/CASP9/BAX/BAK1/BAD	17
GO:0046427	positive regulation of receptor signaling pathway via JAK-STAT	9/138	90/18866	1.9714e-08	2.55274e-07	1.07802e-07	PECAM1/F2/IGF1/TNF/TNFRSF1A/IL2/HDAC2/IL6/IL4	9
GO:0071375	cellular response to peptide hormone stimulus	15/138	330/18866	2.00058e-08	2.57845e-07	1.08888e-07	ASS1/PRKDC/STAT1/CAV1/INSR/INS/CPS1/PTPN1/IGF2/MDM2/IL1B/PTEN/RELA/AKT1/PARP1	15
GO:0010906	regulation of glucose metabolic process	10/138	121/18866	2.00397e-08	2.57845e-07	1.08888e-07	IGF1/INSR/INS/IGFBP3/TP53/IGF2/USP7/AKT1/BAD/MTOR	10
GO:0070265	necrotic cell death	8/138	64/18866	2.09483e-08	2.68682e-07	1.13464e-07	CAV1/CASP8/TP53/TNF/FAS/FADD/FASLG/BAX	8
GO:0032868	response to insulin	14/138	283/18866	2.11841e-08	2.7085e-07	1.1438e-07	ICAM1/PRKDC/STAT1/INSR/INS/OTC/PTPN1/IGF2/IL1B/PTEN/RELA/AKT1/PARP1/MTOR	14
GO:0033273	response to vitamin	9/138	91/18866	2.17432e-08	2.77124e-07	1.17029e-07	COL1A1/ADA/EGFR/OTC/MDM2/RELA/CCND1/DNMT3B/DNMT3A	9
GO:0060759	regulation of response to cytokine stimulus	12/138	196/18866	2.19173e-08	2.78467e-07	1.17596e-07	STAT1/CAV1/CASP8/TNF/PTPN1/CASP1/FADD/TNFRSF1A/IKBKB/CHUK/HIF1A/IL6	12
GO:0060402	calcium ion transport into cytosol	11/138	158/18866	2.31068e-08	2.92662e-07	1.23591e-07	CACNA2D1/HTT/HAP1/DRD2/GRIN2B/F2/CAV1/FASLG/BCL2/BAX/BAK1	11
GO:0035794	positive regulation of mitochondrial membrane permeability	8/138	65/18866	2.37423e-08	2.98844e-07	1.26201e-07	CASP8/TP53/BCL2/BAX/BAK1/BAD/E2F1/MAPK8	8
GO:0051205	protein insertion into membrane	8/138	65/18866	2.37423e-08	2.98844e-07	1.26201e-07	EGFR/CASP8/TP53/BCL2/BAX/BAD/E2F1/MAPK8	8
GO:0043112	receptor metabolic process	12/138	198/18866	2.45387e-08	3.07911e-07	1.30031e-07	DRD2/DLG4/CXCL8/ITGB2/APOE/CAV1/EGF/INSR/TNF/PTPN1/HIF1A/HDAC2	12
GO:0051101	regulation of DNA binding	10/138	124/18866	2.53699e-08	3.17358e-07	1.3402e-07	IGF1/EGF/NFKBIA/RB1/PARP1/JUN/HDAC2/E2F1/MAPK8/KDM1A	10
GO:0001935	endothelial cell proliferation	12/138	199/18866	2.5952e-08	3.23641e-07	1.36673e-07	KDR/STAT1/CCL2/APOE/CAV1/F3/TNF/IGF2/HIF1A/AKT1/JUN/MTOR	12
GO:0042391	regulation of membrane potential	17/138	443/18866	2.62405e-08	3.25674e-07	1.37532e-07	CACNA2D1/KDR/DRD2/GRIN2B/DLG4/DLD/CACNA1D/CAV1/BCL2/BCL2L1/PTEN/AKT1/PARP1/BAX/BAK1/BAD/JUN	17
GO:1903035	negative regulation of response to wounding	9/138	93/18866	2.63561e-08	3.25674e-07	1.37532e-07	SERPINE1/F2/PLAU/PLAT/APOE/THBD/NOS3/TNF/PTEN	9
GO:1904894	positive regulation of receptor signaling pathway via STAT	9/138	93/18866	2.63561e-08	3.25674e-07	1.37532e-07	PECAM1/F2/IGF1/TNF/TNFRSF1A/IL2/HDAC2/IL6/IL4	9
GO:1902108	regulation of mitochondrial membrane permeability involved in apoptotic process	8/138	66/18866	2.68519e-08	3.30792e-07	1.39693e-07	CASP8/TP53/BCL2/BAX/BAK1/BAD/E2F1/MAPK8	8
GO:0051054	positive regulation of DNA metabolic process	12/138	200/18866	2.74379e-08	3.36987e-07	1.42309e-07	PRKDC/EGFR/USP7/BRCA1/AKT1/MYC/PARP1/IL2/PCNA/BAX/IL6/IL4	12
GO:0042692	muscle cell differentiation	16/138	390/18866	2.75978e-08	3.37927e-07	1.42706e-07	IGF1/AVPR1A/TNNT2/TNNT3/IGF2/MDM2/CHUK/CASP3/BCL2/DNMT1/RB1/AKT1/MTOR/IL4/KDM1A/MAP2K4	16
GO:1900739	regulation of protein insertion into mitochondrial membrane involved in apoptotic signaling pathway	6/138	26/18866	2.80306e-08	3.41165e-07	1.44074e-07	CASP8/TP53/BCL2/BAD/E2F1/MAPK8	6
GO:1900740	positive regulation of protein insertion into mitochondrial membrane involved in apoptotic signaling pathway	6/138	26/18866	2.80306e-08	3.41165e-07	1.44074e-07	CASP8/TP53/BCL2/BAD/E2F1/MAPK8	6
GO:0032881	regulation of polysaccharide metabolic process	7/138	44/18866	2.93958e-08	3.5671e-07	1.50638e-07	IGF1/EGF/INSR/INS/IGF2/AKT1/MTOR	7
GO:0045123	cellular extravasation	8/138	67/18866	3.03063e-08	3.6557e-07	1.5438e-07	ICAM1/PECAM1/CCL2/ITGB2/ITGAL/VCAM1/TNF/FADD	8
GO:1905710	positive regulation of membrane permeability	8/138	67/18866	3.03063e-08	3.6557e-07	1.5438e-07	CASP8/TP53/BCL2/BAX/BAK1/BAD/E2F1/MAPK8	8
GO:1901990	regulation of mitotic cell cycle phase transition	17/138	448/18866	3.09025e-08	3.71655e-07	1.5695e-07	PRKDC/CCL2/EGFR/TP53/MDM2/BRCA1/BCL2/CHEK2/CDKN1A/CDKN2A/PTEN/RB1/AKT1/PCNA/BAX/CCND1/E2F1	17
GO:0097194	execution phase of apoptosis	9/138	95/18866	3.18023e-08	3.81345e-07	1.61042e-07	CASP8/TP53/CASP1/CASP3/BCL2L1/AKT1/CASP9/BAX/IL6	9
GO:0051204	protein insertion into mitochondrial membrane	7/138	45/18866	3.45997e-08	4.12448e-07	1.74177e-07	CASP8/TP53/BCL2/BAX/BAD/E2F1/MAPK8	7
GO:0070266	necroptotic process	7/138	45/18866	3.45997e-08	4.12448e-07	1.74177e-07	CAV1/CASP8/TP53/TNF/FAS/FADD/FASLG	7
GO:0090399	replicative senescence	5/138	14/18866	3.69698e-08	4.3941e-07	1.85562e-07	SERPINE1/TP53/CHEK2/CDKN1A/CDKN2A	5
GO:0050804	modulation of chemical synaptic transmission	17/138	454/18866	3.74939e-08	4.44336e-07	1.87643e-07	OXTR/OXT/HAP1/DRD2/GRIN2B/DLG4/CCL2/EGFR/PLAT/CACNA1D/APOE/INS/TNF/IL1B/PTEN/EGLN1/MTOR	17
GO:0099177	regulation of trans-synaptic signaling	17/138	455/18866	3.87101e-08	4.57411e-07	1.93164e-07	OXTR/OXT/HAP1/DRD2/GRIN2B/DLG4/CCL2/EGFR/PLAT/CACNA1D/APOE/INS/TNF/IL1B/PTEN/EGLN1/MTOR	17
GO:0032570	response to progesterone	7/138	46/18866	4.05623e-08	4.77904e-07	2.01819e-07	OXTR/OXT/CAV1/RELA/BAD/FOS/FOSL1	7
GO:0044728	DNA methylation or demethylation	9/138	98/18866	4.1812e-08	4.89781e-07	2.06834e-07	MTRR/USP7/BRCA1/DNMT1/MYC/PARP1/FOS/DNMT3B/DNMT3A	9
GO:2001243	negative regulation of intrinsic apoptotic signaling pathway	9/138	98/18866	4.1812e-08	4.89781e-07	2.06834e-07	INS/PTPN1/MDM2/BCL2/BCL2L1/HIF1A/AKT1/MCL1/KDM1A	9
GO:0043122	regulation of I-kappaB kinase/NF-kappaB signaling	13/138	252/18866	4.24793e-08	4.96163e-07	2.09529e-07	STAT1/CASP8/TNF/CASP1/FADD/TNFRSF1A/IKBKB/CHUK/FASLG/IL1B/ESR1/RELA/AKT1	13
GO:0006109	regulation of carbohydrate metabolic process	12/138	210/18866	4.70754e-08	5.48266e-07	2.31532e-07	IGF1/EGF/INSR/INS/IGFBP3/TP53/IGF2/USP7/HIF1A/AKT1/BAD/MTOR	12
GO:0006953	acute-phase response	7/138	47/18866	4.73716e-08	5.48563e-07	2.31658e-07	ASS1/F2/INS/TNF/IL1B/IL1A/IL6	7
GO:0014075	response to amine	7/138	47/18866	4.73716e-08	5.48563e-07	2.31658e-07	ASS1/ICAM1/OXTR/OXT/DRD2/CPS1/HDAC2	7
GO:0042531	positive regulation of tyrosine phosphorylation of STAT protein	8/138	71/18866	4.82367e-08	5.55407e-07	2.34548e-07	PECAM1/IGF1/TNF/TNFRSF1A/IL2/HDAC2/IL6/IL4	8
GO:0051785	positive regulation of nuclear division	8/138	71/18866	4.82367e-08	5.55407e-07	2.34548e-07	IGF1/EGF/INSR/INS/IGF2/IL1B/RB1/IL1A	8
GO:0002683	negative regulation of immune system process	17/138	463/18866	4.9821e-08	5.72024e-07	2.41565e-07	COL3A1/PRKDC/IRF1/DRD2/CCL2/DPP4/ADA/ERBB2/INS/TNF/FADD/CASP3/NFKBIA/AKT1/MYC/IL2/IL4	17
GO:0008016	regulation of heart contraction	13/138	256/18866	5.11089e-08	5.85154e-07	2.4711e-07	CACNA2D1/OXT/DRD2/ADA/CACNA1S/CACNA1D/AVPR1A/CAV1/TNNI3/TNNT2/NOS3/MDM2/IL2	13
GO:1901215	negative regulation of neuron death	12/138	212/18866	5.22571e-08	5.96614e-07	2.5195e-07	LIG4/CCL2/APOE/ERBB3/BCL2/BCL2L1/TNFRSF1B/HIF1A/AKT1/BAX/JUN/MAP2K4	12
GO:0042102	positive regulation of T cell proliferation	9/138	101/18866	5.44694e-08	6.1666e-07	2.60415e-07	IGF1/VCAM1/FADD/IGF2/IL1B/IL2/IL1A/IL6/IL4	9
GO:0044773	mitotic DNA damage checkpoint	9/138	101/18866	5.44694e-08	6.1666e-07	2.60415e-07	PRKDC/TP53/MDM2/CHEK2/CDKN1A/PCNA/BAX/CCND1/E2F1	9
GO:0045639	positive regulation of myeloid cell differentiation	9/138	101/18866	5.44694e-08	6.1666e-07	2.60415e-07	PRKDC/STAT1/CASP8/TNF/FADD/HIF1A/RB1/JUN/FOS	9
GO:2001239	regulation of extrinsic apoptotic signaling pathway in absence of ligand	7/138	48/18866	5.51231e-08	6.20663e-07	2.62106e-07	TNF/BCL2/BCL2L1/IL1B/AKT1/IL1A/MCL1	7
GO:0034349	glial cell apoptotic process	5/138	15/18866	5.51292e-08	6.20663e-07	2.62106e-07	CCL2/TP53/CASP3/RB1/CASP9	5
GO:0001782	B cell homeostasis	6/138	29/18866	5.68011e-08	6.35952e-07	2.68562e-07	ADA/CASP3/BCL2/HIF1A/BAX/BAK1	6
GO:0036296	response to increased oxygen levels	6/138	29/18866	5.68011e-08	6.35952e-07	2.68562e-07	COL1A1/CAV1/FAS/CDKN1A/HDAC2/DNMT3B	6
GO:0060249	anatomical structure homeostasis	17/138	469/18866	5.99925e-08	6.69834e-07	2.8287e-07	PRKDC/PECAM1/EGFR/CACNA1D/NOS3/ALB/USP7/BCL2/HIF1A/RB1/MYC/PARP1/PCNA/BAX/IL6/POLD1/POLE	17
GO:0010948	negative regulation of cell cycle process	15/138	359/18866	6.07433e-08	6.76354e-07	2.85624e-07	PRKDC/CCL2/TP53/MDM2/BRCA1/BCL2/CHEK2/CDKN1A/CDKN2A/PTEN/RB1/PCNA/BAX/CCND1/E2F1	15
GO:0070838	divalent metal ion transport	17/138	471/18866	6.3784e-08	7.07838e-07	2.98919e-07	CACNA2D1/ICAM1/HTT/HAP1/DRD2/GRIN2B/CCL2/F2/CACNA1S/CACNA1D/CAV1/EGF/NOS3/FASLG/BCL2/BAX/BAK1	17
GO:0090151	establishment of protein localization to mitochondrial membrane	7/138	49/18866	6.39202e-08	7.07838e-07	2.98919e-07	CASP8/TP53/BCL2/BAX/BAD/E2F1/MAPK8	7
GO:0030183	B cell differentiation	10/138	137/18866	6.57825e-08	7.26475e-07	3.0679e-07	PRKDC/ADA/VCAM1/TP53/BCL2/BAX/BAK1/BAD/IL6/IL4	10
GO:0006305	DNA alkylation	8/138	74/18866	6.70866e-08	7.3487e-07	3.10335e-07	MTRR/BRCA1/DNMT1/MYC/PARP1/FOS/DNMT3B/DNMT3A	8
GO:0006306	DNA methylation	8/138	74/18866	6.70866e-08	7.3487e-07	3.10335e-07	MTRR/BRCA1/DNMT1/MYC/PARP1/FOS/DNMT3B/DNMT3A	8
GO:0051881	regulation of mitochondrial membrane potential	8/138	74/18866	6.70866e-08	7.3487e-07	3.10335e-07	KDR/BCL2/BCL2L1/AKT1/PARP1/BAX/BAK1/BAD	8
GO:0045637	regulation of myeloid cell differentiation	13/138	263/18866	7.00812e-08	7.62787e-07	3.22125e-07	PRKDC/STAT1/CASP8/TNF/FADD/HIF1A/NFKBIA/RB1/MYC/JUN/FOS/MTOR/IL4	13
GO:0005979	regulation of glycogen biosynthetic process	6/138	30/18866	7.05762e-08	7.62787e-07	3.22125e-07	IGF1/INSR/INS/IGF2/AKT1/MTOR	6
GO:0010962	regulation of glucan biosynthetic process	6/138	30/18866	7.05762e-08	7.62787e-07	3.22125e-07	IGF1/INSR/INS/IGF2/AKT1/MTOR	6
GO:0019098	reproductive behavior	6/138	30/18866	7.05762e-08	7.62787e-07	3.22125e-07	AVP/OXTR/OXT/AVPR1A/PTEN/HDAC2	6
GO:0071480	cellular response to gamma radiation	6/138	30/18866	7.05762e-08	7.62787e-07	3.22125e-07	TP53/MDM2/BCL2L1/CHEK2/CDKN1A/KDM1A	6
GO:0030195	negative regulation of blood coagulation	7/138	50/18866	7.38751e-08	7.96318e-07	3.36285e-07	SERPINE1/F2/PLAU/PLAT/APOE/THBD/NOS3	7
GO:0000075	cell cycle checkpoint	12/138	219/18866	7.46588e-08	8.02632e-07	3.38951e-07	PRKDC/TP53/MDM2/BRCA1/BCL2L1/CHEK2/CDKN1A/RB1/PCNA/BAX/CCND1/E2F1	12
GO:0051052	regulation of DNA metabolic process	15/138	365/18866	7.54237e-08	8.0871e-07	3.41518e-07	PRKDC/EGFR/TP53/USP7/BRCA1/CDKN1A/AKT1/MYC/PARP1/IL2/PCNA/BAX/IL6/IL4/KDM1A	15
GO:0072511	divalent inorganic cation transport	17/138	478/18866	7.88469e-08	8.39272e-07	3.54424e-07	CACNA2D1/ICAM1/HTT/HAP1/DRD2/GRIN2B/CCL2/F2/CACNA1S/CACNA1D/CAV1/EGF/NOS3/FASLG/BCL2/BAX/BAK1	17
GO:0048771	tissue remodeling	11/138	178/18866	7.88953e-08	8.39272e-07	3.54424e-07	EGFR/CAV1/TP53/NOS3/MDM2/HIF1A/IL2/BAX/BAK1/IL1A/IL6	11
GO:0060401	cytosolic calcium ion transport	11/138	178/18866	7.88953e-08	8.39272e-07	3.54424e-07	CACNA2D1/HTT/HAP1/DRD2/GRIN2B/F2/CAV1/FASLG/BCL2/BAX/BAK1	11
GO:0045725	positive regulation of glycogen biosynthetic process	5/138	16/18866	7.97174e-08	8.45797e-07	3.5718e-07	IGF1/INSR/INS/IGF2/AKT1	5
GO:0051098	regulation of binding	15/138	367/18866	8.09905e-08	8.57061e-07	3.61936e-07	IGF1/APOE/CAV1/EGF/CDKN1A/NFKBIA/RB1/AKT1/PARP1/BAX/JUN/HDAC2/E2F1/MAPK8/KDM1A	15
GO:0071156	regulation of cell cycle arrest	9/138	106/18866	8.30525e-08	8.76593e-07	3.70185e-07	TP53/MDM2/BRCA1/CHEK2/CDKN1A/PCNA/BAX/CCND1/E2F1	9
GO:0072331	signal transduction by p53 class mediator	13/138	267/18866	8.35698e-08	8.79762e-07	3.71523e-07	TP53/MDM2/BRCA1/BCL2/CHEK2/CDKN1A/AKT1/PCNA/BAX/HDAC2/E2F2/E2F1/KDM1A	13
GO:0035176	social behavior	7/138	51/18866	8.51087e-08	8.89035e-07	3.75439e-07	AVP/OXTR/OXT/DLG4/AVPR1A/PTEN/MTOR	7
GO:1900047	negative regulation of hemostasis	7/138	51/18866	8.51087e-08	8.89035e-07	3.75439e-07	SERPINE1/F2/PLAU/PLAT/APOE/THBD/NOS3	7
GO:1902893	regulation of pri-miRNA transcription by RNA polymerase II	7/138	51/18866	8.51087e-08	8.89035e-07	3.75439e-07	TP53/TNF/HIF1A/RELA/JUN/FOS/FOSL1	7
GO:0001889	liver development	10/138	141/18866	8.64157e-08	8.99419e-07	3.79824e-07	ASS1/ADA/EGFR/CPS1/OTC/RELA/PCNA/CCND1/JUN/IL6	10
GO:0014072	response to isoquinoline alkaloid	6/138	31/18866	8.69905e-08	8.99419e-07	3.79824e-07	DRD2/ADA/FADD/MDM2/RELA/MTOR	6
GO:0032770	positive regulation of monooxygenase activity	6/138	31/18866	8.69905e-08	8.99419e-07	3.79824e-07	APOE/INS/TNF/IL1B/HIF1A/AKT1	6
GO:0043278	response to morphine	6/138	31/18866	8.69905e-08	8.99419e-07	3.79824e-07	DRD2/ADA/FADD/MDM2/RELA/MTOR	6
GO:0030330	DNA damage response, signal transduction by p53 class mediator	9/138	107/18866	9.01224e-08	9.29431e-07	3.92498e-07	TP53/MDM2/BRCA1/CHEK2/CDKN1A/PCNA/BAX/E2F1/KDM1A	9
GO:0014015	positive regulation of gliogenesis	8/138	77/18866	9.19555e-08	9.45928e-07	3.99465e-07	TNF/IL1B/TNFRSF1B/RELA/HDAC2/E2F1/MTOR/IL6	8
GO:0044774	mitotic DNA integrity checkpoint	9/138	108/18866	9.77111e-08	1.00259e-06	4.23393e-07	PRKDC/TP53/MDM2/CHEK2/CDKN1A/PCNA/BAX/CCND1/E2F1	9
GO:1901987	regulation of cell cycle phase transition	17/138	486/18866	1.00001e-07	1.02349e-06	4.3222e-07	PRKDC/CCL2/EGFR/TP53/MDM2/BRCA1/BCL2/CHEK2/CDKN1A/CDKN2A/PTEN/RB1/AKT1/PCNA/BAX/CCND1/E2F1	17
GO:0042310	vasoconstriction	8/138	78/18866	1.01838e-07	1.03967e-06	4.39053e-07	AVP/ICAM1/OXTR/EGFR/AVPR2/AVPR1A/CAV1/AKT1	8
GO:0071347	cellular response to interleukin-1	11/138	183/18866	1.04654e-07	1.06573e-06	4.50059e-07	ICAM1/CXCL8/CCL2/IKBKB/CHUK/IL1B/HIF1A/RELA/NFKBIA/IL1A/IL6	11
GO:0061008	hepaticobiliary system development	10/138	144/18866	1.05437e-07	1.07101e-06	4.52288e-07	ASS1/ADA/EGFR/CPS1/OTC/RELA/PCNA/CCND1/JUN/IL6	10
GO:0010165	response to X-ray	6/138	32/18866	1.06424e-07	1.07565e-06	4.54248e-07	LIG4/THBD/TP53/CASP3/CDKN1A/CCND1	6
GO:0051385	response to mineralocorticoid	6/138	32/18866	1.06424e-07	1.07565e-06	4.54248e-07	AVPR1A/CDKN1A/PARP1/CCND1/FOS/FOSL1	6
GO:0030099	myeloid cell differentiation	16/138	431/18866	1.09301e-07	1.10198e-06	4.65366e-07	PRKDC/STAT1/CASP8/TNF/FADD/CASP3/HIF1A/NFKBIA/RB1/MYC/CASP9/PARP1/JUN/FOS/MTOR/IL4	16
GO:0051703	intraspecies interaction between organisms	7/138	53/18866	1.11944e-07	1.12077e-06	4.73299e-07	AVP/OXTR/OXT/DLG4/AVPR1A/PTEN/MTOR	7
GO:0061614	pri-miRNA transcription by RNA polymerase II	7/138	53/18866	1.11944e-07	1.12077e-06	4.73299e-07	TP53/TNF/HIF1A/RELA/JUN/FOS/FOSL1	7
GO:0070242	thymocyte apoptotic process	5/138	17/18866	1.1227e-07	1.12077e-06	4.73299e-07	ADA/TP53/HIF1A/BAX/BAK1	5
GO:0070875	positive regulation of glycogen metabolic process	5/138	17/18866	1.1227e-07	1.12077e-06	4.73299e-07	IGF1/INSR/INS/IGF2/AKT1	5
GO:0033135	regulation of peptidyl-serine phosphorylation	10/138	145/18866	1.12548e-07	1.12078e-06	4.73306e-07	AVP/EGFR/CAV1/TNF/BCL2/PTEN/AKT1/BAX/BAK1/IL6	10
GO:0032757	positive regulation of interleukin-8 production	7/138	54/18866	1.27836e-07	1.2699e-06	5.36279e-07	SERPINE1/F3/TNF/FADD/IL1B/RELA/IL6	7
GO:1902003	regulation of amyloid-beta formation	6/138	33/18866	1.29295e-07	1.28126e-06	5.41074e-07	HAP1/IGF1/APOE/TNF/CASP3/RELA	6
GO:0008217	regulation of blood pressure	11/138	187/18866	1.30374e-07	1.2888e-06	5.44257e-07	AVP/COL1A2/UTS2R/UTS2/OXTR/OXT/DRD2/AVPR2/AVPR1A/TNNI3/NOS3	11
GO:0010675	regulation of cellular carbohydrate metabolic process	10/138	148/18866	1.36482e-07	1.34263e-06	5.6699e-07	IGF1/INSR/INS/IGFBP3/TP53/IGF2/USP7/AKT1/BAD/MTOR	10
GO:0071901	negative regulation of protein serine/threonine kinase activity	10/138	148/18866	1.36482e-07	1.34263e-06	5.6699e-07	APOE/CAV1/PTPN1/CASP3/CDKN1A/CDKN2A/IL1B/PTEN/RB1/AKT1	10
GO:0071158	positive regulation of cell cycle arrest	8/138	81/18866	1.37154e-07	1.34597e-06	5.68403e-07	TP53/MDM2/BRCA1/CHEK2/CDKN1A/PCNA/BAX/E2F1	8
GO:0043123	positive regulation of I-kappaB kinase/NF-kappaB signaling	11/138	188/18866	1.37621e-07	1.34729e-06	5.6896e-07	CASP8/TNF/CASP1/FADD/TNFRSF1A/IKBKB/CHUK/FASLG/IL1B/RELA/AKT1	11
GO:0043524	negative regulation of neuron apoptotic process	10/138	149/18866	1.45399e-07	1.41506e-06	5.97579e-07	LIG4/CCL2/APOE/ERBB3/BCL2/BCL2L1/HIF1A/BAX/JUN/MAP2K4	10
GO:0050819	negative regulation of coagulation	7/138	55/18866	1.45591e-07	1.41506e-06	5.97579e-07	SERPINE1/F2/PLAU/PLAT/APOE/THBD/NOS3	7
GO:0051353	positive regulation of oxidoreductase activity	7/138	55/18866	1.45591e-07	1.41506e-06	5.97579e-07	FXN/APOE/INS/TNF/IL1B/HIF1A/AKT1	7
GO:0000077	DNA damage checkpoint	10/138	151/18866	1.64782e-07	1.59593e-06	6.73959e-07	PRKDC/TP53/MDM2/BRCA1/CHEK2/CDKN1A/PCNA/BAX/CCND1/E2F1	10
GO:0006977	DNA damage response, signal transduction by p53 class mediator resulting in cell cycle arrest	7/138	56/18866	1.65381e-07	1.59593e-06	6.73959e-07	TP53/MDM2/CHEK2/CDKN1A/PCNA/BAX/E2F1	7
GO:0070228	regulation of lymphocyte apoptotic process	7/138	56/18866	1.65381e-07	1.59593e-06	6.73959e-07	ADA/TP53/FADD/HIF1A/PTEN/IL2/BAX	7
GO:0048015	phosphatidylinositol-mediated signaling	11/138	192/18866	1.70314e-07	1.63962e-06	6.92411e-07	KDR/EGFR/F2/IGF1/ERBB3/ERBB2/INSR/INS/TNF/PTEN/AKT1	11
GO:0002224	toll-like receptor signaling pathway	10/138	152/18866	1.75299e-07	1.68362e-06	7.10992e-07	APOB/IRF1/ITGB2/CAV1/CASP8/FADD/IKBKB/CHUK/ESR1/NFKBIA	10
GO:0045913	positive regulation of carbohydrate metabolic process	8/138	84/18866	1.8251e-07	1.74873e-06	7.38486e-07	IGF1/EGF/INSR/INS/IGF2/HIF1A/AKT1/BAD	8
GO:0030900	forebrain development	15/138	391/18866	1.83845e-07	1.75737e-06	7.42136e-07	COL3A1/OXTR/HAP1/SLC6A3/DRD2/EGFR/AVPR2/AVPR1A/CASP3/HIF1A/PTEN/BAX/BAD/E2F1/KDM1A	15
GO:0045834	positive regulation of lipid metabolic process	10/138	153/18866	1.86402e-07	1.77761e-06	7.50685e-07	AVP/F2/AVPR1A/APOE/INS/TNF/TNFRSF1A/IL1B/AKT1/MTOR	10
GO:0006970	response to osmotic stress	8/138	85/18866	2.0024e-07	1.9051e-06	8.04523e-07	AVP/OXT/EGFR/TP53/TNF/CASP3/BAX/BAD	8
GO:0044282	small molecule catabolic process	16/138	452/18866	2.08272e-07	1.96982e-06	8.31855e-07	PCCB/PCCA/MTRR/MCCC2/MCCC1/DLST/DLD/ADA/APOE/OTC/TP53/NOS3/PTEN/AKT1/BAD/MTOR	16
GO:0007625	grooming behavior	5/138	19/18866	2.08501e-07	1.96982e-06	8.31855e-07	AVP/OXT/DRD2/DLG4/AVPR1A	5
GO:0060252	positive regulation of glial cell proliferation	5/138	19/18866	2.08501e-07	1.96982e-06	8.31855e-07	TNF/IL1B/E2F1/MTOR/IL6	5
GO:0048017	inositol lipid-mediated signaling	11/138	196/18866	2.09713e-07	1.97667e-06	8.34745e-07	KDR/EGFR/F2/IGF1/ERBB3/ERBB2/INSR/INS/TNF/PTEN/AKT1	11
GO:0031638	zymogen activation	7/138	58/18866	2.1182e-07	1.99189e-06	8.41175e-07	SERPINE1/PLAU/PLAT/CASP8/FADD/BAK1/BAD	7
GO:0060485	mesenchyme development	13/138	290/18866	2.17289e-07	2.0386e-06	8.60897e-07	COL1A1/STAT1/ERBB3/NOS3/MDM2/BCL2/IL1B/HIF1A/PTEN/MYC/HDAC2/MTOR/IL6	13
GO:2000106	regulation of leukocyte apoptotic process	8/138	86/18866	2.19428e-07	2.05391e-06	8.67364e-07	ADA/TP53/FADD/CDKN2A/HIF1A/PTEN/IL2/BAX	8
GO:0070873	regulation of glycogen metabolic process	6/138	36/18866	2.23323e-07	2.08272e-06	8.79532e-07	IGF1/INSR/INS/IGF2/AKT1/MTOR	6
GO:0042176	regulation of protein catabolic process	15/138	397/18866	2.23534e-07	2.08272e-06	8.79532e-07	EGFR/APOE/CAV1/EGF/INS/TNF/USP7/MDM2/CHEK2/IL1B/TNFRSF1B/PTEN/RELA/AKT1/EGLN1	15
GO:0046660	female sex differentiation	9/138	119/18866	2.25786e-07	2.09887e-06	8.86353e-07	ICAM1/INSR/NOS3/CASP3/BCL2/BCL2L1/ESR1/BAX/BAK1	9
GO:0006304	DNA modification	9/138	120/18866	2.42593e-07	2.24995e-06	9.50152e-07	MTRR/USP7/BRCA1/DNMT1/MYC/PARP1/FOS/DNMT3B/DNMT3A	9
GO:0051604	protein maturation	13/138	293/18866	2.44511e-07	2.26256e-06	9.55478e-07	SERPINE1/FXN/PLAU/PLAT/F3/CASP8/CASP1/FADD/MDM2/CASP3/PARP1/BAK1/BAD	13
GO:0051146	striated muscle cell differentiation	13/138	295/18866	2.64318e-07	2.44028e-06	1.03053e-06	IGF1/AVPR1A/TNNT2/TNNT3/IGF2/CHUK/CASP3/BCL2/RB1/AKT1/MTOR/IL4/MAP2K4	13
GO:0061900	glial cell activation	7/138	60/18866	2.68788e-07	2.47591e-06	1.04557e-06	EGFR/ITGB2/TNF/IL1B/JUN/IL6/IL4	7
GO:0002221	pattern recognition receptor signaling pathway	11/138	201/18866	2.70182e-07	2.47748e-06	1.04624e-06	APOB/IRF1/ITGB2/CAV1/CASP8/FADD/IKBKB/CHUK/ESR1/RELA/NFKBIA	11
GO:0031099	regeneration	11/138	201/18866	2.70182e-07	2.47748e-06	1.04624e-06	MTR/EGFR/IGF1/BCL2/CDKN1A/PTEN/PCNA/BAK1/CCND1/JUN/IL6	11
GO:0007620	copulation	5/138	20/18866	2.76371e-07	2.52282e-06	1.06538e-06	AVP/OXTR/OXT/ADA/AVPR1A	5
GO:0051412	response to corticosterone	5/138	20/18866	2.76371e-07	2.52282e-06	1.06538e-06	AVPR1A/CDKN1A/CCND1/FOS/FOSL1	5
GO:0051928	positive regulation of calcium ion transport	9/138	122/18866	2.79495e-07	2.5456e-06	1.075e-06	CACNA2D1/HTT/HAP1/CCL2/F2/CACNA1D/CAV1/BAX/BAK1	9
GO:0009615	response to virus	14/138	349/18866	2.82006e-07	2.56272e-06	1.08223e-06	APOB/STAT1/IRF1/TNF/FADD/IKBKB/CHUK/BCL2/BCL2L1/IL1B/RELA/IL6/IL4/FOSL1	14
GO:1901605	alpha-amino acid metabolic process	11/138	202/18866	2.83977e-07	2.57485e-06	1.08736e-06	ASS1/MTRR/MTR/MCCC2/MCCC1/DLST/DLD/CPS1/OTC/ASL/NOS3	11
GO:0002761	regulation of myeloid leukocyte differentiation	9/138	123/18866	2.99707e-07	2.7068e-06	1.14308e-06	CASP8/TNF/FADD/RB1/MYC/JUN/FOS/MTOR/IL4	9
GO:0031570	DNA integrity checkpoint	10/138	161/18866	2.99865e-07	2.7068e-06	1.14308e-06	PRKDC/TP53/MDM2/BRCA1/CHEK2/CDKN1A/PCNA/BAX/CCND1/E2F1	10
GO:0071276	cellular response to cadmium ion	6/138	38/18866	3.12747e-07	2.81073e-06	1.18697e-06	EGFR/CHUK/AKT1/JUN/FOS/MAPK8	6
GO:0050708	regulation of protein secretion	14/138	352/18866	3.12766e-07	2.81073e-06	1.18697e-06	DRD2/DPP4/EGFR/IGF1/CACNA1D/APOE/INS/TNF/IL1B/HIF1A/IL2/BAD/IL1A/IL6	14
GO:0043467	regulation of generation of precursor metabolites and energy	10/138	162/18866	3.17623e-07	2.84807e-06	1.20274e-06	ISCU/IGF1/INSR/INS/TP53/IGF2/HIF1A/AKT1/MTOR/IL4	10
GO:2000351	regulation of endothelial cell apoptotic process	7/138	62/18866	3.38139e-07	3.01867e-06	1.27478e-06	SERPINE1/ICAM1/KDR/CCL2/TNF/FASLG/IL4	7
GO:2001244	positive regulation of intrinsic apoptotic signaling pathway	7/138	62/18866	3.38139e-07	3.01867e-06	1.27478e-06	CAV1/TP53/BCL2/BCL2L1/BAX/BAD/MCL1	7
GO:0035813	regulation of renal sodium excretion	5/138	21/18866	3.60609e-07	3.20515e-06	1.35353e-06	AVP/OXT/DRD2/AVPR2/AVPR1A	5
GO:0090201	negative regulation of release of cytochrome c from mitochondria	5/138	21/18866	3.60609e-07	3.20515e-06	1.35353e-06	AVP/FXN/IGF1/BCL2L1/AKT1	5
GO:0046890	regulation of lipid biosynthetic process	11/138	207/18866	3.62743e-07	3.21706e-06	1.35856e-06	AVP/APOB/AVPR1A/APOE/INS/TNF/TNFRSF1A/BRCA1/IL1B/AKT1/MTOR	11
GO:0034205	amyloid-beta formation	6/138	39/18866	3.67399e-07	3.25124e-06	1.373e-06	HAP1/IGF1/APOE/TNF/CASP3/RELA	6
GO:0014066	regulation of phosphatidylinositol 3-kinase signaling	9/138	127/18866	3.93798e-07	3.47726e-06	1.46845e-06	KDR/EGFR/F2/IGF1/ERBB3/INSR/INS/TNF/PTEN	9
GO:0014013	regulation of gliogenesis	9/138	128/18866	4.20979e-07	3.70919e-06	1.56639e-06	F2/TNF/IL1B/TNFRSF1B/RELA/HDAC2/E2F1/MTOR/IL6	9
GO:0046686	response to cadmium ion	7/138	64/18866	4.21962e-07	3.70978e-06	1.56664e-06	EGFR/CHUK/AKT1/PCNA/JUN/FOS/MAPK8	7
GO:1902991	regulation of amyloid precursor protein catabolic process	6/138	40/18866	4.29648e-07	3.76919e-06	1.59172e-06	HAP1/IGF1/APOE/TNF/CASP3/RELA	6
GO:0070555	response to interleukin-1	11/138	211/18866	4.39071e-07	3.84353e-06	1.62312e-06	ICAM1/CXCL8/CCL2/IKBKB/CHUK/IL1B/HIF1A/RELA/NFKBIA/IL1A/IL6	11
GO:0021537	telencephalon development	12/138	259/18866	4.57663e-07	3.99765e-06	1.68821e-06	COL3A1/OXTR/DRD2/EGFR/AVPR2/AVPR1A/CASP3/HIF1A/PTEN/BAX/BAD/KDM1A	12
GO:0002685	regulation of leukocyte migration	11/138	212/18866	4.60239e-07	4.01151e-06	1.69406e-06	SERPINE1/ICAM1/CXCL8/CCL2/DPP4/ADA/TNF/FADD/AKT1/IL6/IL4	11
GO:0051000	positive regulation of nitric-oxide synthase activity	5/138	22/18866	4.63933e-07	4.03503e-06	1.70399e-06	APOE/INS/TNF/HIF1A/AKT1	5
GO:0051100	negative regulation of binding	10/138	169/18866	4.69925e-07	4.07839e-06	1.7223e-06	CAV1/CDKN1A/NFKBIA/AKT1/BAX/JUN/HDAC2/E2F1/MAPK8/KDM1A	10
GO:0006006	glucose metabolic process	11/138	214/18866	5.053e-07	4.37603e-06	1.84799e-06	IGF1/INSR/INS/IGFBP3/TP53/TNF/IGF2/USP7/AKT1/BAD/MTOR	11
GO:1905952	regulation of lipid localization	10/138	171/18866	5.23791e-07	4.52649e-06	1.91153e-06	APOB/OXT/APOE/CAV1/EGF/TNF/IL1B/NFKBIA/AKT1/IL6	10
GO:0050714	positive regulation of protein secretion	10/138	172/18866	5.52696e-07	4.76612e-06	2.01273e-06	DRD2/EGFR/IGF1/INS/TNF/HIF1A/IL2/BAD/IL1A/IL6	10
GO:0007617	mating behavior	5/138	23/18866	5.89328e-07	5.03913e-06	2.12802e-06	AVP/OXT/AVPR1A/PTEN/HDAC2	5
GO:0035812	renal sodium excretion	5/138	23/18866	5.89328e-07	5.03913e-06	2.12802e-06	AVP/OXT/DRD2/AVPR2/AVPR1A	5
GO:1903798	regulation of production of miRNAs involved in gene silencing by miRNA	5/138	23/18866	5.89328e-07	5.03913e-06	2.12802e-06	EGFR/TP53/TNF/ESR1/IL6	5
GO:1904996	positive regulation of leukocyte adhesion to vascular endothelial cell	5/138	23/18866	5.89328e-07	5.03913e-06	2.12802e-06	ICAM1/ITGB2/TNF/RELA/IL6	5
GO:0034765	regulation of ion transmembrane transport	16/138	489/18866	5.95637e-07	5.08235e-06	2.14627e-06	CACNA2D1/ISCU/HTT/HAP1/DRD2/GRIN2B/DLG4/CCL2/F2/CACNA1S/CACNA1D/CAV1/PTEN/AKT1/BAX/MTOR	16
GO:0001659	temperature homeostasis	10/138	174/18866	6.14724e-07	5.23419e-06	2.2104e-06	OXTR/OXT/DRD2/CAV1/TNF/IL1B/RB1/IL1A/IL4/KDM1A	10
GO:0071479	cellular response to ionizing radiation	7/138	68/18866	6.42681e-07	5.44934e-06	2.30125e-06	LIG4/TP53/MDM2/BCL2L1/CHEK2/CDKN1A/KDM1A	7
GO:0072577	endothelial cell apoptotic process	7/138	68/18866	6.42681e-07	5.44934e-06	2.30125e-06	SERPINE1/ICAM1/KDR/CCL2/TNF/FASLG/IL4	7
GO:0043255	regulation of carbohydrate biosynthetic process	8/138	99/18866	6.53767e-07	5.53177e-06	2.33606e-06	IGF1/EGF/INSR/INS/IGF2/USP7/AKT1/MTOR	8
GO:0008631	intrinsic apoptotic signaling pathway in response to oxidative stress	6/138	43/18866	6.70232e-07	5.63579e-06	2.37999e-06	INS/BCL2/HIF1A/AKT1/PARP1/MCL1	6
GO:0050850	positive regulation of calcium-mediated signaling	6/138	43/18866	6.70232e-07	5.63579e-06	2.37999e-06	HTT/HAP1/ADA/IGF1/ERBB3/TNF	6
GO:0150077	regulation of neuroinflammatory response	6/138	43/18866	6.70232e-07	5.63579e-06	2.37999e-06	IGF1/TNF/IL1B/TNFRSF1B/IL6/IL4	6
GO:0002064	epithelial cell development	11/138	221/18866	6.9524e-07	5.80991e-06	2.45352e-06	ICAM1/PECAM1/TNF/TNFRSF1A/IKBKB/CDKN1A/IL1B/HIF1A/ESR1/BAD/FOSL2	11
GO:0031669	cellular response to nutrient levels	11/138	221/18866	6.9524e-07	5.80991e-06	2.45352e-06	ICAM1/COL1A1/TP53/ALB/FAS/MDM2/BCL2/CDKN1A/JUN/MTOR/MAPK8	11
GO:0071241	cellular response to inorganic substance	11/138	221/18866	6.9524e-07	5.80991e-06	2.45352e-06	MTR/LIG4/DLG4/EGFR/CHUK/AKT1/PARP1/BAD/JUN/FOS/MAPK8	11
GO:0008585	female gonad development	8/138	100/18866	7.06276e-07	5.88999e-06	2.48734e-06	ICAM1/INSR/NOS3/CASP3/BCL2/BCL2L1/ESR1/BAX	8
GO:0044062	regulation of excretion	5/138	24/18866	7.40049e-07	6.15897e-06	2.60093e-06	AVP/OXT/DRD2/AVPR2/AVPR1A	5
GO:0006941	striated muscle contraction	10/138	178/18866	7.57298e-07	6.28961e-06	2.6561e-06	CACNA2D1/TNNC1/TNNI2/CACNA1D/CAV1/TNNI3/TNNT2/TNNT3/CHUK/MTOR	10
GO:0019217	regulation of fatty acid metabolic process	8/138	101/18866	7.62345e-07	6.31858e-06	2.66833e-06	AVP/AVPR1A/CAV1/INS/BRCA1/IL1B/AKT1/MTOR	8
GO:0050795	regulation of behavior	7/138	70/18866	7.85113e-07	6.49401e-06	2.74242e-06	DRD2/DLG4/ADA/APOE/INS/HDAC2/MTOR	7
GO:0002791	regulation of peptide secretion	14/138	381/18866	8.07776e-07	6.66785e-06	2.81583e-06	DRD2/DPP4/EGFR/IGF1/CACNA1D/APOE/INS/TNF/IL1B/HIF1A/IL2/BAD/IL1A/IL6	14
GO:0001701	in utero embryonic development	14/138	383/18866	8.59598e-07	7.0812e-06	2.99039e-06	APOB/LIG4/ADA/EGFR/IGF1/CASP8/TP53/NOS3/IGF2/BCL2L1/HIF1A/AKT1/EGLN1/FOSL1	14
GO:0014823	response to activity	7/138	71/18866	8.65709e-07	7.08775e-06	2.99315e-06	OXT/PRKDC/HIF1A/PTEN/DNMT3B/MTOR/IL6	7
GO:0032869	cellular response to insulin stimulus	11/138	226/18866	8.67023e-07	7.08775e-06	2.99315e-06	PRKDC/STAT1/INSR/INS/PTPN1/IGF2/IL1B/PTEN/RELA/AKT1/PARP1	11
GO:0044706	multi-multicellular organism process	11/138	226/18866	8.67023e-07	7.08775e-06	2.99315e-06	OXTR/OXT/AVPR1A/THBD/BCL2/IL1B/ESR1/AKT1/FOS/MTOR/FOSL1	11
GO:0000050	urea cycle	4/138	11/18866	8.69137e-07	7.08775e-06	2.99315e-06	ASS1/CPS1/OTC/ASL	4
GO:0051573	negative regulation of histone H3-K9 methylation	4/138	11/18866	8.69137e-07	7.08775e-06	2.99315e-06	BRCA1/DNMT1/DNMT3B/KDM1A	4
GO:0022898	regulation of transmembrane transporter activity	12/138	276/18866	8.97641e-07	7.3055e-06	3.08511e-06	CACNA2D1/HTT/HAP1/DRD2/GRIN2B/DLG4/CCL2/CACNA1D/CAV1/INS/BCL2/PTEN	12
GO:0070920	regulation of production of small RNA involved in gene silencing by RNA	5/138	25/18866	9.19639e-07	7.46953e-06	3.15438e-06	EGFR/TP53/TNF/ESR1/IL6	5
GO:0090316	positive regulation of intracellular protein transport	10/138	182/18866	9.2799e-07	7.52228e-06	3.17665e-06	ITGB2/ERBB2/CASP8/TP53/MDM2/BCL2/IL1B/BAD/E2F1/MAPK8	10
GO:0002027	regulation of heart rate	8/138	104/18866	9.53931e-07	7.71713e-06	3.25894e-06	CACNA2D1/OXT/DRD2/ADA/CACNA1D/AVPR1A/CAV1/MDM2	8
GO:0032147	activation of protein kinase activity	13/138	331/18866	9.72975e-07	7.85551e-06	3.31738e-06	DRD2/EGFR/IGF1/EGF/INSR/INS/TNF/PTPN1/IL1B/AKT1/MTOR/IL4/MAP2K4	13
GO:0043433	negative regulation of DNA-binding transcription factor activity	10/138	183/18866	9.75581e-07	7.8609e-06	3.31965e-06	USP7/CHUK/CDKN2A/ESR1/NFKBIA/RB1/EGLN1/HDAC2/NFKBIE/KDM1A	10
GO:0005978	glycogen biosynthetic process	6/138	46/18866	1.01141e-06	8.07222e-06	3.40889e-06	IGF1/INSR/INS/IGF2/AKT1/MTOR	6
GO:0009250	glucan biosynthetic process	6/138	46/18866	1.01141e-06	8.07222e-06	3.40889e-06	IGF1/INSR/INS/IGF2/AKT1/MTOR	6
GO:0061028	establishment of endothelial barrier	6/138	46/18866	1.01141e-06	8.07222e-06	3.40889e-06	ICAM1/PECAM1/TNF/TNFRSF1A/IKBKB/IL1B	6
GO:0007006	mitochondrial membrane organization	9/138	142/18866	1.01177e-06	8.07222e-06	3.40889e-06	CASP8/TP53/BCL2/BCL2L1/BAX/BAK1/BAD/E2F1/MAPK8	9
GO:0030879	mammary gland development	9/138	142/18866	1.01177e-06	8.07222e-06	3.40889e-06	OXTR/SLC6A3/CAV1/EGF/HIF1A/ESR1/AKT1/BAX/CCND1	9
GO:0046545	development of primary female sexual characteristics	8/138	105/18866	1.0263e-06	8.17208e-06	3.45106e-06	ICAM1/INSR/NOS3/CASP3/BCL2/BCL2L1/ESR1/BAX	8
GO:0007160	cell-matrix adhesion	11/138	230/18866	1.03034e-06	8.18817e-06	3.45786e-06	SERPINE1/COL3A1/PECAM1/KDR/ITGB2/ITGAL/PLAU/VCAM1/BCL2/CDKN2A/PTEN	11
GO:0001783	B cell apoptotic process	5/138	26/18866	1.13193e-06	8.96035e-06	3.78395e-06	ADA/PTEN/IL2/BAX/BAK1	5
GO:0042730	fibrinolysis	5/138	26/18866	1.13193e-06	8.96035e-06	3.78395e-06	SERPINE1/F2/PLAU/PLAT/THBD	5
GO:0046677	response to antibiotic	6/138	47/18866	1.15248e-06	9.10529e-06	3.84516e-06	CASP8/TP53/MDM2/CASP3/CASP9/KDM1A	6
GO:0007612	learning	9/138	145/18866	1.20543e-06	9.5051e-06	4.014e-06	HTT/DRD2/DLG4/INSR/HIF1A/JUN/FOS/MTOR/FOSL1	9
GO:0009651	response to salt stress	5/138	27/18866	1.38104e-06	1.08476e-05	4.58093e-06	AVP/OXT/TP53/TNF/BAX	5
GO:1902175	regulation of oxidative stress-induced intrinsic apoptotic signaling pathway	5/138	27/18866	1.38104e-06	1.08476e-05	4.58093e-06	INS/HIF1A/AKT1/PARP1/MCL1	5
GO:0009306	protein secretion	15/138	462/18866	1.50972e-06	1.18354e-05	4.99809e-06	DRD2/DPP4/EGFR/IGF1/CACNA1D/MTTP/APOE/INS/TNF/IL1B/HIF1A/IL2/BAD/IL1A/IL6	15
GO:0035592	establishment of protein localization to extracellular region	15/138	463/18866	1.55064e-06	1.21327e-05	5.12363e-06	DRD2/DPP4/EGFR/IGF1/CACNA1D/MTTP/APOE/INS/TNF/IL1B/HIF1A/IL2/BAD/IL1A/IL6	15
GO:0032409	regulation of transporter activity	12/138	291/18866	1.56323e-06	1.22076e-05	5.15528e-06	CACNA2D1/HTT/HAP1/DRD2/GRIN2B/DLG4/CCL2/CACNA1D/CAV1/INS/BCL2/PTEN	12
GO:0002793	positive regulation of peptide secretion	10/138	193/18866	1.58201e-06	1.23305e-05	5.20717e-06	DRD2/EGFR/IGF1/INS/TNF/HIF1A/IL2/BAD/IL1A/IL6	10
GO:0000271	polysaccharide biosynthetic process	7/138	78/18866	1.64819e-06	1.28217e-05	5.41459e-06	IGF1/EGF/INSR/INS/IGF2/AKT1/MTOR	7
GO:0002360	T cell lineage commitment	5/138	28/18866	1.67141e-06	1.28832e-05	5.44058e-06	PRKDC/TP53/BCL2/MTOR/IL6	5
GO:0010575	positive regulation of vascular endothelial growth factor production	5/138	28/18866	1.67141e-06	1.28832e-05	5.44058e-06	BRCA1/IL1B/HIF1A/IL1A/IL6	5
GO:0042987	amyloid precursor protein catabolic process	6/138	50/18866	1.67517e-06	1.28832e-05	5.44058e-06	HAP1/IGF1/APOE/TNF/CASP3/RELA	6
GO:0045981	positive regulation of nucleotide metabolic process	6/138	50/18866	1.67517e-06	1.28832e-05	5.44058e-06	IGF1/INSR/INS/NOS3/HIF1A/IL4	6
GO:1900544	positive regulation of purine nucleotide metabolic process	6/138	50/18866	1.67517e-06	1.28832e-05	5.44058e-06	IGF1/INSR/INS/NOS3/HIF1A/IL4	6
GO:1903580	positive regulation of ATP metabolic process	6/138	50/18866	1.67517e-06	1.28832e-05	5.44058e-06	ISCU/IGF1/INSR/INS/HIF1A/IL4	6
GO:1904062	regulation of cation transmembrane transport	13/138	349/18866	1.75389e-06	1.34631e-05	5.68545e-06	CACNA2D1/ISCU/HTT/HAP1/DRD2/GRIN2B/DLG4/CCL2/F2/CACNA1D/CAV1/PTEN/BAX	13
GO:0007517	muscle organ development	14/138	407/18866	1.75976e-06	1.34826e-05	5.69369e-06	ASS1/COL3A1/TNNC1/IGF1/CAV1/ERBB3/TNNI3/TNNT2/BCL2/PTEN/RB1/EGLN1/FOS/MTOR	14
GO:0030336	negative regulation of cell migration	13/138	350/18866	1.81028e-06	1.38435e-05	5.84612e-06	SERPINE1/COL3A1/DRD2/CCL2/DPP4/ADA/APOE/IGFBP3/TNF/BCL2/PTEN/AKT1/IL4	13
GO:0007565	female pregnancy	10/138	196/18866	1.81864e-06	1.38551e-05	5.85101e-06	OXTR/OXT/THBD/BCL2/IL1B/ESR1/AKT1/FOS/MTOR/FOSL1	10
GO:0050728	negative regulation of inflammatory response	10/138	196/18866	1.81864e-06	1.38551e-05	5.85101e-06	ADA/F2/IGF1/APOE/INS/TNFRSF1A/TNFRSF1B/RB1/IL2/IL4	10
GO:0007494	midgut development	4/138	13/18866	1.86182e-06	1.4058e-05	5.9367e-06	ASS1/EGFR/CPS1/OTC	4
GO:0019627	urea metabolic process	4/138	13/18866	1.86182e-06	1.4058e-05	5.9367e-06	ASS1/CPS1/OTC/ASL	4
GO:0071941	nitrogen cycle metabolic process	4/138	13/18866	1.86182e-06	1.4058e-05	5.9367e-06	ASS1/CPS1/OTC/ASL	4
GO:0072683	T cell extravasation	4/138	13/18866	1.86182e-06	1.4058e-05	5.9367e-06	ICAM1/CCL2/ITGAL/FADD	4
GO:0060537	muscle tissue development	14/138	409/18866	1.86362e-06	1.4058e-05	5.9367e-06	COL3A1/TNNC1/IGF1/CAV1/ERBB3/TNNI3/TNNT2/BCL2/PTEN/RB1/EGLN1/FOS/MTOR/MAP2K4	14
GO:0071692	protein localization to extracellular region	15/138	470/18866	1.86608e-06	1.4058e-05	5.9367e-06	DRD2/DPP4/EGFR/IGF1/CACNA1D/MTTP/APOE/INS/TNF/IL1B/HIF1A/IL2/BAD/IL1A/IL6	15
GO:0050435	amyloid-beta metabolic process	6/138	51/18866	1.88718e-06	1.41906e-05	5.99269e-06	HAP1/IGF1/APOE/TNF/CASP3/RELA	6
GO:0048638	regulation of developmental growth	13/138	353/18866	1.98928e-06	1.49306e-05	6.30519e-06	FXN/PRKDC/SLC6A3/DRD2/IGF1/APOE/INSR/IGF2/BCL2/CDKN1A/PTEN/AKT1/MTOR	13
GO:0051339	regulation of lyase activity	6/138	52/18866	2.12058e-06	1.58867e-05	6.70896e-06	ISCU/FXN/MTRR/DRD2/CACNA1D/NOS3	6
GO:0019915	lipid storage	7/138	81/18866	2.13015e-06	1.59289e-05	6.72678e-06	APOB/APOE/CAV1/TNF/IL1B/NFKBIA/IL6	7
GO:0033044	regulation of chromosome organization	13/138	356/18866	2.18385e-06	1.63004e-05	6.88365e-06	LIG4/TP53/IGF2/USP7/BRCA1/IL1B/DNMT1/RB1/MYC/PARP1/DNMT3B/MAPK8/KDM1A	13
GO:0007162	negative regulation of cell adhesion	12/138	301/18866	2.22094e-06	1.65468e-05	6.98772e-06	ASS1/SERPINE1/COL1A1/IRF1/ERBB3/ERBB2/CASP3/CDKN2A/PTEN/AKT1/IL2/IL4	12
GO:0032386	regulation of intracellular transport	13/138	358/18866	2.32278e-06	1.72738e-05	7.29472e-06	HAP1/TNNC1/ITGB2/ERBB2/CASP8/TP53/PTPN1/MDM2/BCL2/IL1B/BAD/E2F1/MAPK8	13
GO:0043271	negative regulation of ion transport	9/138	157/18866	2.33559e-06	1.73373e-05	7.32151e-06	ICAM1/ISCU/DRD2/CAV1/NOS3/BCL2/PTEN/AKT1/MTOR	9
GO:0061756	leukocyte adhesion to vascular endothelial cell	6/138	53/18866	2.37701e-06	1.76124e-05	7.43772e-06	ICAM1/ITGB2/VCAM1/TNF/RELA/IL6	6
GO:1903799	negative regulation of production of miRNAs involved in gene silencing by miRNA	4/138	14/18866	2.59176e-06	1.91438e-05	8.08443e-06	TP53/TNF/ESR1/IL6	4
GO:0051092	positive regulation of NF-kappaB transcription factor activity	9/138	159/18866	2.59313e-06	1.91438e-05	8.08443e-06	ICAM1/ITGB2/CAV1/INS/TNF/IKBKB/CHUK/IL1B/RELA	9
GO:0070372	regulation of ERK1 and ERK2 cascade	12/138	306/18866	2.63348e-06	1.94063e-05	8.19528e-06	ICAM1/KDR/DRD2/CCL2/EGFR/APOE/ERBB2/TNF/PTPN1/IL1B/PTEN/JUN	12
GO:0010524	positive regulation of calcium ion transport into cytosol	6/138	54/18866	2.65815e-06	1.95526e-05	8.25705e-06	HTT/HAP1/F2/CAV1/BAX/BAK1	6
GO:0019318	hexose metabolic process	11/138	254/18866	2.70829e-06	1.98853e-05	8.39756e-06	IGF1/INSR/INS/IGFBP3/TP53/TNF/IGF2/USP7/AKT1/BAD/MTOR	11
GO:0071549	cellular response to dexamethasone stimulus	5/138	31/18866	2.83913e-06	2.08083e-05	8.78733e-06	ASS1/ICAM1/EGFR/CASP9/DNMT3B	5
GO:0010631	epithelial cell migration	13/138	365/18866	2.87302e-06	2.09808e-05	8.86018e-06	PECAM1/KDR/DPP4/ITGB2/APOE/NOS3/TNF/HIF1A/PTEN/AKT1/JUN/MTOR/IL4	13
GO:2000146	negative regulation of cell motility	13/138	365/18866	2.87302e-06	2.09808e-05	8.86018e-06	SERPINE1/COL3A1/DRD2/CCL2/DPP4/ADA/APOE/IGFBP3/TNF/BCL2/PTEN/AKT1/IL4	13
GO:0050879	multicellular organismal movement	6/138	55/18866	2.96581e-06	2.15807e-05	9.1135e-06	TNNC1/TNNI2/TNNI3/TNNT3/CHUK/MTOR	6
GO:0050881	musculoskeletal movement	6/138	55/18866	2.96581e-06	2.15807e-05	9.1135e-06	TNNC1/TNNI2/TNNI3/TNNT3/CHUK/MTOR	6
GO:0045766	positive regulation of angiogenesis	10/138	208/18866	3.10135e-06	2.25265e-05	9.51292e-06	SERPINE1/KDR/CXCL8/ITGB2/F3/NOS3/BRCA1/IL1B/HIF1A/IL1A	10
GO:0090132	epithelium migration	13/138	368/18866	3.14229e-06	2.2783e-05	9.62125e-06	PECAM1/KDR/DPP4/ITGB2/APOE/NOS3/TNF/HIF1A/PTEN/AKT1/JUN/MTOR/IL4	13
GO:0003007	heart morphogenesis	11/138	258/18866	3.14834e-06	2.27861e-05	9.62257e-06	TNNC1/INSR/TNNI3/TNNT2/TP53/NOS3/MDM2/HIF1A/EGLN1/JUN/MTOR	11
GO:0006112	energy reserve metabolic process	7/138	86/18866	3.19321e-06	2.30697e-05	9.7423e-06	IGF1/INSR/INS/IGF2/AKT1/MYC/MTOR	7
GO:0002573	myeloid leukocyte differentiation	10/138	210/18866	3.37805e-06	2.43184e-05	1.02696e-05	CASP8/TNF/FADD/RB1/MYC/PARP1/JUN/FOS/MTOR/IL4	10
GO:0034764	positive regulation of transmembrane transport	10/138	210/18866	3.37805e-06	2.43184e-05	1.02696e-05	CACNA2D1/HTT/HAP1/CCL2/F2/IGF1/INSR/INS/AKT1/BAX	10
GO:0070252	actin-mediated cell contraction	8/138	123/18866	3.39517e-06	2.43982e-05	1.03034e-05	CACNA2D1/TNNC1/TNNI2/CACNA1D/CAV1/TNNI3/TNNT2/TNNT3	8
GO:0019216	regulation of lipid metabolic process	14/138	431/18866	3.4254e-06	2.4572e-05	1.03767e-05	AVP/APOB/F2/AVPR1A/APOE/CAV1/INS/TNF/TNFRSF1A/BRCA1/IL1B/RB1/AKT1/MTOR	14
GO:1904705	regulation of vascular associated smooth muscle cell proliferation	7/138	87/18866	3.4516e-06	2.46726e-05	1.04192e-05	IGF1/TNF/MDM2/CDKN1A/PTEN/DNMT1/JUN	7
GO:1990874	vascular associated smooth muscle cell proliferation	7/138	87/18866	3.4516e-06	2.46726e-05	1.04192e-05	IGF1/TNF/MDM2/CDKN1A/PTEN/DNMT1/JUN	7
GO:0051044	positive regulation of membrane protein ectodomain proteolysis	4/138	15/18866	3.51416e-06	2.49438e-05	1.05337e-05	APOE/TNF/IL1B/TNFRSF1B	4
GO:0097202	activation of cysteine-type endopeptidase activity	4/138	15/18866	3.51416e-06	2.49438e-05	1.05337e-05	CASP8/FADD/BAK1/BAD	4
GO:1901550	regulation of endothelial cell development	4/138	15/18866	3.51416e-06	2.49438e-05	1.05337e-05	TNF/TNFRSF1A/IKBKB/IL1B	4
GO:1903140	regulation of establishment of endothelial barrier	4/138	15/18866	3.51416e-06	2.49438e-05	1.05337e-05	TNF/TNFRSF1A/IKBKB/IL1B	4
GO:0014068	positive regulation of phosphatidylinositol 3-kinase signaling	7/138	88/18866	3.7272e-06	2.64097e-05	1.11528e-05	KDR/F2/IGF1/ERBB3/INSR/INS/TNF	7
GO:0090130	tissue migration	13/138	374/18866	3.7489e-06	2.65171e-05	1.11981e-05	PECAM1/KDR/DPP4/ITGB2/APOE/NOS3/TNF/HIF1A/PTEN/AKT1/JUN/MTOR/IL4	13
GO:0043500	muscle adaptation	8/138	125/18866	3.83029e-06	2.69727e-05	1.13906e-05	TNNC1/IGF1/NOS3/TNFRSF1A/IL1B/TNFRSF1B/PARP1/MTOR	8
GO:1903578	regulation of ATP metabolic process	8/138	125/18866	3.83029e-06	2.69727e-05	1.13906e-05	ISCU/IGF1/INSR/INS/TP53/HIF1A/PARP1/IL4	8
GO:0090276	regulation of peptide hormone secretion	10/138	213/18866	3.83328e-06	2.69727e-05	1.13906e-05	DRD2/DPP4/EGFR/CACNA1D/INS/TNF/IL1B/HIF1A/BAD/IL6	10
GO:0001975	response to amphetamine	5/138	33/18866	3.91945e-06	2.75285e-05	1.16253e-05	ICAM1/OXTR/OXT/DRD2/HDAC2	5
GO:0033157	regulation of intracellular protein transport	11/138	264/18866	3.92585e-06	2.75285e-05	1.16253e-05	ITGB2/ERBB2/CASP8/TP53/PTPN1/MDM2/BCL2/IL1B/BAD/E2F1/MAPK8	11
GO:0002763	positive regulation of myeloid leukocyte differentiation	6/138	58/18866	4.06709e-06	2.84206e-05	1.2002e-05	CASP8/TNF/FADD/RB1/JUN/FOS	6
GO:1903749	positive regulation of establishment of protein localization to mitochondrion	6/138	58/18866	4.06709e-06	2.84206e-05	1.2002e-05	CASP8/TP53/BCL2/BAD/E2F1/MAPK8	6
GO:0002819	regulation of adaptive immune response	9/138	168/18866	4.07782e-06	2.84464e-05	1.20129e-05	IRF1/ADA/TNF/FADD/IL1B/TNFRSF1B/IL2/IL6/IL4	9
GO:0070542	response to fatty acid	7/138	90/18866	4.33363e-06	3.01775e-05	1.27439e-05	ASS1/APOB/OXT/CPS1/AKT1/BAD/E2F1	7
GO:0051651	maintenance of location in cell	10/138	216/18866	4.34085e-06	3.01775e-05	1.27439e-05	HTT/HAP1/DRD2/F2/APOE/CAV1/ALB/FASLG/AKT1/BAX	10
GO:0031663	lipopolysaccharide-mediated signaling pathway	6/138	59/18866	4.50048e-06	3.12336e-05	1.31899e-05	CCL2/NOS3/TNF/IL1B/NFKBIA/AKT1	6
GO:0030431	sleep	5/138	34/18866	4.56831e-06	3.15623e-05	1.33288e-05	OXTR/OXT/DRD2/ADA/FOS	5
GO:0032148	activation of protein kinase B activity	5/138	34/18866	4.56831e-06	3.15623e-05	1.33288e-05	IGF1/INSR/INS/AKT1/MTOR	5
GO:0034763	negative regulation of transmembrane transport	8/138	128/18866	4.57121e-06	3.15623e-05	1.33288e-05	ISCU/DRD2/CAV1/TNF/IL1B/PTEN/AKT1/MTOR	8
GO:0009895	negative regulation of catabolic process	12/138	323/18866	4.58754e-06	3.16213e-05	1.33536e-05	EGFR/INS/TP53/TNF/USP7/BCL2/IL1B/RELA/AKT1/E2F1/MTOR/MCL1	12
GO:0051770	positive regulation of nitric-oxide synthase biosynthetic process	4/138	16/18866	4.65898e-06	3.20555e-05	1.3537e-05	KDR/STAT1/CCL2/MAP2K4	4
GO:0051899	membrane depolarization	7/138	91/18866	4.66636e-06	3.20555e-05	1.3537e-05	CACNA2D1/KDR/CACNA1D/CAV1/BCL2/PARP1/JUN	7
GO:0031348	negative regulation of defense response	11/138	269/18866	4.69727e-06	3.22133e-05	1.36036e-05	DRD2/ADA/F2/IGF1/APOE/INS/TNFRSF1A/TNFRSF1B/RB1/IL2/IL4	11
GO:0030856	regulation of epithelial cell differentiation	9/138	171/18866	4.71279e-06	3.22651e-05	1.36255e-05	SERPINE1/STAT1/CAV1/TNF/TNFRSF1A/IKBKB/IL1B/BAD/CCND1	9
GO:0010823	negative regulation of mitochondrion organization	6/138	60/18866	4.97066e-06	3.39732e-05	1.43469e-05	AVP/FXN/IGF1/TP53/BCL2L1/AKT1	6
GO:0031349	positive regulation of defense response	13/138	385/18866	5.13542e-06	3.50402e-05	1.47974e-05	SERPINE1/PRKDC/EGFR/TNF/FADD/TNFRSF1A/IKBKB/CHUK/IL1B/RELA/NFKBIA/IL2/IL6	13
GO:0006937	regulation of muscle contraction	9/138	173/18866	5.18173e-06	3.52967e-05	1.49058e-05	OXTR/OXT/ADA/TNNC1/TNNI2/CAV1/TNNI3/TNNT2/TNNT3	9
GO:0060251	regulation of glial cell proliferation	5/138	35/18866	5.29849e-06	3.5911e-05	1.51652e-05	TNF/IL1B/E2F1/MTOR/IL6	5
GO:0071312	cellular response to alkaloid	5/138	35/18866	5.29849e-06	3.5911e-05	1.51652e-05	ICAM1/CACNA1S/MDM2/CASP3/BCL2L1	5
GO:0098801	regulation of renal system process	5/138	35/18866	5.29849e-06	3.5911e-05	1.51652e-05	AVP/OXT/DRD2/AVPR2/AVPR1A	5
GO:0006898	receptor-mediated endocytosis	12/138	328/18866	5.36485e-06	3.63001e-05	1.53295e-05	SERPINE1/APOB/DRD2/DLG4/CXCL8/ITGB2/APOE/CAV1/EGF/INSR/ALB/IL4	12
GO:0014909	smooth muscle cell migration	7/138	93/18866	5.39586e-06	3.63884e-05	1.53668e-05	SERPINE1/IGF1/PLAU/PLAT/IGFBP3/MDM2/BCL2	7
GO:0032677	regulation of interleukin-8 production	7/138	93/18866	5.39586e-06	3.63884e-05	1.53668e-05	SERPINE1/F3/TNF/FADD/IL1B/RELA/IL6	7
GO:0006260	DNA replication	11/138	273/18866	5.40677e-06	3.64014e-05	1.53723e-05	LIG4/EGFR/EGF/TP53/BRCA1/CHEK2/PCNA/JUN/POLD1/POLE/MAP2K4	11
GO:0003206	cardiac chamber morphogenesis	8/138	131/18866	5.43014e-06	3.64377e-05	1.53876e-05	TNNC1/TNNI3/TNNT2/TP53/NOS3/MDM2/HIF1A/EGLN1	8
GO:0006766	vitamin metabolic process	8/138	131/18866	5.43014e-06	3.64377e-05	1.53876e-05	PCCB/PCCA/MTRR/MTR/MCCC2/MCCC1/TNF/IL1B	8
GO:0003170	heart valve development	6/138	61/18866	5.48e-06	3.67114e-05	1.55032e-05	NOS3/TNFRSF1A/MDM2/TNFRSF1B/RB1/MTOR	6
GO:0032388	positive regulation of intracellular transport	10/138	222/18866	5.53333e-06	3.70076e-05	1.56283e-05	ITGB2/ERBB2/CASP8/TP53/MDM2/BCL2/IL1B/BAD/E2F1/MAPK8	10
GO:0014706	striated muscle tissue development	13/138	389/18866	5.74222e-06	3.83414e-05	1.61915e-05	TNNC1/IGF1/CAV1/ERBB3/TNNI3/TNNT2/BCL2/PTEN/RB1/EGLN1/FOS/MTOR/MAP2K4	13
GO:0016241	regulation of macroautophagy	9/138	176/18866	5.96001e-06	3.97302e-05	1.6778e-05	KDR/HTT/TP53/CASP3/HIF1A/AKT1/MTOR/IL4/MAPK8	9
GO:0010676	positive regulation of cellular carbohydrate metabolic process	6/138	62/18866	6.03091e-06	3.994e-05	1.68666e-05	IGF1/INSR/INS/IGF2/AKT1/BAD	6
GO:0010803	regulation of tumor necrosis factor-mediated signaling pathway	6/138	62/18866	6.03091e-06	3.994e-05	1.68666e-05	CASP8/TNF/CASP1/TNFRSF1A/IKBKB/CHUK	6
GO:0030888	regulation of B cell proliferation	6/138	62/18866	6.03091e-06	3.994e-05	1.68666e-05	ADA/CASP3/BCL2/CDKN1A/IL2/IL4	6
GO:0055081	anion homeostasis	6/138	62/18866	6.03091e-06	3.994e-05	1.68666e-05	APOE/INS/CPS1/OTC/FASLG/POLD1	6
GO:0006978	DNA damage response, signal transduction by p53 class mediator resulting in transcription of p21 class mediator	4/138	17/18866	6.05797e-06	4.00537e-05	1.69147e-05	TP53/BRCA1/CHEK2/CDKN1A	4
GO:0003073	regulation of systemic arterial blood pressure	7/138	95/18866	6.21785e-06	4.10439e-05	1.73328e-05	AVP/OXTR/DRD2/AVPR2/AVPR1A/TNNI3/NOS3	7
GO:0070059	intrinsic apoptotic signaling pathway in response to endoplasmic reticulum stress	6/138	63/18866	6.62594e-06	4.36666e-05	1.84404e-05	TP53/PTPN1/BCL2/BCL2L1/BAX/BAK1	6
GO:0097242	amyloid-beta clearance	5/138	37/18866	7.03146e-06	4.61888e-05	1.95055e-05	ITGB2/APOE/INSR/TNF/IL4	5
GO:1904994	regulation of leukocyte adhesion to vascular endothelial cell	5/138	37/18866	7.03146e-06	4.61888e-05	1.95055e-05	ICAM1/ITGB2/TNF/RELA/IL6	5
GO:0042100	B cell proliferation	7/138	97/18866	7.14137e-06	4.681e-05	1.97678e-05	ADA/CASP3/BCL2/CDKN1A/IL2/BAX/IL4	7
GO:0040013	negative regulation of locomotion	13/138	397/18866	7.14911e-06	4.681e-05	1.97678e-05	SERPINE1/COL3A1/DRD2/CCL2/DPP4/ADA/APOE/IGFBP3/TNF/BCL2/PTEN/AKT1/IL4	13
GO:0001885	endothelial cell development	6/138	64/18866	7.26773e-06	4.75099e-05	2.00634e-05	ICAM1/PECAM1/TNF/TNFRSF1A/IKBKB/IL1B	6
GO:0016054	organic acid catabolic process	11/138	282/18866	7.35446e-06	4.79222e-05	2.02375e-05	PCCB/PCCA/MTRR/MCCC2/MCCC1/DLST/DLD/OTC/NOS3/AKT1/MTOR	11
GO:0046395	carboxylic acid catabolic process	11/138	282/18866	7.35446e-06	4.79222e-05	2.02375e-05	PCCB/PCCA/MTRR/MCCC2/MCCC1/DLST/DLD/OTC/NOS3/AKT1/MTOR	11
GO:0045619	regulation of lymphocyte differentiation	9/138	181/18866	7.48017e-06	4.86631e-05	2.05504e-05	PRKDC/IRF1/ADA/ERBB2/IL1B/IL2/BAD/IL1A/IL4	9
GO:0006520	cellular amino acid metabolic process	12/138	340/18866	7.72082e-06	5.00998e-05	2.11571e-05	ASS1/MTRR/MTR/MCCC2/MCCC1/DLST/DLD/INS/CPS1/OTC/ASL/NOS3	12
GO:0035994	response to muscle stretch	4/138	18/18866	7.74466e-06	5.00998e-05	2.11571e-05	RELA/NFKBIA/JUN/FOS	4
GO:0042772	DNA damage response, signal transduction resulting in transcription	4/138	18/18866	7.74466e-06	5.00998e-05	2.11571e-05	TP53/BRCA1/CHEK2/CDKN1A	4
GO:0051271	negative regulation of cellular component movement	13/138	400/18866	7.75045e-06	5.00998e-05	2.11571e-05	SERPINE1/COL3A1/DRD2/CCL2/DPP4/ADA/APOE/IGFBP3/TNF/BCL2/PTEN/AKT1/IL4	13
GO:0071346	cellular response to interferon-gamma	9/138	182/18866	7.82103e-06	5.04755e-05	2.13158e-05	ASS1/ICAM1/STAT1/IRF1/CCL2/VCAM1/TP53/CASP1/FASLG	9
GO:0010573	vascular endothelial growth factor production	6/138	65/18866	7.95903e-06	5.12845e-05	2.16574e-05	TNF/BRCA1/IL1B/HIF1A/IL1A/IL6	6
GO:0045777	positive regulation of blood pressure	5/138	38/18866	8.04945e-06	5.17027e-05	2.1834e-05	AVP/OXTR/OXT/AVPR2/AVPR1A	5
GO:0051954	positive regulation of amine transport	5/138	38/18866	8.04945e-06	5.17027e-05	2.1834e-05	AVP/OXTR/OXT/DRD2/AVPR1A	5
GO:0051403	stress-activated MAPK cascade	11/138	286/18866	8.40031e-06	5.3871e-05	2.27497e-05	EGFR/TNF/PTPN1/FAS/IKBKB/CHUK/IL1B/AKT1/MYC/MAPK8/MAP2K4	11
GO:0010721	negative regulation of cell development	12/138	343/18866	8.43572e-06	5.40126e-05	2.28095e-05	COL3A1/F2/IGF1/APOE/TP53/TNF/MDM2/BCL2/IL1B/PTEN/HDAC2/IL6	12
GO:0009266	response to temperature stimulus	10/138	233/18866	8.46799e-06	5.41337e-05	2.28606e-05	IGF1/CASP8/NOS3/CDKN1A/NFKBIA/AKT1/IL1A/FOS/HDAC2/MTOR	10
GO:1901607	alpha-amino acid biosynthetic process	6/138	66/18866	8.70267e-06	5.5459e-05	2.34203e-05	ASS1/MTRR/MTR/CPS1/OTC/ASL	6
GO:2000378	negative regulation of reactive oxygen species metabolic process	6/138	66/18866	8.70267e-06	5.5459e-05	2.34203e-05	CAV1/INS/TP53/BRCA1/BCL2/HIF1A	6
GO:0050848	regulation of calcium-mediated signaling	7/138	100/18866	8.73832e-06	5.55987e-05	2.34793e-05	HTT/HAP1/ADA/IGF1/ERBB3/TNF/MTOR	7
GO:0060048	cardiac muscle contraction	8/138	140/18866	8.87046e-06	5.61749e-05	2.37226e-05	CACNA2D1/TNNC1/TNNI2/CACNA1D/CAV1/TNNI3/TNNT2/MTOR	8
GO:0072655	establishment of protein localization to mitochondrion	8/138	140/18866	8.87046e-06	5.61749e-05	2.37226e-05	CASP8/TP53/BCL2/AKT1/BAX/BAD/E2F1/MAPK8	8
GO:0097553	calcium ion transmembrane import into cytosol	8/138	140/18866	8.87046e-06	5.61749e-05	2.37226e-05	CACNA2D1/HTT/HAP1/DRD2/GRIN2B/F2/FASLG/BAX	8
GO:0071902	positive regulation of protein serine/threonine kinase activity	12/138	345/18866	8.944e-06	5.65523e-05	2.3882e-05	EGFR/IGF1/ERBB2/EGF/INSR/TNF/PTPN1/IGF2/IL1B/AKT1/CCND1/MAP2K4	12
GO:1904018	positive regulation of vasculature development	10/138	235/18866	9.12575e-06	5.76116e-05	2.43294e-05	SERPINE1/KDR/CXCL8/ITGB2/F3/NOS3/BRCA1/IL1B/HIF1A/IL1A	10
GO:0030049	muscle filament sliding	5/138	39/18866	9.17916e-06	5.77689e-05	2.43958e-05	TNNC1/TNNI2/TNNI3/TNNT2/TNNT3	5
GO:0033275	actin-myosin filament sliding	5/138	39/18866	9.17916e-06	5.77689e-05	2.43958e-05	TNNC1/TNNI2/TNNI3/TNNT2/TNNT3	5
GO:0007265	Ras protein signal transduction	12/138	346/18866	9.20808e-06	5.7861e-05	2.44346e-05	COL1A2/COL3A1/PECAM1/IGF1/APOE/TP53/CHUK/CDKN1A/CDKN2A/DNMT1/RB1/JUN	12
GO:0010522	regulation of calcium ion transport into cytosol	7/138	101/18866	9.33227e-06	5.84601e-05	2.46877e-05	HTT/HAP1/F2/CAV1/BCL2/BAX/BAK1	7
GO:0032637	interleukin-8 production	7/138	101/18866	9.33227e-06	5.84601e-05	2.46877e-05	SERPINE1/F3/TNF/FADD/IL1B/RELA/IL6	7
GO:0010506	regulation of autophagy	12/138	347/18866	9.47896e-06	5.92874e-05	2.5037e-05	KDR/HTT/TP53/CASP3/BCL2/HIF1A/AKT1/BAD/MTOR/IL4/MCL1/MAPK8	12
GO:0002285	lymphocyte activation involved in immune response	9/138	187/18866	9.73205e-06	6.05424e-05	2.5567e-05	ICAM1/LIG4/ADA/ITGAL/TP53/IL2/MTOR/IL6/IL4	9
GO:0048639	positive regulation of developmental growth	9/138	187/18866	9.73205e-06	6.05424e-05	2.5567e-05	PRKDC/SLC6A3/DRD2/IGF1/INSR/IGF2/BCL2/AKT1/MTOR	9
GO:0010544	negative regulation of platelet activation	4/138	19/18866	9.7543e-06	6.05424e-05	2.5567e-05	F2/APOE/THBD/NOS3	4
GO:0060749	mammary gland alveolus development	4/138	19/18866	9.7543e-06	6.05424e-05	2.5567e-05	EGF/HIF1A/ESR1/CCND1	4
GO:0061377	mammary gland lobule development	4/138	19/18866	9.7543e-06	6.05424e-05	2.5567e-05	EGF/HIF1A/ESR1/CCND1	4
GO:0046777	protein autophosphorylation	10/138	237/18866	9.8272e-06	6.08331e-05	2.56898e-05	KDR/EGFR/CAV1/ERBB2/INSR/INS/CHEK2/AKT1/JUN/MTOR	10
GO:0002831	regulation of response to biotic stimulus	13/138	409/18866	9.83116e-06	6.08331e-05	2.56898e-05	PRKDC/STAT1/IRF1/DRD2/APOE/INS/PTPN1/FADD/IKBKB/CHUK/IL1B/RELA/IL4	13
GO:0000079	regulation of cyclin-dependent protein serine/threonine kinase activity	7/138	102/18866	9.95933e-06	6.14386e-05	2.59455e-05	EGFR/CASP3/CDKN1A/CDKN2A/PTEN/AKT1/CCND1	7
GO:0043502	regulation of muscle adaptation	7/138	102/18866	9.95933e-06	6.14386e-05	2.59455e-05	TNNC1/IGF1/NOS3/TNFRSF1A/TNFRSF1B/PARP1/MTOR	7
GO:0040014	regulation of multicellular organism growth	6/138	68/18866	1.03589e-05	6.38066e-05	2.69455e-05	FXN/SLC6A3/DRD2/IGF1/IGF2/BCL2	6
GO:0045740	positive regulation of DNA replication	5/138	40/18866	1.04291e-05	6.41413e-05	2.70868e-05	EGFR/EGF/PCNA/JUN/MAP2K4	5
GO:0070498	interleukin-1-mediated signaling pathway	7/138	103/18866	1.06209e-05	6.52222e-05	2.75433e-05	IKBKB/CHUK/IL1B/RELA/NFKBIA/IL1A/IL6	7
GO:0034976	response to endoplasmic reticulum stress	11/138	294/18866	1.0887e-05	6.66539e-05	2.81479e-05	CXCL8/CCL2/CAV1/TP53/PTPN1/BCL2/BCL2L1/BAX/BAK1/CCND1/JUN	11
GO:0044262	cellular carbohydrate metabolic process	11/138	294/18866	1.0887e-05	6.66539e-05	2.81479e-05	IGF1/INSR/INS/IGFBP3/TP53/IGF2/USP7/PTEN/AKT1/BAD/MTOR	11
GO:0070585	protein localization to mitochondrion	8/138	144/18866	1.09068e-05	6.66745e-05	2.81566e-05	CASP8/TP53/BCL2/AKT1/BAX/BAD/E2F1/MAPK8	8
GO:0042698	ovulation cycle	6/138	69/18866	1.12778e-05	6.88387e-05	2.90705e-05	OXTR/EGFR/NOS3/CASP3/ESR1/PCNA	6
GO:0003300	cardiac muscle hypertrophy	7/138	104/18866	1.13186e-05	6.888e-05	2.9088e-05	IGF1/TNFRSF1A/TNFRSF1B/PARP1/HDAC2/MTOR/MAP2K4	7
GO:1901606	alpha-amino acid catabolic process	7/138	104/18866	1.13186e-05	6.888e-05	2.9088e-05	MTRR/MCCC2/MCCC1/DLST/DLD/OTC/NOS3	7
GO:0005996	monosaccharide metabolic process	11/138	296/18866	1.16006e-05	7.02798e-05	2.96791e-05	IGF1/INSR/INS/IGFBP3/TP53/TNF/IGF2/USP7/AKT1/BAD/MTOR	11
GO:0031647	regulation of protein stability	11/138	296/18866	1.16006e-05	7.02798e-05	2.96791e-05	PRKDC/HTT/IGF1/TP53/USP7/MDM2/CASP3/BCL2/CHEK2/CDKN1A/PTEN	11
GO:0051348	negative regulation of transferase activity	11/138	296/18866	1.16006e-05	7.02798e-05	2.96791e-05	APOE/CAV1/TP53/PTPN1/CASP3/CDKN1A/CDKN2A/IL1B/PTEN/RB1/AKT1	11
GO:0030890	positive regulation of B cell proliferation	5/138	41/18866	1.18081e-05	7.14302e-05	3.01649e-05	ADA/BCL2/CDKN1A/IL2/IL4	5
GO:0002824	positive regulation of adaptive immune response based on somatic recombination of immune receptors built from immunoglobulin superfamily domains	7/138	105/18866	1.20537e-05	7.21552e-05	3.04711e-05	ADA/TNF/FADD/IL1B/IL2/IL6/IL4	7
GO:0044070	regulation of anion transport	7/138	105/18866	1.20537e-05	7.21552e-05	3.04711e-05	AVP/OXT/AVPR1A/APOE/IL1B/AKT1/MTOR	7
GO:0045621	positive regulation of lymphocyte differentiation	7/138	105/18866	1.20537e-05	7.21552e-05	3.04711e-05	PRKDC/ADA/IL1B/IL2/BAD/IL1A/IL4	7
GO:0046631	alpha-beta T cell activation	8/138	146/18866	1.20644e-05	7.21552e-05	3.04711e-05	IRF1/ADA/INS/BCL2/IL2/MTOR/IL6/IL4	8
GO:0002902	regulation of B cell apoptotic process	4/138	20/18866	1.21238e-05	7.21552e-05	3.04711e-05	ADA/PTEN/IL2/BAX	4
GO:0006525	arginine metabolic process	4/138	20/18866	1.21238e-05	7.21552e-05	3.04711e-05	ASS1/OTC/ASL/NOS3	4
GO:0007252	I-kappaB phosphorylation	4/138	20/18866	1.21238e-05	7.21552e-05	3.04711e-05	TNF/IKBKB/CHUK/AKT1	4
GO:0051767	nitric-oxide synthase biosynthetic process	4/138	20/18866	1.21238e-05	7.21552e-05	3.04711e-05	KDR/STAT1/CCL2/MAP2K4	4
GO:0051769	regulation of nitric-oxide synthase biosynthetic process	4/138	20/18866	1.21238e-05	7.21552e-05	3.04711e-05	KDR/STAT1/CCL2/MAP2K4	4
GO:0060965	negative regulation of gene silencing by miRNA	4/138	20/18866	1.21238e-05	7.21552e-05	3.04711e-05	TP53/TNF/ESR1/IL6	4
GO:0097062	dendritic spine maintenance	4/138	20/18866	1.21238e-05	7.21552e-05	3.04711e-05	GRIN2B/APOE/INSR/INS	4
GO:0071248	cellular response to metal ion	9/138	193/18866	1.25399e-05	7.45223e-05	3.14707e-05	LIG4/DLG4/EGFR/CHUK/AKT1/PARP1/JUN/FOS/MAPK8	9
GO:0014812	muscle cell migration	7/138	106/18866	1.2828e-05	7.59005e-05	3.20527e-05	SERPINE1/IGF1/PLAU/PLAT/IGFBP3/MDM2/BCL2	7
GO:0046632	alpha-beta T cell differentiation	7/138	106/18866	1.2828e-05	7.59005e-05	3.20527e-05	IRF1/ADA/BCL2/IL2/MTOR/IL6/IL4	7
GO:1904029	regulation of cyclin-dependent protein kinase activity	7/138	106/18866	1.2828e-05	7.59005e-05	3.20527e-05	EGFR/CASP3/CDKN1A/CDKN2A/PTEN/AKT1/CCND1	7
GO:0031098	stress-activated protein kinase signaling cascade	11/138	300/18866	1.31508e-05	7.7697e-05	3.28114e-05	EGFR/TNF/PTPN1/FAS/IKBKB/CHUK/IL1B/AKT1/MYC/MAPK8/MAP2K4	11
GO:0033627	cell adhesion mediated by integrin	6/138	71/18866	1.33134e-05	7.79333e-05	3.29112e-05	SERPINE1/ICAM1/DPP4/ADA/ITGB2/PLAU	6
GO:0033692	cellular polysaccharide biosynthetic process	6/138	71/18866	1.33134e-05	7.79333e-05	3.29112e-05	IGF1/INSR/INS/IGF2/AKT1/MTOR	6
GO:0042982	amyloid precursor protein metabolic process	6/138	71/18866	1.33134e-05	7.79333e-05	3.29112e-05	HAP1/IGF1/APOE/TNF/CASP3/RELA	6
GO:0031589	cell-substrate adhesion	12/138	359/18866	1.33184e-05	7.79333e-05	3.29112e-05	SERPINE1/COL3A1/COL1A1/PECAM1/KDR/ITGB2/ITGAL/PLAU/VCAM1/BCL2/CDKN2A/PTEN	12
GO:0031644	regulation of nervous system process	8/138	148/18866	1.33238e-05	7.79333e-05	3.29112e-05	AVP/OXT/DLG4/AVPR1A/NOS3/TNFRSF1B/PTEN/MTOR	8
GO:0010907	positive regulation of glucose metabolic process	5/138	42/18866	1.33254e-05	7.79333e-05	3.29112e-05	IGF1/INSR/INS/IGF2/AKT1	5
GO:0046006	regulation of activated T cell proliferation	5/138	42/18866	1.33254e-05	7.79333e-05	3.29112e-05	IGF1/FADD/IGF2/CASP3/IL2	5
GO:0006469	negative regulation of protein kinase activity	10/138	246/18866	1.35912e-05	7.93731e-05	3.35192e-05	APOE/CAV1/PTPN1/CASP3/CDKN1A/CDKN2A/IL1B/PTEN/RB1/AKT1	10
GO:0014897	striated muscle hypertrophy	7/138	107/18866	1.3643e-05	7.95612e-05	3.35986e-05	IGF1/TNFRSF1A/TNFRSF1B/PARP1/HDAC2/MTOR/MAP2K4	7
GO:0031056	regulation of histone modification	8/138	149/18866	1.3994e-05	8.14907e-05	3.44135e-05	TP53/IGF2/BRCA1/IL1B/DNMT1/DNMT3B/MAPK8/KDM1A	8
GO:0035264	multicellular organism growth	8/138	150/18866	1.46922e-05	8.53118e-05	3.60271e-05	FXN/SLC6A3/DRD2/IGF1/TP53/IGF2/BCL2/MTOR	8
GO:0045580	regulation of T cell differentiation	8/138	150/18866	1.46922e-05	8.53118e-05	3.60271e-05	IRF1/ADA/ERBB2/IL1B/IL2/BAD/IL1A/IL4	8
GO:0031061	negative regulation of histone methylation	4/138	21/18866	1.48916e-05	8.63457e-05	3.64637e-05	BRCA1/DNMT1/DNMT3B/KDM1A	4
GO:0003009	skeletal muscle contraction	5/138	43/18866	1.49905e-05	8.67952e-05	3.66535e-05	TNNC1/TNNI2/TNNI3/TNNT3/CHUK	5
GO:0007626	locomotory behavior	9/138	198/18866	1.53821e-05	8.867e-05	3.74453e-05	AVP/FXN/SLC6A3/DRD2/DLG4/DPP4/APOE/PTEN/MTOR	9
GO:0002286	T cell activation involved in immune response	7/138	109/18866	1.54018e-05	8.867e-05	3.74453e-05	ICAM1/ITGAL/TP53/IL2/MTOR/IL6/IL4	7
GO:0014896	muscle hypertrophy	7/138	109/18866	1.54018e-05	8.867e-05	3.74453e-05	IGF1/TNFRSF1A/TNFRSF1B/PARP1/HDAC2/MTOR/MAP2K4	7
GO:0033138	positive regulation of peptidyl-serine phosphorylation	7/138	109/18866	1.54018e-05	8.867e-05	3.74453e-05	AVP/EGFR/CAV1/TNF/BCL2/AKT1/IL6	7
GO:0005977	glycogen metabolic process	6/138	73/18866	1.56361e-05	8.97636e-05	3.79071e-05	IGF1/INSR/INS/IGF2/AKT1/MTOR	6
GO:1903747	regulation of establishment of protein localization to mitochondrion	6/138	73/18866	1.56361e-05	8.97636e-05	3.79071e-05	CASP8/TP53/BCL2/BAD/E2F1/MAPK8	6
GO:0045088	regulation of innate immune response	11/138	307/18866	1.62997e-05	9.34406e-05	3.94599e-05	PRKDC/STAT1/IRF1/DRD2/APOE/INS/PTPN1/FADD/IKBKB/CHUK/RELA	11
GO:0002821	positive regulation of adaptive immune response	7/138	110/18866	1.63492e-05	9.34601e-05	3.94681e-05	ADA/TNF/FADD/IL1B/IL2/IL6/IL4	7
GO:0006289	nucleotide-excision repair	7/138	110/18866	1.63492e-05	9.34601e-05	3.94681e-05	LIG4/TP53/USP7/PARP1/PCNA/POLD1/POLE	7
GO:1903053	regulation of extracellular matrix organization	5/138	44/18866	1.68135e-05	9.5979e-05	4.05319e-05	DPP4/TNFRSF1A/TNFRSF1B/RB1/IL6	5
GO:0006073	cellular glucan metabolic process	6/138	74/18866	1.69143e-05	9.62829e-05	4.06602e-05	IGF1/INSR/INS/IGF2/AKT1/MTOR	6
GO:0044042	glucan metabolic process	6/138	74/18866	1.69143e-05	9.62829e-05	4.06602e-05	IGF1/INSR/INS/IGF2/AKT1/MTOR	6
GO:0002822	regulation of adaptive immune response based on somatic recombination of immune receptors built from immunoglobulin superfamily domains	8/138	153/18866	1.69655e-05	9.63041e-05	4.06692e-05	ADA/TNF/FADD/IL1B/TNFRSF1B/IL2/IL6/IL4	8
GO:0030048	actin filament-based movement	8/138	153/18866	1.69655e-05	9.63041e-05	4.06692e-05	CACNA2D1/TNNC1/TNNI2/CACNA1D/CAV1/TNNI3/TNNT2/TNNT3	8
GO:0002262	myeloid cell homeostasis	8/138	154/18866	1.7786e-05	0.000100821	4.25765e-05	PRKDC/STAT1/CASP3/HIF1A/RB1/BAX/BAK1/IL6	8
GO:0034341	response to interferon-gamma	9/138	202/18866	1.8035e-05	0.000102089	4.31121e-05	ASS1/ICAM1/STAT1/IRF1/CCL2/VCAM1/TP53/CASP1/FASLG	9
GO:0031100	animal organ regeneration	6/138	75/18866	1.82754e-05	0.000103162	4.35652e-05	EGFR/CDKN1A/PCNA/BAK1/CCND1/IL6	6
GO:0045685	regulation of glial cell differentiation	6/138	75/18866	1.82754e-05	0.000103162	4.35652e-05	F2/TNFRSF1B/RELA/HDAC2/MTOR/IL6	6
GO:0046034	ATP metabolic process	11/138	311/18866	1.83777e-05	0.000103369	4.36527e-05	ISCU/FXN/DLD/IGF1/INSR/INS/TP53/HIF1A/PARP1/BAD/IL4	11
GO:0005976	polysaccharide metabolic process	7/138	112/18866	1.83886e-05	0.000103369	4.36527e-05	IGF1/EGF/INSR/INS/IGF2/AKT1/MTOR	7
GO:0006275	regulation of DNA replication	7/138	112/18866	1.83886e-05	0.000103369	4.36527e-05	EGFR/EGF/TP53/CHEK2/PCNA/JUN/MAP2K4	7
GO:0006790	sulfur compound metabolic process	12/138	371/18866	1.84558e-05	0.000103603	4.37514e-05	NFS1/ISCU/FXN/PCCB/PCCA/MTRR/MTR/MCCC2/MCCC1/DLST/DLD/CPS1	12
GO:0042771	intrinsic apoptotic signaling pathway in response to DNA damage by p53 class mediator	5/138	45/18866	1.88046e-05	0.000105269	4.44552e-05	TP53/BCL2/CHEK2/CDKN1A/KDM1A	5
GO:1904646	cellular response to amyloid-beta	5/138	45/18866	1.88046e-05	0.000105269	4.44552e-05	CACNA2D1/ICAM1/IGF1/VCAM1/PARP1	5
GO:0001938	positive regulation of endothelial cell proliferation	7/138	113/18866	1.94846e-05	0.000108925	4.59991e-05	KDR/F3/IGF2/HIF1A/AKT1/JUN/MTOR	7
GO:0001890	placenta development	8/138	156/18866	1.95275e-05	0.000109015	4.60369e-05	ADA/EGFR/CASP8/IGF2/HIF1A/AKT1/EGLN1/FOSL1	8
GO:0030072	peptide hormone secretion	10/138	257/18866	1.98256e-05	0.000110527	4.66755e-05	DRD2/DPP4/EGFR/CACNA1D/INS/TNF/IL1B/HIF1A/BAD/IL6	10
GO:0050798	activated T cell proliferation	5/138	46/18866	2.09745e-05	0.000116771	4.93125e-05	IGF1/FADD/IGF2/CASP3/IL2	5
GO:0042594	response to starvation	9/138	206/18866	2.10679e-05	0.00011713	4.94641e-05	CPS1/TP53/ALB/FAS/BCL2/CDKN1A/JUN/MTOR/MAPK8	9
GO:0030168	platelet activation	8/138	158/18866	2.141e-05	0.000118707	5.01297e-05	COL1A2/COL3A1/COL1A1/F2/APOE/THBD/NOS3/IL6	8
GO:0050729	positive regulation of inflammatory response	8/138	158/18866	2.141e-05	0.000118707	5.01297e-05	SERPINE1/EGFR/TNF/TNFRSF1A/IL1B/NFKBIA/IL2/IL6	8
GO:0006297	nucleotide-excision repair, DNA gap filling	4/138	23/18866	2.17837e-05	0.000119958	5.06584e-05	LIG4/PCNA/POLD1/POLE	4
GO:0051043	regulation of membrane protein ectodomain proteolysis	4/138	23/18866	2.17837e-05	0.000119958	5.06584e-05	APOE/TNF/IL1B/TNFRSF1B	4
GO:0051570	regulation of histone H3-K9 methylation	4/138	23/18866	2.17837e-05	0.000119958	5.06584e-05	BRCA1/DNMT1/DNMT3B/KDM1A	4
GO:0060149	negative regulation of posttranscriptional gene silencing	4/138	23/18866	2.17837e-05	0.000119958	5.06584e-05	TP53/TNF/ESR1/IL6	4
GO:0060967	negative regulation of gene silencing by RNA	4/138	23/18866	2.17837e-05	0.000119958	5.06584e-05	TP53/TNF/ESR1/IL6	4
GO:0031623	receptor internalization	7/138	115/18866	2.18385e-05	0.000120097	5.07168e-05	DRD2/DLG4/CXCL8/ITGB2/CAV1/EGF/INSR	7
GO:0050866	negative regulation of cell activation	9/138	207/18866	2.18905e-05	0.00012022	5.07687e-05	IRF1/F2/APOE/ERBB2/THBD/NOS3/CASP3/IL2/IL4	9
GO:0055067	monovalent inorganic cation homeostasis	8/138	159/18866	2.24069e-05	0.000122889	5.1896e-05	AVP/OXT/DRD2/AVPR2/AVPR1A/OTC/FASLG/BCL2	8
GO:0045446	endothelial cell differentiation	7/138	117/18866	2.44222e-05	0.000133761	5.64871e-05	ICAM1/PECAM1/KDR/TNF/TNFRSF1A/IKBKB/IL1B	7
GO:0030100	regulation of endocytosis	9/138	210/18866	2.45241e-05	0.000134138	5.66464e-05	SERPINE1/DRD2/DLG4/APOE/CAV1/EGF/INSR/PTPN1/IL4	9
GO:0010827	regulation of glucose transmembrane transport	6/138	79/18866	2.46315e-05	0.000134182	5.66651e-05	IGF1/INSR/INS/TNF/IL1B/AKT1	6
GO:0031016	pancreas development	6/138	79/18866	2.46315e-05	0.000134182	5.66651e-05	INSR/IGF2/AKT1/BAK1/BAD/IL6	6
GO:0043462	regulation of ATPase activity	6/138	79/18866	2.46315e-05	0.000134182	5.66651e-05	TNNC1/TNNI3/TNNT2/TNNT3/TP53/UHRF1	6
GO:0002703	regulation of leukocyte mediated immunity	9/138	211/18866	2.54598e-05	0.000138508	5.84918e-05	ICAM1/ITGB2/TNF/FADD/IL1B/TNFRSF1B/IL2/IL6/IL4	9
GO:0032412	regulation of ion transmembrane transporter activity	10/138	265/18866	2.57785e-05	0.000140054	5.91446e-05	CACNA2D1/HTT/HAP1/DRD2/GRIN2B/DLG4/CCL2/CACNA1D/CAV1/PTEN	10
GO:1904036	negative regulation of epithelial cell apoptotic process	5/138	48/18866	2.58953e-05	0.000140276	5.92385e-05	SERPINE1/ICAM1/KDR/MTOR/IL4	5
GO:0045821	positive regulation of glycolytic process	4/138	24/18866	2.59925e-05	0.000140276	5.92385e-05	IGF1/INSR/INS/HIF1A	4
GO:0050995	negative regulation of lipid catabolic process	4/138	24/18866	2.59925e-05	0.000140276	5.92385e-05	INS/TNF/IL1B/AKT1	4
GO:0051349	positive regulation of lyase activity	4/138	24/18866	2.59925e-05	0.000140276	5.92385e-05	ISCU/FXN/CACNA1D/NOS3	4
GO:2000209	regulation of anoikis	4/138	24/18866	2.59925e-05	0.000140276	5.92385e-05	CAV1/BCL2/CHEK2/MCL1	4
GO:0051701	interaction with host	9/138	212/18866	2.64256e-05	0.000142424	6.01455e-05	ICAM1/CXCL8/DPP4/EGFR/CAV1/INSR/CASP8/BCL2L1/BAD	9
GO:0048678	response to axon injury	6/138	80/18866	2.64699e-05	0.000142474	6.01665e-05	MTR/DRD2/BCL2/PTEN/BAX/JUN	6
GO:0007088	regulation of mitotic nuclear division	8/138	163/18866	2.67932e-05	0.000143832	6.074e-05	IGF1/EGF/INSR/INS/IGF2/IL1B/RB1/IL1A	8
GO:0009267	cellular response to starvation	8/138	163/18866	2.67932e-05	0.000143832	6.074e-05	TP53/ALB/FAS/BCL2/CDKN1A/JUN/MTOR/MAPK8	8
GO:0046883	regulation of hormone secretion	10/138	267/18866	2.74862e-05	0.000147357	6.22286e-05	DRD2/DPP4/EGFR/CACNA1D/INS/TNF/IL1B/HIF1A/BAD/IL6	10
GO:0033673	negative regulation of kinase activity	10/138	268/18866	2.83759e-05	0.000151925	6.41579e-05	APOE/CAV1/PTPN1/CASP3/CDKN1A/CDKN2A/IL1B/PTEN/RB1/AKT1	10
GO:0002673	regulation of acute inflammatory response	5/138	49/18866	2.86694e-05	0.00015269	6.44809e-05	INS/TNF/IL1B/IL6/IL4	5
GO:0007595	lactation	5/138	49/18866	2.86694e-05	0.00015269	6.44809e-05	OXTR/SLC6A3/CAV1/HIF1A/CCND1	5
GO:0035196	production of miRNAs involved in gene silencing by miRNA	5/138	49/18866	2.86694e-05	0.00015269	6.44809e-05	EGFR/TP53/TNF/ESR1/IL6	5
GO:0048512	circadian behavior	5/138	49/18866	2.86694e-05	0.00015269	6.44809e-05	DRD2/ADA/TP53/PTEN/MTOR	5
GO:0070374	positive regulation of ERK1 and ERK2 cascade	9/138	215/18866	2.95117e-05	0.00015697	6.62883e-05	ICAM1/KDR/DRD2/CCL2/EGFR/APOE/TNF/PTEN/JUN	9
GO:0007613	memory	7/138	121/18866	3.03482e-05	0.000160786	6.78997e-05	OXTR/OXT/DRD2/APOE/INSR/PTEN/MTOR	7
GO:0032612	interleukin-1 production	7/138	121/18866	3.03482e-05	0.000160786	6.78997e-05	IGF1/CASP8/TNF/CASP1/IL1B/HDAC2/IL6	7
GO:1900542	regulation of purine nucleotide metabolic process	7/138	121/18866	3.03482e-05	0.000160786	6.78997e-05	IGF1/INSR/INS/NOS3/HIF1A/PARP1/IL4	7
GO:0001774	microglial cell activation	5/138	50/18866	3.16688e-05	0.000166261	7.02119e-05	ITGB2/TNF/JUN/IL6/IL4	5
GO:0002269	leukocyte activation involved in inflammatory response	5/138	50/18866	3.16688e-05	0.000166261	7.02119e-05	ITGB2/TNF/JUN/IL6/IL4	5
GO:0007622	rhythmic behavior	5/138	50/18866	3.16688e-05	0.000166261	7.02119e-05	DRD2/ADA/TP53/PTEN/MTOR	5
GO:0009066	aspartate family amino acid metabolic process	5/138	50/18866	3.16688e-05	0.000166261	7.02119e-05	ASS1/MTRR/MTR/DLST/DLD	5
GO:0010718	positive regulation of epithelial to mesenchymal transition	5/138	50/18866	3.16688e-05	0.000166261	7.02119e-05	COL1A1/IL1B/HDAC2/MTOR/IL6	5
GO:0014009	glial cell proliferation	5/138	50/18866	3.16688e-05	0.000166261	7.02119e-05	TNF/IL1B/E2F1/MTOR/IL6	5
GO:1904707	positive regulation of vascular associated smooth muscle cell proliferation	5/138	50/18866	3.16688e-05	0.000166261	7.02119e-05	IGF1/TNF/MDM2/DNMT1/JUN	5
GO:0034250	positive regulation of cellular amide metabolic process	8/138	167/18866	3.18774e-05	0.00016714	7.0583e-05	PRKDC/ERBB2/TNF/TNFRSF1A/CASP3/RELA/MTOR/IL6	8
GO:0042752	regulation of circadian rhythm	7/138	122/18866	3.2001e-05	0.000167571	7.07652e-05	PRKDC/DRD2/ADA/TP53/USP7/MTOR/MAPK8	7
GO:0006140	regulation of nucleotide metabolic process	7/138	123/18866	3.37273e-05	0.000176383	7.44863e-05	IGF1/INSR/INS/NOS3/HIF1A/PARP1/IL4	7
GO:0008652	cellular amino acid biosynthetic process	6/138	84/18866	3.49594e-05	0.00018216	7.6926e-05	ASS1/MTRR/MTR/CPS1/OTC/ASL	6
GO:0097061	dendritic spine organization	6/138	84/18866	3.49594e-05	0.00018216	7.6926e-05	GRIN2B/DLG4/APOE/INSR/INS/PTEN	6
GO:0006631	fatty acid metabolic process	12/138	396/18866	3.49668e-05	0.00018216	7.6926e-05	AVP/PCCB/PCCA/DLD/AVPR1A/CAV1/INS/TNFRSF1A/BRCA1/IL1B/AKT1/MTOR	12
GO:0009063	cellular amino acid catabolic process	7/138	124/18866	3.55293e-05	0.000184616	7.79631e-05	MTRR/MCCC2/MCCC1/DLST/DLD/OTC/NOS3	7
GO:0022612	gland morphogenesis	7/138	124/18866	3.55293e-05	0.000184616	7.79631e-05	EGFR/CAV1/TNF/BCL2/ESR1/BAX/IL6	7
GO:0042104	positive regulation of activated T cell proliferation	4/138	26/18866	3.61567e-05	0.000187395	7.91368e-05	IGF1/FADD/IGF2/IL2	4
GO:0060561	apoptotic process involved in morphogenesis	4/138	26/18866	3.61567e-05	0.000187395	7.91368e-05	TNFRSF1A/TNFRSF1B/BAX/BAK1	4
GO:0006767	water-soluble vitamin metabolic process	6/138	85/18866	3.73904e-05	0.000193395	8.16706e-05	PCCB/PCCA/MTRR/MTR/MCCC2/MCCC1	6
GO:0035270	endocrine system development	7/138	125/18866	3.74098e-05	0.000193395	8.16706e-05	SLC6A3/DRD2/INSR/AKT1/BAK1/BAD/IL6	7
GO:0097529	myeloid leukocyte migration	9/138	222/18866	3.79221e-05	0.000195794	8.26836e-05	SERPINE1/PECAM1/CXCL8/CCL2/DPP4/ITGB2/IL1B/IL6/IL4	9
GO:0048260	positive regulation of receptor-mediated endocytosis	5/138	52/18866	3.83937e-05	0.000197725	8.34992e-05	SERPINE1/DRD2/EGF/INSR/IL4	5
GO:0055078	sodium ion homeostasis	5/138	52/18866	3.83937e-05	0.000197725	8.34992e-05	AVP/OXT/DRD2/AVPR2/AVPR1A	5
GO:0008406	gonad development	9/138	223/18866	3.92748e-05	0.000202006	8.5307e-05	ICAM1/INSR/NOS3/CASP3/BCL2/BCL2L1/ESR1/BAX/CCND1	9
GO:0014910	regulation of smooth muscle cell migration	6/138	86/18866	3.99552e-05	0.000204985	8.65651e-05	SERPINE1/IGF1/PLAU/IGFBP3/MDM2/BCL2	6
GO:0034637	cellular carbohydrate biosynthetic process	6/138	86/18866	3.99552e-05	0.000204985	8.65651e-05	IGF1/INSR/INS/IGF2/AKT1/MTOR	6
GO:0021543	pallium development	8/138	173/18866	4.10018e-05	0.000210089	8.87203e-05	COL3A1/EGFR/CASP3/HIF1A/PTEN/BAX/BAD/KDM1A	8
GO:0007548	sex differentiation	10/138	280/18866	4.11353e-05	0.000210507	8.88969e-05	ICAM1/INSR/NOS3/CASP3/BCL2/BCL2L1/ESR1/BAX/BAK1/CCND1	10
GO:0002697	regulation of immune effector process	13/138	470/18866	4.20793e-05	0.000214624	9.06355e-05	ICAM1/PRKDC/STAT1/F2/ITGB2/INS/TNF/FADD/IL1B/TNFRSF1B/IL2/IL6/IL4	13
GO:0045732	positive regulation of protein catabolic process	9/138	225/18866	4.21031e-05	0.000214624	9.06355e-05	APOE/CAV1/EGF/TNF/MDM2/IL1B/TNFRSF1B/PTEN/AKT1	9
GO:0043392	negative regulation of DNA binding	5/138	53/18866	4.21454e-05	0.000214624	9.06355e-05	NFKBIA/JUN/HDAC2/E2F1/KDM1A	5
GO:0033081	regulation of T cell differentiation in thymus	4/138	27/18866	4.22046e-05	0.000214624	9.06355e-05	ADA/ERBB2/IL1B/IL1A	4
GO:0048143	astrocyte activation	4/138	27/18866	4.22046e-05	0.000214624	9.06355e-05	EGFR/TNF/IL1B/IL6	4
GO:0003205	cardiac chamber development	8/138	174/18866	4.2716e-05	0.000216952	9.16188e-05	TNNC1/TNNI3/TNNT2/TP53/NOS3/MDM2/HIF1A/EGLN1	8
GO:0043405	regulation of MAP kinase activity	11/138	342/18866	4.38532e-05	0.00022245	9.39403e-05	EGFR/IGF1/APOE/CAV1/ERBB2/EGF/INSR/TNF/PTPN1/IL1B/MAP2K4	11
GO:0072521	purine-containing compound metabolic process	13/138	472/18866	4.39505e-05	0.000222559	9.39864e-05	MCCC2/DLST/DLD/ADA/IGF1/INSR/INS/NOS3/HIF1A/PARP1/BAD/IL4/KDM1A	13
GO:0001660	fever generation	3/138	10/18866	4.42592e-05	0.000222559	9.39864e-05	TNF/IL1B/IL1A	3
GO:0032025	response to cobalt ion	3/138	10/18866	4.42592e-05	0.000222559	9.39864e-05	CASP8/CASP3/CASP9	3
GO:0033083	regulation of immature T cell proliferation	3/138	10/18866	4.42592e-05	0.000222559	9.39864e-05	ERBB2/IL1B/IL1A	3
GO:0045792	negative regulation of cell size	3/138	10/18866	4.42592e-05	0.000222559	9.39864e-05	PTEN/AKT1/MTOR	3
GO:0051918	negative regulation of fibrinolysis	3/138	10/18866	4.42592e-05	0.000222559	9.39864e-05	SERPINE1/F2/THBD	3
GO:0060068	vagina development	3/138	10/18866	4.42592e-05	0.000222559	9.39864e-05	ESR1/BAX/BAK1	3
GO:0010043	response to zinc ion	5/138	54/18866	4.61748e-05	0.00023133	9.76907e-05	ASS1/CPS1/OTC/PTEN/PARP1	5
GO:0031050	dsRNA processing	5/138	54/18866	4.61748e-05	0.00023133	9.76907e-05	EGFR/TP53/TNF/ESR1/IL6	5
GO:0070918	production of small RNA involved in gene silencing by RNA	5/138	54/18866	4.61748e-05	0.00023133	9.76907e-05	EGFR/TP53/TNF/ESR1/IL6	5
GO:0045137	development of primary sexual characteristics	9/138	229/18866	4.82792e-05	0.00024098	0.000101766	ICAM1/INSR/NOS3/CASP3/BCL2/BCL2L1/ESR1/BAX/CCND1	9
GO:0048762	mesenchymal cell differentiation	9/138	229/18866	4.82792e-05	0.00024098	0.000101766	COL1A1/STAT1/BCL2/IL1B/HIF1A/PTEN/HDAC2/MTOR/IL6	9
GO:0050807	regulation of synapse organization	9/138	229/18866	4.82792e-05	0.00024098	0.000101766	OXTR/OXT/DRD2/GRIN2B/APOE/INS/TNF/PTEN/EGLN1	9
GO:0001892	embryonic placenta development	6/138	89/18866	4.85069e-05	0.000241819	0.00010212	EGFR/CASP8/IGF2/HIF1A/AKT1/EGLN1	6
GO:0030194	positive regulation of blood coagulation	4/138	28/18866	4.89601e-05	0.000243181	0.000102695	SERPINE1/F2/THBD/F3	4
GO:0090200	positive regulation of release of cytochrome c from mitochondria	4/138	28/18866	4.89601e-05	0.000243181	0.000102695	TP53/BAX/BAK1/BAD	4
GO:1900048	positive regulation of hemostasis	4/138	28/18866	4.89601e-05	0.000243181	0.000102695	SERPINE1/F2/THBD/F3	4
GO:0043542	endothelial cell migration	10/138	286/18866	4.91714e-05	0.000243931	0.000103012	PECAM1/KDR/DPP4/ITGB2/APOE/NOS3/TNF/HIF1A/PTEN/AKT1	10
GO:0003231	cardiac ventricle development	7/138	131/18866	5.04891e-05	0.000250162	0.000105643	TNNC1/TNNI3/TNNT2/NOS3/MDM2/HIF1A/EGLN1	7
GO:0021700	developmental maturation	10/138	287/18866	5.06331e-05	0.000250569	0.000105815	DLG4/DLD/IGF1/BCL2/CDKN1A/HIF1A/PTEN/RB1/MTOR/KDM1A	10
GO:0001503	ossification	12/138	412/18866	5.12709e-05	0.000253416	0.000107017	COL1A2/COL1A1/OXT/EGFR/IGF1/IGFBP3/TNF/IGF2/BCL2/HIF1A/AKT1/IL6	12
GO:0048738	cardiac muscle tissue development	9/138	231/18866	5.16437e-05	0.000254948	0.000107664	TNNC1/IGF1/ERBB3/TNNI3/TNNT2/PTEN/EGLN1/MTOR/MAP2K4	9
GO:0001667	ameboidal-type cell migration	13/138	481/18866	5.32989e-05	0.000262798	0.00011098	PECAM1/KDR/DPP4/ITGB2/APOE/NOS3/TNF/HIF1A/PTEN/AKT1/JUN/MTOR/IL4	13
GO:1901796	regulation of signal transduction by p53 class mediator	8/138	180/18866	5.43075e-05	0.000267446	0.000112942	TP53/MDM2/BRCA1/BCL2/CHEK2/AKT1/HDAC2/KDM1A	8
GO:1904645	response to amyloid-beta	5/138	56/18866	5.51225e-05	0.00027113	0.000114498	CACNA2D1/ICAM1/IGF1/VCAM1/PARP1	5
GO:0009743	response to carbohydrate	9/138	233/18866	5.52041e-05	0.000271203	0.000114529	APOB/ICAM1/OXT/CASP3/IL1B/HIF1A/PTEN/BAD/MAP2K4	9
GO:0007263	nitric oxide mediated signal transduction	4/138	29/18866	5.64725e-05	0.000275765	0.000116455	EGFR/APOE/INS/NOS3	4
GO:0019048	modulation by virus of host process	4/138	29/18866	5.64725e-05	0.000275765	0.000116455	INSR/CASP8/BCL2L1/BAD	4
GO:0050820	positive regulation of coagulation	4/138	29/18866	5.64725e-05	0.000275765	0.000116455	SERPINE1/F2/THBD/F3	4
GO:0051569	regulation of histone H3-K4 methylation	4/138	29/18866	5.64725e-05	0.000275765	0.000116455	BRCA1/DNMT1/DNMT3B/KDM1A	4
GO:0050796	regulation of insulin secretion	8/138	181/18866	5.64729e-05	0.000275765	0.000116455	DRD2/DPP4/CACNA1D/TNF/IL1B/HIF1A/BAD/IL6	8
GO:0031058	positive regulation of histone modification	6/138	92/18866	5.8465e-05	0.000284123	0.000119985	TP53/BRCA1/IL1B/DNMT1/DNMT3B/KDM1A	6
GO:0045582	positive regulation of T cell differentiation	6/138	92/18866	5.8465e-05	0.000284123	0.000119985	ADA/IL1B/IL2/BAD/IL1A/IL4	6
GO:0106027	neuron projection organization	6/138	92/18866	5.8465e-05	0.000284123	0.000119985	GRIN2B/DLG4/APOE/INSR/INS/PTEN	6
GO:1900407	regulation of cellular response to oxidative stress	6/138	92/18866	5.8465e-05	0.000284123	0.000119985	INS/TNF/HIF1A/AKT1/PARP1/MCL1	6
GO:2001252	positive regulation of chromosome organization	8/138	182/18866	5.87098e-05	0.000284971	0.000120343	LIG4/TP53/BRCA1/IL1B/DNMT1/RB1/DNMT3B/KDM1A	8
GO:0001541	ovarian follicle development	5/138	57/18866	6.007e-05	0.000290877	0.000122837	ICAM1/BCL2/BCL2L1/ESR1/BAX	5
GO:0071398	cellular response to fatty acid	5/138	57/18866	6.007e-05	0.000290877	0.000122837	ASS1/APOB/CPS1/AKT1/E2F1	5
GO:0033079	immature T cell proliferation	3/138	11/18866	6.05304e-05	0.00029102	0.000122897	ERBB2/IL1B/IL1A	3
GO:0033197	response to vitamin E	3/138	11/18866	6.05304e-05	0.00029102	0.000122897	COL1A1/ADA/CCND1	3
GO:0033483	gas homeostasis	3/138	11/18866	6.05304e-05	0.00029102	0.000122897	CAV1/HIF1A/EGLN1	3
GO:0034378	chylomicron assembly	3/138	11/18866	6.05304e-05	0.00029102	0.000122897	APOB/MTTP/APOE	3
GO:1903800	positive regulation of production of miRNAs involved in gene silencing by miRNA	3/138	11/18866	6.05304e-05	0.00029102	0.000122897	EGFR/TP53/IL6	3
GO:2001269	positive regulation of cysteine-type endopeptidase activity involved in apoptotic signaling pathway	3/138	11/18866	6.05304e-05	0.00029102	0.000122897	CASP8/FAS/BAX	3
GO:0003158	endothelium development	7/138	135/18866	6.113e-05	0.000293207	0.000123821	ICAM1/PECAM1/KDR/TNF/TNFRSF1A/IKBKB/IL1B	7
GO:0032368	regulation of lipid transport	7/138	135/18866	6.113e-05	0.000293207	0.000123821	OXT/APOE/CAV1/EGF/IL1B/NFKBIA/AKT1	7
GO:0050768	negative regulation of neurogenesis	10/138	295/18866	6.37217e-05	0.000305276	0.000128918	COL3A1/F2/APOE/TP53/TNF/MDM2/IL1B/PTEN/HDAC2/IL6	10
GO:0033137	negative regulation of peptidyl-serine phosphorylation	4/138	30/18866	6.47921e-05	0.000309672	0.000130774	CAV1/PTEN/BAX/BAK1	4
GO:0035666	TRIF-dependent toll-like receptor signaling pathway	4/138	30/18866	6.47921e-05	0.000309672	0.000130774	CASP8/FADD/IKBKB/CHUK	4
GO:1903793	positive regulation of anion transport	5/138	58/18866	6.53533e-05	0.000311987	0.000131752	AVP/OXT/AVPR1A/APOE/IL1B	5
GO:2001257	regulation of cation channel activity	8/138	185/18866	6.58677e-05	0.000313801	0.000132518	CACNA2D1/HTT/HAP1/DRD2/GRIN2B/DLG4/CCL2/CAV1	8
GO:0010660	regulation of muscle cell apoptotic process	6/138	94/18866	6.59657e-05	0.000313801	0.000132518	IGF1/TP53/CDKN2A/PTEN/DNMT1/MAP2K4	6
GO:1905954	positive regulation of lipid localization	6/138	94/18866	6.59657e-05	0.000313801	0.000132518	APOB/OXT/APOE/CAV1/IL1B/NFKBIA	6
GO:1903038	negative regulation of leukocyte cell-cell adhesion	7/138	137/18866	6.71004e-05	0.000318825	0.00013464	ASS1/IRF1/ERBB2/CASP3/AKT1/IL2/IL4	7
GO:0050803	regulation of synapse structure or activity	9/138	240/18866	6.93423e-05	0.000329092	0.000138975	OXTR/OXT/DRD2/GRIN2B/APOE/INS/TNF/PTEN/EGLN1	9
GO:0007589	body fluid secretion	6/138	95/18866	6.99936e-05	0.000331794	0.000140116	OXTR/SLC6A3/ADA/CAV1/HIF1A/CCND1	6
GO:0002705	positive regulation of leukocyte mediated immunity	7/138	138/18866	7.02595e-05	0.000332666	0.000140484	ITGB2/TNF/FADD/IL1B/IL2/IL6/IL4	7
GO:0071385	cellular response to glucocorticoid stimulus	5/138	59/18866	7.09878e-05	0.000335722	0.000141775	ASS1/ICAM1/EGFR/CASP9/DNMT3B	5
GO:0051783	regulation of nuclear division	8/138	188/18866	7.3737e-05	0.000348317	0.000147094	IGF1/EGF/INSR/INS/IGF2/IL1B/RB1/IL1A	8
GO:0070229	negative regulation of lymphocyte apoptotic process	4/138	31/18866	7.39703e-05	0.000348606	0.000147216	ADA/FADD/HIF1A/IL2	4
GO:1902253	regulation of intrinsic apoptotic signaling pathway by p53 class mediator	4/138	31/18866	7.39703e-05	0.000348606	0.000147216	TP53/MDM2/BCL2/KDM1A	4
GO:0010632	regulation of epithelial cell migration	10/138	301/18866	7.53366e-05	0.000354633	0.000149761	KDR/APOE/NOS3/TNF/HIF1A/PTEN/AKT1/JUN/MTOR/IL4	10
GO:0010565	regulation of cellular ketone metabolic process	8/138	189/18866	7.65275e-05	0.000359821	0.000151952	AVP/AVPR1A/CAV1/INS/BRCA1/IL1B/AKT1/MTOR	8
GO:0032732	positive regulation of interleukin-1 production	5/138	60/18866	7.69894e-05	0.000360738	0.000152339	CASP8/TNF/CASP1/HDAC2/IL6	5
GO:0050994	regulation of lipid catabolic process	5/138	60/18866	7.69894e-05	0.000360738	0.000152339	INS/TNF/IL1B/AKT1/MTOR	5
GO:0097755	positive regulation of blood vessel diameter	5/138	60/18866	7.69894e-05	0.000360738	0.000152339	EGFR/APOE/INS/CPS1/NOS3	5
GO:0036473	cell death in response to oxidative stress	6/138	97/18866	7.86379e-05	0.000366766	0.000154885	INS/BCL2/HIF1A/AKT1/PARP1/MCL1	6
GO:0071674	mononuclear cell migration	6/138	97/18866	7.86379e-05	0.000366766	0.000154885	SERPINE1/PECAM1/CCL2/TNF/IL6/IL4	6
GO:1901184	regulation of ERBB signaling pathway	6/138	97/18866	7.86379e-05	0.000366766	0.000154885	HAP1/EGFR/ERBB2/EGF/FASLG/AKT1	6
GO:1901655	cellular response to ketone	6/138	97/18866	7.86379e-05	0.000366766	0.000154885	ASS1/ICAM1/EGFR/AKT1/CASP9/DNMT3B	6
GO:0007320	insemination	3/138	12/18866	8.02751e-05	0.00037141	0.000156846	OXTR/OXT/AVPR1A	3
GO:0031392	regulation of prostaglandin biosynthetic process	3/138	12/18866	8.02751e-05	0.00037141	0.000156846	AVP/AVPR1A/IL1B	3
GO:0036462	TRAIL-activated apoptotic signaling pathway	3/138	12/18866	8.02751e-05	0.00037141	0.000156846	CASP8/FADD/PTEN	3
GO:0070243	regulation of thymocyte apoptotic process	3/138	12/18866	8.02751e-05	0.00037141	0.000156846	ADA/TP53/HIF1A	3
GO:0097284	hepatocyte apoptotic process	3/138	12/18866	8.02751e-05	0.00037141	0.000156846	BCL2L1/RB1/DNMT3A	3
GO:1902337	regulation of apoptotic process involved in morphogenesis	3/138	12/18866	8.02751e-05	0.00037141	0.000156846	TNFRSF1A/TNFRSF1B/BAX	3
GO:1902950	regulation of dendritic spine maintenance	3/138	12/18866	8.02751e-05	0.00037141	0.000156846	GRIN2B/APOE/INS	3
GO:0008584	male gonad development	7/138	141/18866	8.04739e-05	0.000371905	0.000157055	ICAM1/INSR/BCL2/BCL2L1/ESR1/BAX/CCND1	7
GO:0035265	organ growth	8/138	191/18866	8.23722e-05	0.000379886	0.000160426	FXN/IGF1/BCL2/PTEN/ESR1/AKT1/MTOR/MAP2K4	8
GO:0050808	synapse organization	12/138	433/18866	8.23883e-05	0.000379886	0.000160426	OXTR/OXT/DRD2/GRIN2B/DLG4/APOE/ERBB2/INSR/INS/TNF/PTEN/EGLN1	12
GO:0046394	carboxylic acid biosynthetic process	11/138	367/18866	8.25502e-05	0.0003802	0.000160558	ASS1/AVP/MTRR/MTR/AVPR1A/EGF/CPS1/OTC/ASL/BRCA1/IL1B	11
GO:0010657	muscle cell apoptotic process	6/138	98/18866	8.32679e-05	0.000380964	0.000160881	IGF1/TP53/CDKN2A/PTEN/DNMT1/MAP2K4	6
GO:0045833	negative regulation of lipid metabolic process	6/138	98/18866	8.32679e-05	0.000380964	0.000160881	APOE/INS/TNF/BRCA1/IL1B/AKT1	6
GO:0010574	regulation of vascular endothelial growth factor production	5/138	61/18866	8.33742e-05	0.000380964	0.000160881	BRCA1/IL1B/HIF1A/IL1A/IL6	5
GO:0033619	membrane protein proteolysis	5/138	61/18866	8.33742e-05	0.000380964	0.000160881	APOE/TNF/IL1B/TNFRSF1B/RELA	5
GO:0043954	cellular component maintenance	5/138	61/18866	8.33742e-05	0.000380964	0.000160881	GRIN2B/APOE/INSR/INS/HDAC2	5
GO:0046324	regulation of glucose import	5/138	61/18866	8.33742e-05	0.000380964	0.000160881	IGF1/INSR/INS/TNF/AKT1	5
GO:0090303	positive regulation of wound healing	5/138	61/18866	8.33742e-05	0.000380964	0.000160881	SERPINE1/F2/THBD/F3/MTOR	5
GO:0003176	aortic valve development	4/138	32/18866	8.40596e-05	0.000381863	0.000161261	NOS3/TNFRSF1A/TNFRSF1B/RB1	4
GO:0038128	ERBB2 signaling pathway	4/138	32/18866	8.40596e-05	0.000381863	0.000161261	EGFR/ERBB3/ERBB2/EGF	4
GO:0097421	liver regeneration	4/138	32/18866	8.40596e-05	0.000381863	0.000161261	EGFR/PCNA/CCND1/IL6	4
GO:1901889	negative regulation of cell junction assembly	4/138	32/18866	8.40596e-05	0.000381863	0.000161261	TNF/IKBKB/IL1B/PTEN	4
GO:0002687	positive regulation of leukocyte migration	7/138	142/18866	8.41362e-05	0.000381863	0.000161261	SERPINE1/ICAM1/CXCL8/TNF/FADD/IL6/IL4	7
GO:0046546	development of primary male sexual characteristics	7/138	142/18866	8.41362e-05	0.000381863	0.000161261	ICAM1/INSR/BCL2/BCL2L1/ESR1/BAX/CCND1	7
GO:0016053	organic acid biosynthetic process	11/138	368/18866	8.4569e-05	0.000383398	0.000161909	ASS1/AVP/MTRR/MTR/AVPR1A/EGF/CPS1/OTC/ASL/BRCA1/IL1B	11
GO:0008286	insulin receptor signaling pathway	7/138	143/18866	8.79333e-05	0.000398127	0.000168129	INSR/INS/PTPN1/IGF2/IL1B/RELA/AKT1	7
GO:0010717	regulation of epithelial to mesenchymal transition	6/138	99/18866	8.81125e-05	0.000398127	0.000168129	COL1A1/IL1B/PTEN/HDAC2/MTOR/IL6	6
GO:0051817	modulation of process of other organism involved in symbiotic interaction	6/138	99/18866	8.81125e-05	0.000398127	0.000168129	APOE/INSR/CASP8/BCL2L1/BAD/JUN	6
GO:0002460	adaptive immune response based on somatic recombination of immune receptors built from immunoglobulin superfamily domains	11/138	370/18866	8.87337e-05	0.000400487	0.000169126	ICAM1/LIG4/ADA/TNF/FADD/IL1B/TNFRSF1B/IL2/MTOR/IL6/IL4	11
GO:0071384	cellular response to corticosteroid stimulus	5/138	62/18866	9.01587e-05	0.000406466	0.00017165	ASS1/ICAM1/EGFR/CASP9/DNMT3B	5
GO:0002700	regulation of production of molecular mediator of immune response	7/138	144/18866	9.1869e-05	0.000413378	0.000174569	PRKDC/TNF/IL1B/TNFRSF1B/IL2/IL6/IL4	7
GO:0006352	DNA-templated transcription, initiation	9/138	249/18866	9.18958e-05	0.000413378	0.000174569	TP53/CDKN1A/PTEN/ESR1/BAX/CCND1/JUN/E2F2/FOSL1	9
GO:0045807	positive regulation of endocytosis	6/138	100/18866	9.3179e-05	0.000418222	0.000176615	SERPINE1/DRD2/APOE/EGF/INSR/IL4	6
GO:0070301	cellular response to hydrogen peroxide	6/138	100/18866	9.3179e-05	0.000418222	0.000176615	FXN/MDM2/RELA/PCNA/HDAC2/IL6	6
GO:0033028	myeloid cell apoptotic process	4/138	33/18866	9.51134e-05	0.000424835	0.000179408	BCL2/CDKN2A/PTEN/IL6	4
GO:0040018	positive regulation of multicellular organism growth	4/138	33/18866	9.51134e-05	0.000424835	0.000179408	SLC6A3/DRD2/IGF2/BCL2	4
GO:0045736	negative regulation of cyclin-dependent protein serine/threonine kinase activity	4/138	33/18866	9.51134e-05	0.000424835	0.000179408	CASP3/CDKN1A/CDKN2A/PTEN	4
GO:0050864	regulation of B cell activation	8/138	195/18866	9.51765e-05	0.000424835	0.000179408	ADA/CASP3/BCL2/CDKN1A/IL2/BAD/IL6/IL4	8
GO:1902275	regulation of chromatin organization	8/138	195/18866	9.51765e-05	0.000424835	0.000179408	TP53/IGF2/BRCA1/IL1B/DNMT1/DNMT3B/MAPK8/KDM1A	8
GO:0010876	lipid localization	12/138	440/18866	9.58679e-05	0.000427333	0.000180462	APOB/OXT/DRD2/MTTP/APOE/CAV1/EGF/TNF/IL1B/NFKBIA/AKT1/IL6	12
GO:0038127	ERBB signaling pathway	7/138	145/18866	9.5947e-05	0.000427333	0.000180462	HAP1/EGFR/ERBB3/ERBB2/EGF/FASLG/AKT1	7
GO:0044264	cellular polysaccharide metabolic process	6/138	101/18866	9.84746e-05	0.000437629	0.00018481	IGF1/INSR/INS/IGF2/AKT1/MTOR	6
GO:1902882	regulation of response to oxidative stress	6/138	101/18866	9.84746e-05	0.000437629	0.00018481	INS/TNF/HIF1A/AKT1/PARP1/MCL1	6
GO:0006163	purine nucleotide metabolic process	12/138	442/18866	0.000100052	0.000444151	0.000187565	MCCC2/DLST/DLD/ADA/IGF1/INSR/INS/NOS3/HIF1A/PARP1/BAD/IL4	12
GO:0071560	cellular response to transforming growth factor beta stimulus	9/138	252/18866	0.000100663	0.000446377	0.000188505	COL1A2/COL3A1/COL1A1/CAV1/TP53/PARP1/JUN/FOS/HDAC2	9
GO:0070588	calcium ion transmembrane transport	10/138	312/18866	0.000101335	0.000448864	0.000189555	CACNA2D1/HTT/HAP1/DRD2/GRIN2B/F2/CACNA1S/CACNA1D/FASLG/BAX	10
GO:0003084	positive regulation of systemic arterial blood pressure	3/138	13/18866	0.000103799	0.00045728	0.000193109	AVP/AVPR2/AVPR1A	3
GO:0033089	positive regulation of T cell differentiation in thymus	3/138	13/18866	0.000103799	0.00045728	0.000193109	ADA/IL1B/IL1A	3
GO:0035641	locomotory exploration behavior	3/138	13/18866	0.000103799	0.00045728	0.000193109	DLG4/DPP4/APOE	3
GO:0061029	eyelid development in camera-type eye	3/138	13/18866	0.000103799	0.00045728	0.000193109	EGFR/JUN/HDAC2	3
GO:1900103	positive regulation of endoplasmic reticulum unfolded protein response	3/138	13/18866	0.000103799	0.00045728	0.000193109	PTPN1/BAX/BAK1	3
GO:0060996	dendritic spine development	6/138	102/18866	0.000104007	0.000457698	0.000193285	DLG4/APOE/PTEN/IL2/HDAC2/MTOR	6
GO:0051592	response to calcium ion	7/138	147/18866	0.000104546	0.000459571	0.000194076	EGFR/CAV1/TNNT2/BAD/CCND1/JUN/FOS	7
GO:0033344	cholesterol efflux	5/138	64/18866	0.000104995	0.000461044	0.000194698	APOB/APOE/CAV1/EGF/NFKBIA	5
GO:0046879	hormone secretion	10/138	314/18866	0.000106797	0.000467124	0.000197266	DRD2/DPP4/EGFR/CACNA1D/INS/TNF/IL1B/HIF1A/BAD/IL6	10
GO:0002756	MyD88-independent toll-like receptor signaling pathway	4/138	34/18866	0.000107186	0.000467124	0.000197266	CASP8/FADD/IKBKB/CHUK	4
GO:0050715	positive regulation of cytokine secretion	4/138	34/18866	0.000107186	0.000467124	0.000197266	DRD2/INS/TNF/IL1A	4
GO:0070232	regulation of T cell apoptotic process	4/138	34/18866	0.000107186	0.000467124	0.000197266	ADA/TP53/FADD/HIF1A	4
GO:1902692	regulation of neuroblast proliferation	4/138	34/18866	0.000107186	0.000467124	0.000197266	DRD2/TP53/HIF1A/KDM1A	4
GO:1904030	negative regulation of cyclin-dependent protein kinase activity	4/138	34/18866	0.000107186	0.000467124	0.000197266	CASP3/CDKN1A/CDKN2A/PTEN	4
GO:2000352	negative regulation of endothelial cell apoptotic process	4/138	34/18866	0.000107186	0.000467124	0.000197266	SERPINE1/ICAM1/KDR/IL4	4
GO:0034766	negative regulation of ion transmembrane transport	6/138	103/18866	0.000109783	0.000477928	0.000201829	ISCU/DRD2/CAV1/PTEN/AKT1/MTOR	6
GO:0006940	regulation of smooth muscle contraction	5/138	65/18866	0.000113081	0.000490704	0.000207224	OXTR/OXT/ADA/CAV1/TNNI3	5
GO:0007588	excretion	5/138	65/18866	0.000113081	0.000490704	0.000207224	AVP/OXT/DRD2/AVPR2/AVPR1A	5
GO:1905953	negative regulation of lipid localization	5/138	65/18866	0.000113081	0.000490704	0.000207224	EGF/TNF/NFKBIA/AKT1/IL6	5
GO:1901888	regulation of cell junction assembly	8/138	200/18866	0.00011346	0.000491823	0.000207696	OXTR/OXT/KDR/CAV1/TNF/IKBKB/IL1B/PTEN	8
GO:0002456	T cell mediated immunity	6/138	104/18866	0.000115812	0.000501479	0.000211774	ICAM1/FADD/IL1B/TNFRSF1B/IL6/IL4	6
GO:0097530	granulocyte migration	7/138	150/18866	0.000118611	0.000513054	0.000216662	PECAM1/CXCL8/CCL2/DPP4/ITGB2/IL1B/IL4	7
GO:0051607	defense response to virus	9/138	258/18866	0.000120315	0.000516094	0.000217946	STAT1/IRF1/FADD/BCL2/BCL2L1/IL1B/RELA/IL6/IL4	9
GO:0071559	response to transforming growth factor beta	9/138	258/18866	0.000120315	0.000516094	0.000217946	COL1A2/COL3A1/COL1A1/CAV1/TP53/PARP1/JUN/FOS/HDAC2	9
GO:0009112	nucleobase metabolic process	4/138	35/18866	0.000120333	0.000516094	0.000217946	ADA/CPS1/MTOR/KDM1A	4
GO:0032228	regulation of synaptic transmission, GABAergic	4/138	35/18866	0.000120333	0.000516094	0.000217946	OXTR/HAP1/DRD2/PTEN	4
GO:0034390	smooth muscle cell apoptotic process	4/138	35/18866	0.000120333	0.000516094	0.000217946	IGF1/CDKN2A/DNMT1/MAP2K4	4
GO:0034391	regulation of smooth muscle cell apoptotic process	4/138	35/18866	0.000120333	0.000516094	0.000217946	IGF1/CDKN2A/DNMT1/MAP2K4	4
GO:0070884	regulation of calcineurin-NFAT signaling cascade	4/138	35/18866	0.000120333	0.000516094	0.000217946	IGF1/ERBB3/TNF/MTOR	4
GO:1904031	positive regulation of cyclin-dependent protein kinase activity	4/138	35/18866	0.000120333	0.000516094	0.000217946	EGFR/CDKN1A/AKT1/CCND1	4
GO:0048568	embryonic organ development	12/138	451/18866	0.000120884	0.000517911	0.000218713	KDR/CXCL8/ADA/EGFR/CASP8/TP53/TNF/IGF2/HIF1A/AKT1/EGLN1/POLE	12
GO:0051961	negative regulation of nervous system development	10/138	319/18866	0.000121556	0.000519823	0.000219521	COL3A1/F2/APOE/TP53/TNF/MDM2/IL1B/PTEN/HDAC2/IL6	10
GO:0046626	regulation of insulin receptor signaling pathway	5/138	66/18866	0.000121637	0.000519823	0.000219521	INS/PTPN1/IGF2/IL1B/RELA	5
GO:0007631	feeding behavior	6/138	105/18866	0.0001221	0.000519823	0.000219521	OXTR/OXT/DRD2/INS/FOS/MTOR	6
GO:0048259	regulation of receptor-mediated endocytosis	6/138	105/18866	0.0001221	0.000519823	0.000219521	SERPINE1/DRD2/DLG4/EGF/INSR/IL4	6
GO:0062014	negative regulation of small molecule metabolic process	6/138	105/18866	0.0001221	0.000519823	0.000219521	APOE/INS/TP53/BRCA1/AKT1/PARP1	6
GO:2001022	positive regulation of response to DNA damage stimulus	6/138	105/18866	0.0001221	0.000519823	0.000219521	PRKDC/EGFR/BRCA1/MYC/PARP1/PCNA	6
GO:0050871	positive regulation of B cell activation	7/138	151/18866	0.000123627	0.000525773	0.000222034	ADA/BCL2/CDKN1A/IL2/BAD/IL6/IL4	7
GO:0002708	positive regulation of lymphocyte mediated immunity	6/138	106/18866	0.000128656	0.000544874	0.0002301	TNF/FADD/IL1B/IL2/IL6/IL4	6
GO:0032091	negative regulation of protein binding	6/138	106/18866	0.000128656	0.000544874	0.0002301	CAV1/CDKN1A/AKT1/BAX/MAPK8/KDM1A	6
GO:0032611	interleukin-1 beta production	6/138	106/18866	0.000128656	0.000544874	0.0002301	IGF1/CASP8/TNF/CASP1/IL1B/IL6	6
GO:1905269	positive regulation of chromatin organization	6/138	106/18866	0.000128656	0.000544874	0.0002301	TP53/BRCA1/IL1B/DNMT1/DNMT3B/KDM1A	6
GO:0001837	epithelial to mesenchymal transition	7/138	152/18866	0.000128815	0.000544975	0.000230143	COL1A1/IL1B/HIF1A/PTEN/HDAC2/MTOR/IL6	7
GO:0032890	regulation of organic acid transport	5/138	67/18866	0.00013068	0.000550743	0.000232578	AVP/OXT/AVPR1A/IL1B/AKT1	5
GO:0035815	positive regulation of renal sodium excretion	3/138	14/18866	0.000131401	0.000550743	0.000232578	OXT/DRD2/AVPR1A	3
GO:0036295	cellular response to increased oxygen levels	3/138	14/18866	0.000131401	0.000550743	0.000232578	CAV1/FAS/DNMT3B	3
GO:0051917	regulation of fibrinolysis	3/138	14/18866	0.000131401	0.000550743	0.000232578	SERPINE1/F2/THBD	3
GO:1902430	negative regulation of amyloid-beta formation	3/138	14/18866	0.000131401	0.000550743	0.000232578	HAP1/IGF1/APOE	3
GO:1903054	negative regulation of extracellular matrix organization	3/138	14/18866	0.000131401	0.000550743	0.000232578	DPP4/TNFRSF1A/TNFRSF1B	3
GO:1903894	regulation of IRE1-mediated unfolded protein response	3/138	14/18866	0.000131401	0.000550743	0.000232578	PTPN1/BAX/BAK1	3
GO:1904748	regulation of apoptotic process involved in development	3/138	14/18866	0.000131401	0.000550743	0.000232578	TNFRSF1A/TNFRSF1B/BAX	3
GO:2001279	regulation of unsaturated fatty acid biosynthetic process	3/138	14/18866	0.000131401	0.000550743	0.000232578	AVP/AVPR1A/IL1B	3
GO:0009914	hormone transport	10/138	323/18866	0.000134573	0.000561868	0.000237276	DRD2/DPP4/EGFR/CACNA1D/INS/TNF/IL1B/HIF1A/BAD/IL6	10
GO:0010543	regulation of platelet activation	4/138	36/18866	0.00013461	0.000561868	0.000237276	F2/APOE/THBD/NOS3	4
GO:0045742	positive regulation of epidermal growth factor receptor signaling pathway	4/138	36/18866	0.00013461	0.000561868	0.000237276	HAP1/EGF/FASLG/AKT1	4
GO:0106056	regulation of calcineurin-mediated signaling	4/138	36/18866	0.00013461	0.000561868	0.000237276	IGF1/ERBB3/TNF/MTOR	4
GO:0071383	cellular response to steroid hormone stimulus	8/138	206/18866	0.000139143	0.000580193	0.000245015	ASS1/ICAM1/EGFR/BRCA1/ESR1/CASP9/PARP1/DNMT3B	8
GO:0002706	regulation of lymphocyte mediated immunity	7/138	154/18866	0.00013972	0.000581998	0.000245777	TNF/FADD/IL1B/TNFRSF1B/IL2/IL6/IL4	7
GO:0002637	regulation of immunoglobulin production	5/138	68/18866	0.000140229	0.00058352	0.00024642	PRKDC/TNF/IL2/IL6/IL4	5
GO:0043406	positive regulation of MAP kinase activity	9/138	264/18866	0.000143084	0.00059479	0.000251179	EGFR/IGF1/ERBB2/EGF/INSR/TNF/PTPN1/IL1B/MAP2K4	9
GO:0006939	smooth muscle contraction	6/138	109/18866	0.000150016	0.000621932	0.000262641	OXTR/OXT/DRD2/ADA/CAV1/TNNI3	6
GO:0060969	negative regulation of gene silencing	4/138	37/18866	0.000150074	0.000621932	0.000262641	TP53/TNF/ESR1/IL6	4
GO:1905314	semi-lunar valve development	4/138	37/18866	0.000150074	0.000621932	0.000262641	NOS3/TNFRSF1A/TNFRSF1B/RB1	4
GO:0000187	activation of MAPK activity	7/138	156/18866	0.000151362	0.00062663	0.000264626	IGF1/EGF/INSR/TNF/PTPN1/IL1B/MAP2K4	7
GO:1904659	glucose transmembrane transport	6/138	110/18866	0.000157727	0.000652315	0.000275472	IGF1/INSR/INS/TNF/IL1B/AKT1	6
GO:0015850	organic hydroxy compound transport	9/138	268/18866	0.000160181	0.000661156	0.000279206	APOB/OXTR/OXT/SLC6A3/DRD2/APOE/CAV1/EGF/NFKBIA	9
GO:0001655	urogenital system development	10/138	330/18866	0.000160191	0.000661156	0.000279206	ASS1/PECAM1/STAT1/FADD/BCL2/PTEN/ESR1/MYC/CASP9/BAX	10
GO:0006879	cellular iron ion homeostasis	5/138	70/18866	0.000160922	0.000662822	0.000279909	ISCU/FXN/HIF1A/MYC/EGLN1	5
GO:0032370	positive regulation of lipid transport	5/138	70/18866	0.000160922	0.000662822	0.000279909	OXT/APOE/CAV1/IL1B/NFKBIA	5
GO:0045651	positive regulation of macrophage differentiation	3/138	15/18866	0.000163373	0.000670871	0.000283309	CASP8/FADD/RB1	3
GO:0060134	prepulse inhibition	3/138	15/18866	0.000163373	0.000670871	0.000283309	SLC6A3/DRD2/PTEN	3
GO:1900119	positive regulation of execution phase of apoptosis	3/138	15/18866	0.000163373	0.000670871	0.000283309	TP53/BAX/IL6	3
GO:0032652	regulation of interleukin-1 production	6/138	111/18866	0.000165749	0.000679367	0.000286896	IGF1/CASP8/TNF/CASP1/HDAC2/IL6	6
GO:0010661	positive regulation of muscle cell apoptotic process	4/138	38/18866	0.000166783	0.000679367	0.000286896	TP53/CDKN2A/PTEN/MAP2K4	4
GO:0032094	response to food	4/138	38/18866	0.000166783	0.000679367	0.000286896	OXT/CPS1/AKT1/MTOR	4
GO:0044003	modulation by symbiont of host process	4/138	38/18866	0.000166783	0.000679367	0.000286896	INSR/CASP8/BCL2L1/BAD	4
GO:0051567	histone H3-K9 methylation	4/138	38/18866	0.000166783	0.000679367	0.000286896	BRCA1/DNMT1/DNMT3B/KDM1A	4
GO:1901186	positive regulation of ERBB signaling pathway	4/138	38/18866	0.000166783	0.000679367	0.000286896	HAP1/EGF/FASLG/AKT1	4
GO:1905898	positive regulation of response to endoplasmic reticulum stress	4/138	38/18866	0.000166783	0.000679367	0.000286896	CAV1/PTPN1/BAX/BAK1	4
GO:2000144	positive regulation of DNA-templated transcription, initiation	4/138	38/18866	0.000166783	0.000679367	0.000286896	TP53/ESR1/JUN/FOSL1	4
GO:0035690	cellular response to drug	5/138	71/18866	0.000172104	0.000698937	0.000295161	EGFR/TP53/CHEK2/IL1B/MYC	5
GO:0045739	positive regulation of DNA repair	5/138	71/18866	0.000172104	0.000698937	0.000295161	PRKDC/EGFR/BRCA1/PARP1/PCNA	5
GO:0061180	mammary gland epithelium development	5/138	71/18866	0.000172104	0.000698937	0.000295161	HIF1A/ESR1/AKT1/BAX/CCND1	5
GO:0006839	mitochondrial transport	9/138	271/18866	0.000174095	0.000706314	0.000298276	CASP8/TP53/BCL2/BCL2L1/BAX/BAK1/BAD/E2F1/MAPK8	9
GO:0016051	carbohydrate biosynthetic process	8/138	213/18866	0.000174989	0.000708523	0.000299209	IGF1/EGF/INSR/INS/IGF2/USP7/AKT1/MTOR	8
GO:0030073	insulin secretion	8/138	213/18866	0.000174989	0.000708523	0.000299209	DRD2/DPP4/CACNA1D/TNF/IL1B/HIF1A/BAD/IL6	8
GO:0032963	collagen metabolic process	6/138	113/18866	0.00018276	0.00073851	0.000311872	COL1A2/COL1A1/F2/HIF1A/HDAC2/IL6	6
GO:0035821	modulation of process of other organism	6/138	113/18866	0.00018276	0.00073851	0.000311872	APOE/INSR/CASP8/BCL2L1/BAD/JUN	6
GO:1904427	positive regulation of calcium ion transmembrane transport	5/138	72/18866	0.000183871	0.000741797	0.00031326	CACNA2D1/HTT/HAP1/F2/BAX	5
GO:0000723	telomere maintenance	7/138	161/18866	0.000183939	0.000741797	0.00031326	PRKDC/USP7/MYC/PARP1/PCNA/POLD1/POLE	7
GO:0046326	positive regulation of glucose import	4/138	39/18866	0.000184794	0.000743766	0.000314092	IGF1/INSR/INS/AKT1	4
GO:0060416	response to growth hormone	4/138	39/18866	0.000184794	0.000743766	0.000314092	ASS1/CPS1/PTPN1/AKT1	4
GO:0008645	hexose transmembrane transport	6/138	114/18866	0.000191767	0.000771062	0.000325619	IGF1/INSR/INS/TNF/IL1B/AKT1	6
GO:0010611	regulation of cardiac muscle hypertrophy	5/138	73/18866	0.000196241	0.000787489	0.000332556	IGF1/TNFRSF1A/TNFRSF1B/PARP1/MTOR	5
GO:0051966	regulation of synaptic transmission, glutamatergic	5/138	73/18866	0.000196241	0.000787489	0.000332556	OXTR/DRD2/CCL2/EGFR/TNF	5
GO:0010225	response to UV-C	3/138	16/18866	0.000199999	0.000799405	0.000337588	TP53/MDM2/BAK1	3
GO:0048521	negative regulation of behavior	3/138	16/18866	0.000199999	0.000799405	0.000337588	DRD2/ADA/INS	3
GO:0070886	positive regulation of calcineurin-NFAT signaling cascade	3/138	16/18866	0.000199999	0.000799405	0.000337588	IGF1/ERBB3/TNF	3
GO:0106058	positive regulation of calcineurin-mediated signaling	3/138	16/18866	0.000199999	0.000799405	0.000337588	IGF1/ERBB3/TNF	3
GO:0001990	regulation of systemic arterial blood pressure by hormone	4/138	40/18866	0.000204168	0.000812065	0.000342935	OXTR/AVPR2/AVPR1A/NOS3	4
GO:0032892	positive regulation of organic acid transport	4/138	40/18866	0.000204168	0.000812065	0.000342935	AVP/OXT/AVPR1A/IL1B	4
GO:0045746	negative regulation of Notch signaling pathway	4/138	40/18866	0.000204168	0.000812065	0.000342935	EGFR/EGF/NFKBIA/AKT1	4
GO:0051281	positive regulation of release of sequestered calcium ion into cytosol	4/138	40/18866	0.000204168	0.000812065	0.000342935	HTT/HAP1/F2/BAX	4
GO:1902742	apoptotic process involved in development	4/138	40/18866	0.000204168	0.000812065	0.000342935	TNFRSF1A/TNFRSF1B/BAX/BAK1	4
GO:0034504	protein localization to nucleus	9/138	277/18866	0.00020496	0.000814415	0.000343927	COL1A1/F2/INS/TP53/MDM2/CDKN1A/NFKBIA/AKT1/PARP1	9
GO:0046661	male sex differentiation	7/138	164/18866	0.000206061	0.000817988	0.000345436	ICAM1/INSR/BCL2/BCL2L1/ESR1/BAX/CCND1	7
GO:0032481	positive regulation of type I interferon production	5/138	74/18866	0.000209235	0.000828965	0.000350071	PRKDC/STAT1/IRF1/CHUK/RELA	5
GO:1903036	positive regulation of response to wounding	5/138	74/18866	0.000209235	0.000828965	0.000350071	SERPINE1/F2/THBD/F3/MTOR	5
GO:0015749	monosaccharide transmembrane transport	6/138	116/18866	0.000210831	0.00083447	0.000352396	IGF1/INSR/INS/TNF/IL1B/AKT1	6
GO:0090150	establishment of protein localization to membrane	10/138	342/18866	0.000213677	0.000844909	0.000356804	EGFR/ITGB2/ERBB2/CASP8/TP53/BCL2/BAX/BAD/E2F1/MAPK8	10
GO:0016042	lipid catabolic process	10/138	343/18866	0.000218741	0.000864092	0.000364905	APOB/PCCB/PCCA/APOE/INS/CPS1/TNF/IL1B/AKT1/MTOR	10
GO:0016569	covalent chromatin modification	12/138	481/18866	0.000219427	0.000865956	0.000365693	TP53/IGF2/USP7/BRCA1/IL1B/DNMT1/HDAC2/UHRF1/DNMT3B/DNMT3A/MAPK8/KDM1A	12
GO:0018107	peptidyl-threonine phosphorylation	6/138	117/18866	0.000220907	0.000870103	0.000367444	PRKDC/EGF/BCL2/AKT1/MTOR/MAPK8	6
GO:0043666	regulation of phosphoprotein phosphatase activity	6/138	117/18866	0.000220907	0.000870103	0.000367444	HTT/DRD2/IGFBP3/TNF/IKBKB/MTOR	6
GO:0009408	response to heat	7/138	166/18866	0.000221967	0.00087343	0.000368849	IGF1/NOS3/CDKN1A/AKT1/IL1A/HDAC2/MTOR	7
GO:0009064	glutamine family amino acid metabolic process	5/138	75/18866	0.000222875	0.000873611	0.000368925	ASS1/CPS1/OTC/ASL/NOS3	5
GO:0043627	response to estrogen	5/138	75/18866	0.000222875	0.000873611	0.000368925	CAV1/MDM2/BRCA1/ESR1/CCND1	5
GO:0046323	glucose import	5/138	75/18866	0.000222875	0.000873611	0.000368925	IGF1/INSR/INS/TNF/AKT1	5
GO:1900076	regulation of cellular response to insulin stimulus	5/138	75/18866	0.000222875	0.000873611	0.000368925	INS/PTPN1/IGF2/IL1B/RELA	5
GO:0038083	peptidyl-tyrosine autophosphorylation	4/138	41/18866	0.000224964	0.000880096	0.000371664	KDR/EGFR/CAV1/INSR	4
GO:1900117	regulation of execution phase of apoptosis	4/138	41/18866	0.000224964	0.000880096	0.000371664	TP53/BCL2L1/BAX/IL6	4
GO:0021987	cerebral cortex development	6/138	118/18866	0.000231359	0.0009025	0.000381125	COL3A1/EGFR/HIF1A/BAX/BAD/KDM1A	6
GO:0034219	carbohydrate transmembrane transport	6/138	118/18866	0.000231359	0.0009025	0.000381125	IGF1/INSR/INS/TNF/IL1B/AKT1	6
GO:0051209	release of sequestered calcium ion into cytosol	6/138	118/18866	0.000231359	0.0009025	0.000381125	HTT/HAP1/DRD2/F2/FASLG/BAX	6
GO:0014743	regulation of muscle hypertrophy	5/138	76/18866	0.000237182	0.000923437	0.000389967	IGF1/TNFRSF1A/TNFRSF1B/PARP1/MTOR	5
GO:0060415	muscle tissue morphogenesis	5/138	76/18866	0.000237182	0.000923437	0.000389967	COL3A1/TNNC1/TNNI3/TNNT2/EGLN1	5
GO:0016579	protein deubiquitination	9/138	283/18866	0.000240252	0.000930641	0.000393009	TP53/USP7/MDM2/BRCA1/HIF1A/PTEN/ESR1/NFKBIA/MYC	9
GO:0009084	glutamine family amino acid biosynthetic process	3/138	17/18866	0.000241558	0.000930641	0.000393009	ASS1/OTC/ASL	3
GO:0010224	response to UV-B	3/138	17/18866	0.000241558	0.000930641	0.000393009	BCL2/CDKN1A/RELA	3
GO:0030540	female genitalia development	3/138	17/18866	0.000241558	0.000930641	0.000393009	ESR1/BAX/BAK1	3
GO:0031000	response to caffeine	3/138	17/18866	0.000241558	0.000930641	0.000393009	CACNA1S/HDAC2/DNMT3B	3
GO:0031649	heat generation	3/138	17/18866	0.000241558	0.000930641	0.000393009	TNF/IL1B/IL1A	3
GO:0055089	fatty acid homeostasis	3/138	17/18866	0.000241558	0.000930641	0.000393009	APOE/INS/POLD1	3
GO:1902992	negative regulation of amyloid precursor protein catabolic process	3/138	17/18866	0.000241558	0.000930641	0.000393009	HAP1/IGF1/APOE	3
GO:1905331	negative regulation of morphogenesis of an epithelium	3/138	17/18866	0.000241558	0.000930641	0.000393009	STAT1/TNF/PTEN	3
GO:2000811	negative regulation of anoikis	3/138	17/18866	0.000241558	0.000930641	0.000393009	CAV1/BCL2/MCL1	3
GO:2001267	regulation of cysteine-type endopeptidase activity involved in apoptotic signaling pathway	3/138	17/18866	0.000241558	0.000930641	0.000393009	CASP8/FAS/BAX	3
GO:0051283	negative regulation of sequestering of calcium ion	6/138	119/18866	0.000242196	0.000932214	0.000393673	HTT/HAP1/DRD2/F2/FASLG/BAX	6
GO:0010639	negative regulation of organelle organization	11/138	416/18866	0.000246392	0.000947463	0.000400113	AVP/FXN/IGF1/TP53/BRCA1/BCL2L1/DNMT1/AKT1/PARP1/DNMT3B/KDM1A	11
GO:0006509	membrane protein ectodomain proteolysis	4/138	42/18866	0.000247242	0.000948931	0.000400733	APOE/TNF/IL1B/TNFRSF1B	4
GO:1904037	positive regulation of epithelial cell apoptotic process	4/138	42/18866	0.000247242	0.000948931	0.000400733	CCL2/FASLG/BAD/IL6	4
GO:0038095	Fc-epsilon receptor signaling pathway	7/138	169/18866	0.000247671	0.000949677	0.000401048	IKBKB/CHUK/RELA/JUN/FOS/MAPK8/MAP2K4	7
GO:1903201	regulation of oxidative stress-induced cell death	5/138	77/18866	0.000252176	0.00096604	0.000407958	INS/HIF1A/AKT1/PARP1/MCL1	5
GO:2000241	regulation of reproductive process	7/138	170/18866	0.000256752	0.000982641	0.000414968	OXTR/OXT/ADA/IGF1/INSR/ESR1/HDAC2	7
GO:0140014	mitotic nuclear division	9/138	286/18866	0.000259707	0.000993013	0.000419348	IGF1/EGF/INSR/INS/IGF2/CHEK2/IL1B/RB1/IL1A	9
GO:0051282	regulation of sequestering of calcium ion	6/138	121/18866	0.000265069	0.00101256	0.000427602	HTT/HAP1/DRD2/F2/FASLG/BAX	6
GO:0043900	regulation of multi-organism process	5/138	78/18866	0.00026788	0.00102137	0.000431325	OXTR/OXT/ADA/IGF1/HDAC2	5
GO:0060998	regulation of dendritic spine development	5/138	78/18866	0.00026788	0.00102137	0.000431325	APOE/PTEN/IL2/HDAC2/MTOR	5
GO:0002369	T cell cytokine production	4/138	43/18866	0.000271062	0.00103156	0.000435629	IL1B/TNFRSF1B/IL6/IL4	4
GO:0071364	cellular response to epidermal growth factor stimulus	4/138	43/18866	0.000271062	0.00103156	0.000435629	COL1A1/EGFR/ERBB2/AKT1	4
GO:0021782	glial cell development	6/138	122/18866	0.000277124	0.00105265	0.000444535	EGFR/TNF/IL1B/PTEN/AKT1/IL6	6
GO:1990266	neutrophil migration	6/138	122/18866	0.000277124	0.00105265	0.000444535	PECAM1/CXCL8/CCL2/DPP4/ITGB2/IL1B	6
GO:0099173	postsynapse organization	7/138	173/18866	0.000285618	0.0010839	0.000457731	GRIN2B/DLG4/APOE/INSR/INS/PTEN/EGLN1	7
GO:0050920	regulation of chemotaxis	8/138	229/18866	0.000286018	0.00108441	0.000457945	SERPINE1/KDR/CXCL8/CCL2/DPP4/F3/IL6/IL4	8
GO:0006349	regulation of gene expression by genetic imprinting	3/138	18/18866	0.000288321	0.00108603	0.000458628	IGF2/BRCA1/DNMT3A	3
GO:0032780	negative regulation of ATPase activity	3/138	18/18866	0.000288321	0.00108603	0.000458628	TNNI3/TNNT2/TP53	3
GO:0046112	nucleobase biosynthetic process	3/138	18/18866	0.000288321	0.00108603	0.000458628	ADA/CPS1/MTOR	3
GO:0051023	regulation of immunoglobulin secretion	3/138	18/18866	0.000288321	0.00108603	0.000458628	TNF/IL2/IL6	3
GO:0051571	positive regulation of histone H3-K4 methylation	3/138	18/18866	0.000288321	0.00108603	0.000458628	BRCA1/DNMT1/DNMT3B	3
GO:0150078	positive regulation of neuroinflammatory response	3/138	18/18866	0.000288321	0.00108603	0.000458628	TNF/IL1B/IL6	3
GO:1900221	regulation of amyloid-beta clearance	3/138	18/18866	0.000288321	0.00108603	0.000458628	APOE/TNF/IL4	3
GO:0010469	regulation of signaling receptor activity	7/138	174/18866	0.000295799	0.0011111	0.000469216	SERPINE1/GRIN2B/DLG4/CCL2/PLAU/EGF/PTEN	7
GO:0032200	telomere organization	7/138	174/18866	0.000295799	0.0011111	0.000469216	PRKDC/USP7/MYC/PARP1/PCNA/POLD1/POLE	7
GO:0051099	positive regulation of binding	7/138	174/18866	0.000295799	0.0011111	0.000469216	IGF1/APOE/CAV1/EGF/RB1/PARP1/KDM1A	7
GO:0033173	calcineurin-NFAT signaling cascade	4/138	44/18866	0.000296487	0.00111162	0.000469437	IGF1/ERBB3/TNF/MTOR	4
GO:0045687	positive regulation of glial cell differentiation	4/138	44/18866	0.000296487	0.00111162	0.000469437	TNFRSF1B/RELA/HDAC2/MTOR	4
GO:0002312	B cell activation involved in immune response	5/138	80/18866	0.000301506	0.00112939	0.000476942	LIG4/ADA/IL2/IL6/IL4	5
GO:0002688	regulation of leukocyte chemotaxis	6/138	124/18866	0.000302525	0.00113112	0.000477671	SERPINE1/CXCL8/CCL2/DPP4/IL6/IL4	6
GO:0051208	sequestering of calcium ion	6/138	124/18866	0.000302525	0.00113112	0.000477671	HTT/HAP1/DRD2/F2/FASLG/BAX	6
GO:0043903	regulation of symbiotic process	8/138	231/18866	0.000303239	0.00113274	0.000478357	STAT1/CXCL8/APOE/CAV1/TNF/BCL2/BAD/JUN	8
GO:0050680	negative regulation of epithelial cell proliferation	7/138	175/18866	0.00030627	0.00114301	0.000482694	STAT1/CCL2/APOE/CAV1/TNF/PTEN/RB1	7
GO:0030595	leukocyte chemotaxis	8/138	232/18866	0.000312162	0.00116393	0.000491527	SERPINE1/CXCL8/CCL2/DPP4/ITGB2/IL1B/IL6/IL4	8
GO:0001952	regulation of cell-matrix adhesion	6/138	125/18866	0.000315892	0.0011746	0.000496031	SERPINE1/KDR/PLAU/BCL2/CDKN2A/PTEN	6
GO:0003014	renal system process	6/138	125/18866	0.000315892	0.0011746	0.000496031	AVP/OXT/DRD2/AVPR2/AVPR1A/BCL2	6
GO:0030968	endoplasmic reticulum unfolded protein response	6/138	125/18866	0.000315892	0.0011746	0.000496031	CXCL8/CCL2/PTPN1/BAX/BAK1/CCND1	6
GO:0001937	negative regulation of endothelial cell proliferation	5/138	81/18866	0.000319472	0.00118682	0.000501193	STAT1/CCL2/APOE/CAV1/TNF	5
GO:0001974	blood vessel remodeling	4/138	45/18866	0.000323578	0.00119441	0.000504399	NOS3/MDM2/BAX/BAK1	4
GO:0010828	positive regulation of glucose transmembrane transport	4/138	45/18866	0.000323578	0.00119441	0.000504399	IGF1/INSR/INS/AKT1	4
GO:0014002	astrocyte development	4/138	45/18866	0.000323578	0.00119441	0.000504399	EGFR/TNF/IL1B/IL6	4
GO:0031018	endocrine pancreas development	4/138	45/18866	0.000323578	0.00119441	0.000504399	AKT1/BAK1/BAD/IL6	4
GO:0031057	negative regulation of histone modification	4/138	45/18866	0.000323578	0.00119441	0.000504399	BRCA1/DNMT1/DNMT3B/KDM1A	4
GO:0032722	positive regulation of chemokine production	4/138	45/18866	0.000323578	0.00119441	0.000504399	TNF/IL1B/HIF1A/IL6	4
GO:0034198	cellular response to amino acid starvation	4/138	45/18866	0.000323578	0.00119441	0.000504399	FAS/CDKN1A/MTOR/MAPK8	4
GO:0018210	peptidyl-threonine modification	6/138	126/18866	0.000329718	0.00121597	0.000513502	PRKDC/EGF/BCL2/AKT1/MTOR/MAPK8	6
GO:0071695	anatomical structure maturation	8/138	235/18866	0.000340226	0.00125023	0.000527972	DLD/IGF1/BCL2/CDKN1A/HIF1A/RB1/MTOR/KDM1A	8
GO:0019054	modulation by virus of host cellular process	3/138	19/18866	0.000340552	0.00125023	0.000527972	CASP8/BCL2L1/BAD	3
GO:0070233	negative regulation of T cell apoptotic process	3/138	19/18866	0.000340552	0.00125023	0.000527972	ADA/FADD/HIF1A	3
GO:0150079	negative regulation of neuroinflammatory response	3/138	19/18866	0.000340552	0.00125023	0.000527972	IGF1/TNFRSF1B/IL4	3
GO:1902176	negative regulation of oxidative stress-induced intrinsic apoptotic signaling pathway	3/138	19/18866	0.000340552	0.00125023	0.000527972	INS/HIF1A/AKT1	3
GO:0071621	granulocyte chemotaxis	6/138	127/18866	0.000344014	0.0012618	0.000532857	CXCL8/CCL2/DPP4/ITGB2/IL1B/IL4	6
GO:0048469	cell maturation	7/138	179/18866	0.000351174	0.00128673	0.000543384	DLD/BCL2/CDKN1A/HIF1A/RB1/MTOR/KDM1A	7
GO:0010874	regulation of cholesterol efflux	4/138	46/18866	0.000352398	0.00128673	0.000543384	APOE/CAV1/EGF/NFKBIA	4
GO:0031641	regulation of myelination	4/138	46/18866	0.000352398	0.00128673	0.000543384	TNFRSF1B/PTEN/AKT1/MTOR	4
GO:0045581	negative regulation of T cell differentiation	4/138	46/18866	0.000352398	0.00128673	0.000543384	IRF1/ERBB2/IL2/IL4	4
GO:2000142	regulation of DNA-templated transcription, initiation	4/138	46/18866	0.000352398	0.00128673	0.000543384	TP53/ESR1/JUN/FOSL1	4
GO:0034329	cell junction assembly	11/138	434/18866	0.000353258	0.00128871	0.000544221	OXTR/OXT/PECAM1/KDR/DRD2/CAV1/TNF/IKBKB/BCL2/IL1B/PTEN	11
GO:0048644	muscle organ morphogenesis	5/138	83/18866	0.000357827	0.00130186	0.000549774	COL3A1/TNNC1/TNNI3/TNNT2/EGLN1	5
GO:0048708	astrocyte differentiation	5/138	83/18866	0.000357827	0.00130186	0.000549774	EGFR/F2/TNF/IL1B/IL6	5
GO:2001021	negative regulation of response to DNA damage stimulus	5/138	83/18866	0.000357827	0.00130186	0.000549774	MDM2/BCL2/BCL2L1/CHEK2/KDM1A	5
GO:0032872	regulation of stress-activated MAPK cascade	8/138	237/18866	0.000360055	0.00130879	0.000552702	EGFR/TNF/PTPN1/FAS/IL1B/AKT1/MYC/MAP2K4	8
GO:0070646	protein modification by small protein removal	9/138	300/18866	0.000368642	0.00133881	0.000565377	TP53/USP7/MDM2/BRCA1/HIF1A/PTEN/ESR1/NFKBIA/MYC	9
GO:0002576	platelet degranulation	6/138	129/18866	0.00037406	0.00135727	0.000573172	SERPINE1/PECAM1/IGF1/EGF/ALB/IGF2	6
GO:0050886	endocrine process	5/138	84/18866	0.000378261	0.00137128	0.000579091	OXTR/AVPR2/AVPR1A/NOS3/IL1B	5
GO:0030225	macrophage differentiation	4/138	47/18866	0.000383008	0.00138478	0.00058479	CASP8/FADD/RB1/PARP1	4
GO:0042551	neuron maturation	4/138	47/18866	0.000383008	0.00138478	0.00058479	BCL2/RB1/MTOR/KDM1A	4
GO:0070849	response to epidermal growth factor	4/138	47/18866	0.000383008	0.00138478	0.00058479	COL1A1/EGFR/ERBB2/AKT1	4
GO:0045861	negative regulation of proteolysis	10/138	369/18866	0.000390644	0.00141112	0.000595916	SERPINE1/AVP/F2/PLAT/INS/TP53/TNF/USP7/MDM2/AKT1	10
GO:0070302	regulation of stress-activated protein kinase signaling cascade	8/138	240/18866	0.000391557	0.00141316	0.000596777	EGFR/TNF/PTPN1/FAS/IL1B/AKT1/MYC/MAP2K4	8
GO:0002320	lymphoid progenitor cell differentiation	3/138	20/18866	0.00039851	0.00142934	0.000603611	PRKDC/LIG4/BCL2	3
GO:0010875	positive regulation of cholesterol efflux	3/138	20/18866	0.00039851	0.00142934	0.000603611	APOE/CAV1/NFKBIA	3
GO:0034138	toll-like receptor 3 signaling pathway	3/138	20/18866	0.00039851	0.00142934	0.000603611	CAV1/CASP8/FADD	3
GO:0060353	regulation of cell adhesion molecule production	3/138	20/18866	0.00039851	0.00142934	0.000603611	CXCL8/CAV1/IL1B	3
GO:0060546	negative regulation of necroptotic process	3/138	20/18866	0.00039851	0.00142934	0.000603611	CAV1/CASP8/FADD	3
GO:0062099	negative regulation of programmed necrotic cell death	3/138	20/18866	0.00039851	0.00142934	0.000603611	CAV1/CASP8/FADD	3
GO:1902004	positive regulation of amyloid-beta formation	3/138	20/18866	0.00039851	0.00142934	0.000603611	TNF/CASP3/RELA	3
GO:0010507	negative regulation of autophagy	5/138	85/18866	0.000399566	0.0014306	0.000604141	TP53/BCL2/AKT1/MTOR/MCL1	5
GO:0070509	calcium ion import	5/138	85/18866	0.000399566	0.0014306	0.000604141	CACNA2D1/CCL2/CACNA1S/CACNA1D/EGF	5
GO:0055001	muscle cell development	7/138	183/18866	0.000401211	0.00143522	0.000606094	IGF1/TNNT2/TNNT3/BCL2/MTOR/KDM1A/MAP2K4	7
GO:0032259	methylation	10/138	371/18866	0.000407566	0.00145667	0.000615151	MTRR/MTR/BRCA1/DNMT1/MYC/PARP1/FOS/DNMT3B/DNMT3A/KDM1A	10
GO:1903320	regulation of protein modification by small protein conjugation or removal	8/138	242/18866	0.000413778	0.00147712	0.000623785	AVPR2/CAV1/BRCA1/PTEN/RELA/AKT1/MTOR/KDM1A	8
GO:0038061	NIK/NF-kappaB signaling	7/138	184/18866	0.00041457	0.00147712	0.000623785	EGFR/TNF/CHUK/IL1B/RELA/NFKBIA/AKT1	7
GO:0033628	regulation of cell adhesion mediated by integrin	4/138	48/18866	0.000415473	0.00147712	0.000623785	SERPINE1/DPP4/ADA/PLAU	4
GO:0045601	regulation of endothelial cell differentiation	4/138	48/18866	0.000415473	0.00147712	0.000623785	TNF/TNFRSF1A/IKBKB/IL1B	4
GO:0051932	synaptic transmission, GABAergic	4/138	48/18866	0.000415473	0.00147712	0.000623785	OXTR/HAP1/DRD2/PTEN	4
GO:1990928	response to amino acid starvation	4/138	48/18866	0.000415473	0.00147712	0.000623785	FAS/CDKN1A/MTOR/MAPK8	4
GO:0009791	post-embryonic development	5/138	86/18866	0.000421764	0.00149817	0.000632675	APOB/BCL2/BAX/BAK1/MTOR	5
GO:0006282	regulation of DNA repair	6/138	132/18866	0.000422938	0.00150102	0.00063388	PRKDC/EGFR/BRCA1/PARP1/PCNA/KDM1A	6
GO:0051147	regulation of muscle cell differentiation	7/138	186/18866	0.000442357	0.00156857	0.000662405	IGF1/IGF2/MDM2/BCL2/DNMT1/MTOR/IL4	7
GO:0001942	hair follicle development	5/138	87/18866	0.00044488	0.00157338	0.000664439	EGFR/TNF/BCL2/RELA/HDAC2	5
GO:0055072	iron ion homeostasis	5/138	87/18866	0.00044488	0.00157338	0.000664439	ISCU/FXN/HIF1A/MYC/EGLN1	5
GO:0060291	long-term synaptic potentiation	5/138	87/18866	0.00044488	0.00157338	0.000664439	DRD2/GRIN2B/APOE/INS/PTEN	5
GO:0002686	negative regulation of leukocyte migration	4/138	49/18866	0.000449856	0.00157995	0.000667213	CCL2/DPP4/ADA/AKT1	4
GO:0006692	prostanoid metabolic process	4/138	49/18866	0.000449856	0.00157995	0.000667213	AVP/AVPR1A/TNFRSF1A/IL1B	4
GO:0006693	prostaglandin metabolic process	4/138	49/18866	0.000449856	0.00157995	0.000667213	AVP/AVPR1A/TNFRSF1A/IL1B	4
GO:0031279	regulation of cyclase activity	4/138	49/18866	0.000449856	0.00157995	0.000667213	DRD2/CACNA1D/NOS3/MAPK8	4
GO:0061647	histone H3-K9 modification	4/138	49/18866	0.000449856	0.00157995	0.000667213	BRCA1/DNMT1/DNMT3B/KDM1A	4
GO:0097720	calcineurin-mediated signaling	4/138	49/18866	0.000449856	0.00157995	0.000667213	IGF1/ERBB3/TNF/MTOR	4
GO:1900087	positive regulation of G1/S transition of mitotic cell cycle	4/138	49/18866	0.000449856	0.00157995	0.000667213	EGFR/MDM2/AKT1/CCND1	4
GO:2000107	negative regulation of leukocyte apoptotic process	4/138	49/18866	0.000449856	0.00157995	0.000667213	ADA/FADD/HIF1A/IL2	4
GO:0043409	negative regulation of MAPK cascade	7/138	187/18866	0.000456797	0.00160294	0.000676922	APOE/CAV1/PTPN1/IL1B/PTEN/AKT1/MYC	7
GO:0002363	alpha-beta T cell lineage commitment	3/138	21/18866	0.000462446	0.00161022	0.000679994	BCL2/MTOR/IL6	3
GO:0003177	pulmonary valve development	3/138	21/18866	0.000462446	0.00161022	0.000679994	NOS3/TNFRSF1A/TNFRSF1B	3
GO:0016540	protein autoprocessing	3/138	21/18866	0.000462446	0.00161022	0.000679994	FXN/CASP1/PARP1	3
GO:0030220	platelet formation	3/138	21/18866	0.000462446	0.00161022	0.000679994	PRKDC/CASP3/CASP9	3
GO:0036499	PERK-mediated unfolded protein response	3/138	21/18866	0.000462446	0.00161022	0.000679994	CXCL8/CCL2/PTPN1	3
GO:0046827	positive regulation of protein export from nucleus	3/138	21/18866	0.000462446	0.00161022	0.000679994	TP53/MDM2/IL1B	3
GO:0048305	immunoglobulin secretion	3/138	21/18866	0.000462446	0.00161022	0.000679994	TNF/IL2/IL6	3
GO:0061042	vascular wound healing	3/138	21/18866	0.000462446	0.00161022	0.000679994	SERPINE1/KDR/TNF	3
GO:0140467	integrated stress response signaling	3/138	21/18866	0.000462446	0.00161022	0.000679994	CXCL8/CCL2/PTPN1	3
GO:0016236	macroautophagy	9/138	310/18866	0.000467593	0.00162674	0.000686972	KDR/HTT/TP53/CASP3/HIF1A/AKT1/MTOR/IL4/MAPK8	9
GO:0060326	cell chemotaxis	9/138	311/18866	0.000478587	0.00166356	0.00070252	SERPINE1/KDR/CXCL8/CCL2/DPP4/ITGB2/IL1B/IL6/IL4	9
GO:0003044	regulation of systemic arterial blood pressure mediated by a chemical signal	4/138	50/18866	0.00048622	0.00168865	0.000713114	OXTR/AVPR2/AVPR1A/NOS3	4
GO:0006367	transcription initiation from RNA polymerase II promoter	7/138	189/18866	0.000486807	0.00168924	0.000713364	TP53/CDKN1A/PTEN/ESR1/BAX/CCND1/E2F2	7
GO:0022404	molting cycle process	5/138	89/18866	0.000493964	0.00171114	0.000722614	EGFR/TNF/BCL2/RELA/HDAC2	5
GO:0022405	hair cycle process	5/138	89/18866	0.000493964	0.00171114	0.000722614	EGFR/TNF/BCL2/RELA/HDAC2	5
GO:0022408	negative regulation of cell-cell adhesion	7/138	191/18866	0.00051837	0.00179415	0.000757669	ASS1/IRF1/ERBB2/CASP3/AKT1/IL2/IL4	7
GO:0042058	regulation of epidermal growth factor receptor signaling pathway	5/138	90/18866	0.000519982	0.00179513	0.000758084	HAP1/EGFR/EGF/FASLG/AKT1	5
GO:0043470	regulation of carbohydrate catabolic process	5/138	90/18866	0.000519982	0.00179513	0.000758084	IGF1/INSR/INS/TP53/HIF1A	5
GO:0098773	skin epidermis development	5/138	90/18866	0.000519982	0.00179513	0.000758084	EGFR/TNF/BCL2/RELA/HDAC2	5
GO:0006984	ER-nucleus signaling pathway	4/138	51/18866	0.00052463	0.00180503	0.000762262	CXCL8/CCL2/TP53/PTPN1	4
GO:0035272	exocrine system development	4/138	51/18866	0.00052463	0.00180503	0.000762262	EGFR/INSR/TNF/IGF2	4
GO:0071354	cellular response to interleukin-6	4/138	51/18866	0.00052463	0.00180503	0.000762262	ICAM1/STAT1/RELA/IL6	4
GO:0071827	plasma lipoprotein particle organization	4/138	51/18866	0.00052463	0.00180503	0.000762262	APOB/MTTP/APOE/ALB	4
GO:0006925	inflammatory cell apoptotic process	3/138	22/18866	0.000532606	0.00181858	0.000767985	FASLG/CDKN2A/IL6	3
GO:0009083	branched-chain amino acid catabolic process	3/138	22/18866	0.000532606	0.00181858	0.000767985	MCCC2/MCCC1/DLD	3
GO:0010888	negative regulation of lipid storage	3/138	22/18866	0.000532606	0.00181858	0.000767985	TNF/NFKBIA/IL6	3
GO:0035809	regulation of urine volume	3/138	22/18866	0.000532606	0.00181858	0.000767985	OXT/DRD2/AVPR2	3
GO:0036344	platelet morphogenesis	3/138	22/18866	0.000532606	0.00181858	0.000767985	PRKDC/CASP3/CASP9	3
GO:0043369	CD4-positive or CD8-positive, alpha-beta T cell lineage commitment	3/138	22/18866	0.000532606	0.00181858	0.000767985	BCL2/MTOR/IL6	3
GO:0051900	regulation of mitochondrial depolarization	3/138	22/18866	0.000532606	0.00181858	0.000767985	KDR/BCL2/PARP1	3
GO:0060352	cell adhesion molecule production	3/138	22/18866	0.000532606	0.00181858	0.000767985	CXCL8/CAV1/IL1B	3
GO:0071157	negative regulation of cell cycle arrest	3/138	22/18866	0.000532606	0.00181858	0.000767985	MDM2/CHEK2/CCND1	3
GO:0001654	eye development	10/138	384/18866	0.000533121	0.0018188	0.00076808	SLC6A3/DRD2/EGFR/FASLG/BCL2/HIF1A/BAX/BAK1/JUN/HDAC2	10
GO:0034103	regulation of tissue remodeling	5/138	91/18866	0.000547017	0.00185995	0.000785455	EGFR/TP53/IL2/BAX/IL6	5
GO:0051952	regulation of amine transport	5/138	91/18866	0.000547017	0.00185995	0.000785455	AVP/OXTR/OXT/DRD2/AVPR1A	5
GO:0060333	interferon-gamma-mediated signaling pathway	5/138	91/18866	0.000547017	0.00185995	0.000785455	ICAM1/STAT1/IRF1/VCAM1/TP53	5
GO:2000177	regulation of neural precursor cell proliferation	5/138	91/18866	0.000547017	0.00185995	0.000785455	DRD2/EGF/TP53/HIF1A/KDM1A	5
GO:0035304	regulation of protein dephosphorylation	6/138	139/18866	0.000556414	0.00189032	0.000798279	HTT/DRD2/IGFBP3/TNF/IKBKB/MTOR	6
GO:0043414	macromolecule methylation	9/138	318/18866	0.000561649	0.0019065	0.000805115	MTRR/BRCA1/DNMT1/MYC/PARP1/FOS/DNMT3B/DNMT3A/KDM1A	9
GO:0003179	heart valve morphogenesis	4/138	52/18866	0.000565149	0.00191198	0.000807427	NOS3/MDM2/RB1/MTOR	4
GO:0010883	regulation of lipid storage	4/138	52/18866	0.000565149	0.00191198	0.000807427	APOB/TNF/NFKBIA/IL6	4
GO:0031103	axon regeneration	4/138	52/18866	0.000565149	0.00191198	0.000807427	MTR/BCL2/PTEN/JUN	4
GO:2001238	positive regulation of extrinsic apoptotic signaling pathway	4/138	52/18866	0.000565149	0.00191198	0.000807427	CAV1/TNF/FADD/PTEN	4
GO:0045926	negative regulation of growth	8/138	254/18866	0.000569671	0.00192567	0.000813208	FXN/TP53/BCL2/CDKN1A/CDKN2A/HIF1A/PTEN/RB1	8
GO:1905897	regulation of response to endoplasmic reticulum stress	5/138	92/18866	0.000575095	0.00194238	0.000820267	CAV1/PTPN1/BCL2L1/BAX/BAK1	5
GO:0150063	visual system development	10/138	388/18866	0.000577659	0.00194942	0.000823238	SLC6A3/DRD2/EGFR/FASLG/BCL2/HIF1A/BAX/BAK1/JUN/HDAC2	10
GO:0007219	Notch signaling pathway	7/138	195/18866	0.000586384	0.00197722	0.000834977	STAT1/EGFR/EGF/NOS3/NFKBIA/AKT1/MYC	7
GO:0002532	production of molecular mediator involved in inflammatory response	5/138	93/18866	0.000604241	0.0020256	0.00085541	SERPINE1/F2/INS/TNF/IL6	5
GO:0061097	regulation of protein tyrosine kinase activity	5/138	93/18866	0.000604241	0.0020256	0.00085541	DLG4/CAV1/ERBB3/EGF/PTPN1	5
GO:0071897	DNA biosynthetic process	7/138	196/18866	0.000604449	0.0020256	0.00085541	LIG4/TP53/CDKN1A/MYC/PCNA/POLD1/POLE	7
GO:0032731	positive regulation of interleukin-1 beta production	4/138	53/18866	0.000607843	0.0020256	0.00085541	CASP8/TNF/CASP1/IL6	4
GO:0032964	collagen biosynthetic process	4/138	53/18866	0.000607843	0.0020256	0.00085541	COL1A1/F2/HDAC2/IL6	4
GO:0002052	positive regulation of neuroblast proliferation	3/138	23/18866	0.00060923	0.0020256	0.00085541	DRD2/HIF1A/KDM1A	3
GO:0016226	iron-sulfur cluster assembly	3/138	23/18866	0.00060923	0.0020256	0.00085541	NFS1/ISCU/FXN	3
GO:0031163	metallo-sulfur cluster assembly	3/138	23/18866	0.00060923	0.0020256	0.00085541	NFS1/ISCU/FXN	3
GO:0031281	positive regulation of cyclase activity	3/138	23/18866	0.00060923	0.0020256	0.00085541	CACNA1D/NOS3/MAPK8	3
GO:0031639	plasminogen activation	3/138	23/18866	0.00060923	0.0020256	0.00085541	SERPINE1/PLAU/PLAT	3
GO:0035743	CD4-positive, alpha-beta T cell cytokine production	3/138	23/18866	0.00060923	0.0020256	0.00085541	IL1B/IL6/IL4	3
GO:0045649	regulation of macrophage differentiation	3/138	23/18866	0.00060923	0.0020256	0.00085541	CASP8/FADD/RB1	3
GO:0045723	positive regulation of fatty acid biosynthetic process	3/138	23/18866	0.00060923	0.0020256	0.00085541	AVP/AVPR1A/IL1B	3
GO:0048714	positive regulation of oligodendrocyte differentiation	3/138	23/18866	0.00060923	0.0020256	0.00085541	TNFRSF1B/HDAC2/MTOR	3
GO:0060547	negative regulation of necrotic cell death	3/138	23/18866	0.00060923	0.0020256	0.00085541	CAV1/CASP8/FADD	3
GO:1901522	positive regulation of transcription from RNA polymerase II promoter involved in cellular response to chemical stimulus	3/138	23/18866	0.00060923	0.0020256	0.00085541	TP53/HIF1A/RELA	3
GO:1902254	negative regulation of intrinsic apoptotic signaling pathway by p53 class mediator	3/138	23/18866	0.00060923	0.0020256	0.00085541	MDM2/BCL2/KDM1A	3
GO:0031334	positive regulation of protein-containing complex assembly	8/138	257/18866	0.000615268	0.002044	0.00086318	ICAM1/TP53/TNF/ESR1/PARP1/BAX/BAK1/MTOR	8
GO:0006470	protein dephosphorylation	9/138	323/18866	0.000627943	0.0020844	0.00088024	HTT/DRD2/IGFBP3/TNF/PTPN1/IKBKB/BCL2/PTEN/MTOR	9
GO:1901992	positive regulation of mitotic cell cycle phase transition	5/138	94/18866	0.000634481	0.00210438	0.000888678	EGFR/MDM2/RB1/AKT1/CCND1	5
GO:0006869	lipid transport	10/138	393/18866	0.000637628	0.00211309	0.000892355	APOB/OXT/DRD2/MTTP/APOE/CAV1/EGF/IL1B/NFKBIA/AKT1	10
GO:0045598	regulation of fat cell differentiation	6/138	143/18866	0.000646171	0.00213965	0.000903573	INS/TNF/AKT1/E2F1/MTOR/IL6	6
GO:0048880	sensory system development	10/138	394/18866	0.000650219	0.0021513	0.000908491	SLC6A3/DRD2/EGFR/FASLG/BCL2/HIF1A/BAX/BAK1/JUN/HDAC2	10
GO:2000179	positive regulation of neural precursor cell proliferation	4/138	54/18866	0.000652777	0.002158	0.000911321	DRD2/EGF/HIF1A/KDM1A	4
GO:0016570	histone modification	11/138	468/18866	0.000662601	0.00218869	0.000924281	TP53/IGF2/USP7/BRCA1/IL1B/DNMT1/HDAC2/UHRF1/DNMT3B/MAPK8/KDM1A	11
GO:0042180	cellular ketone metabolic process	8/138	260/18866	0.000663772	0.00219077	0.000925161	AVP/AVPR1A/CAV1/INS/BRCA1/IL1B/AKT1/MTOR	8
GO:0050921	positive regulation of chemotaxis	6/138	144/18866	0.000670271	0.00220683	0.000931943	SERPINE1/KDR/CXCL8/F3/IL6/IL4	6
GO:0106106	cold-induced thermogenesis	6/138	144/18866	0.000670271	0.00220683	0.000931943	OXTR/OXT/CAV1/RB1/IL4/KDM1A	6
GO:0120161	regulation of cold-induced thermogenesis	6/138	144/18866	0.000670271	0.00220683	0.000931943	OXTR/OXT/CAV1/RB1/IL4/KDM1A	6
GO:0001894	tissue homeostasis	8/138	261/18866	0.00068061	0.00223905	0.000945549	PECAM1/EGFR/NOS3/ALB/BCL2/RB1/BAX/IL6	8
GO:0032469	endoplasmic reticulum calcium ion homeostasis	3/138	24/18866	0.000692549	0.00226912	0.000958248	BCL2/BAX/BAK1	3
GO:0044346	fibroblast apoptotic process	3/138	24/18866	0.000692549	0.00226912	0.000958248	TP53/MYC/BAK1	3
GO:0051882	mitochondrial depolarization	3/138	24/18866	0.000692549	0.00226912	0.000958248	KDR/BCL2/PARP1	3
GO:1902993	positive regulation of amyloid precursor protein catabolic process	3/138	24/18866	0.000692549	0.00226912	0.000958248	TNF/CASP3/RELA	3
GO:2000637	positive regulation of gene silencing by miRNA	3/138	24/18866	0.000692549	0.00226912	0.000958248	EGFR/TP53/IL6	3
GO:0035249	synaptic transmission, glutamatergic	5/138	96/18866	0.000698348	0.00227884	0.000962354	OXTR/DRD2/CCL2/EGFR/TNF	5
GO:0002931	response to ischemia	4/138	55/18866	0.000700015	0.00227884	0.000962354	CAV1/TP53/BCL2/CASP9	4
GO:0030199	collagen fibril organization	4/138	55/18866	0.000700015	0.00227884	0.000962354	COL1A2/COL3A1/COL1A1/RB1	4
GO:0042304	regulation of fatty acid biosynthetic process	4/138	55/18866	0.000700015	0.00227884	0.000962354	AVP/AVPR1A/BRCA1/IL1B	4
GO:0045620	negative regulation of lymphocyte differentiation	4/138	55/18866	0.000700015	0.00227884	0.000962354	IRF1/ERBB2/IL2/IL4	4
GO:0051452	intracellular pH reduction	4/138	55/18866	0.000700015	0.00227884	0.000962354	AVP/AVPR1A/FASLG/BCL2	4
GO:0070741	response to interleukin-6	4/138	55/18866	0.000700015	0.00227884	0.000962354	ICAM1/STAT1/RELA/IL6	4
GO:0071825	protein-lipid complex subunit organization	4/138	55/18866	0.000700015	0.00227884	0.000962354	APOB/MTTP/APOE/ALB	4
GO:0001763	morphogenesis of a branching structure	7/138	201/18866	0.000701526	0.00228193	0.000963657	KDR/DRD2/EGF/TNF/BCL2/ESR1/MYC	7
GO:0034620	cellular response to unfolded protein	6/138	146/18866	0.000720558	0.00234196	0.000989006	CXCL8/CCL2/PTPN1/BAX/BAK1/CCND1	6
GO:0007179	transforming growth factor beta receptor signaling pathway	7/138	202/18866	0.000722346	0.00234589	0.000990666	COL1A2/COL3A1/CAV1/TP53/PARP1/JUN/FOS	7
GO:0051346	negative regulation of hydrolase activity	11/138	473/18866	0.000723033	0.00234624	0.000990815	SERPINE1/AVP/TNNI3/TNNT2/TP53/NOS3/TNF/MDM2/IKBKB/AKT1/EGLN1	11
GO:0032651	regulation of interleukin-1 beta production	5/138	97/18866	0.000732028	0.00237163	0.00100154	IGF1/CASP8/TNF/CASP1/IL6	5
GO:0120162	positive regulation of cold-induced thermogenesis	5/138	97/18866	0.000732028	0.00237163	0.00100154	OXTR/OXT/CAV1/IL4/KDM1A	5
GO:0009150	purine ribonucleotide metabolic process	10/138	401/18866	0.000744245	0.00240928	0.00101744	MCCC2/DLST/DLD/IGF1/INSR/INS/HIF1A/PARP1/BAD/IL4	10
GO:1904064	positive regulation of cation transmembrane transport	6/138	147/18866	0.000746771	0.00241553	0.00102008	CACNA2D1/HTT/HAP1/CCL2/F2/BAX	6
GO:0016447	somatic recombination of immunoglobulin gene segments	4/138	56/18866	0.000749622	0.00242089	0.00102234	PRKDC/LIG4/IL2/IL4	4
GO:0043113	receptor clustering	4/138	56/18866	0.000749622	0.00242089	0.00102234	DLG4/ITGB2/ITGAL/APOE	4
GO:0031330	negative regulation of cellular catabolic process	8/138	265/18866	0.000751442	0.00242484	0.00102401	INS/TP53/USP7/BCL2/AKT1/E2F1/MTOR/MCL1	8
GO:0002092	positive regulation of receptor internalization	3/138	25/18866	0.000782792	0.002512	0.00106082	DRD2/EGF/INSR	3
GO:0009081	branched-chain amino acid metabolic process	3/138	25/18866	0.000782792	0.002512	0.00106082	MCCC2/MCCC1/DLD	3
GO:0015874	norepinephrine transport	3/138	25/18866	0.000782792	0.002512	0.00106082	OXTR/OXT/SLC6A3	3
GO:0050927	positive regulation of positive chemotaxis	3/138	25/18866	0.000782792	0.002512	0.00106082	KDR/CXCL8/F3	3
GO:0060148	positive regulation of posttranscriptional gene silencing	3/138	25/18866	0.000782792	0.002512	0.00106082	EGFR/TP53/IL6	3
GO:0071677	positive regulation of mononuclear cell migration	3/138	25/18866	0.000782792	0.002512	0.00106082	SERPINE1/TNF/IL4	3
GO:2000679	positive regulation of transcription regulatory region DNA binding	3/138	25/18866	0.000782792	0.002512	0.00106082	IGF1/RB1/PARP1	3
GO:1903364	positive regulation of cellular protein catabolic process	6/138	149/18866	0.000801406	0.00256444	0.00108296	APOE/CAV1/EGF/MDM2/PTEN/AKT1	6
GO:0002090	regulation of receptor internalization	4/138	57/18866	0.000801663	0.00256444	0.00108296	DRD2/DLG4/EGF/INSR	4
GO:0048016	inositol phosphate-mediated signaling	4/138	57/18866	0.000801663	0.00256444	0.00108296	IGF1/ERBB3/TNF/MTOR	4
GO:0051568	histone H3-K4 methylation	4/138	57/18866	0.000801663	0.00256444	0.00108296	BRCA1/DNMT1/DNMT3B/KDM1A	4
GO:0015837	amine transport	5/138	99/18866	0.000803014	0.00256471	0.00108307	AVP/OXTR/OXT/DRD2/AVPR1A	5
GO:0090277	positive regulation of peptide hormone secretion	5/138	99/18866	0.000803014	0.00256471	0.00108307	DRD2/EGFR/INS/HIF1A/BAD	5
GO:0031294	lymphocyte costimulation	4/138	58/18866	0.000856205	0.00273029	0.001153	DPP4/CAV1/AKT1/IL4	4
GO:0045851	pH reduction	4/138	58/18866	0.000856205	0.00273029	0.001153	AVP/AVPR1A/FASLG/BCL2	4
GO:0008643	carbohydrate transport	6/138	151/18866	0.000859079	0.0027373	0.00115596	IGF1/INSR/INS/TNF/IL1B/AKT1	6
GO:0015908	fatty acid transport	5/138	101/18866	0.000879014	0.00279137	0.00117879	OXT/DRD2/APOE/IL1B/AKT1	5
GO:0042116	macrophage activation	5/138	101/18866	0.000879014	0.00279137	0.00117879	ITGB2/TNF/JUN/IL6/IL4	5
GO:0006309	apoptotic DNA fragmentation	3/138	26/18866	0.000880179	0.00279137	0.00117879	CASP3/BAX/IL6	3
GO:0035640	exploration behavior	3/138	26/18866	0.000880179	0.00279137	0.00117879	DLG4/DPP4/APOE	3
GO:0044068	modulation by symbiont of host cellular process	3/138	26/18866	0.000880179	0.00279137	0.00117879	CASP8/BCL2L1/BAD	3
GO:0050926	regulation of positive chemotaxis	3/138	26/18866	0.000880179	0.00279137	0.00117879	KDR/CXCL8/F3	3
GO:1903169	regulation of calcium ion transmembrane transport	6/138	152/18866	0.00088909	0.00281742	0.00118979	CACNA2D1/HTT/HAP1/DRD2/F2/BAX	6
GO:1990778	protein localization to cell periphery	9/138	340/18866	0.000902974	0.00285918	0.00120743	DLG4/EGFR/CAV1/INS/TNF/TNFRSF1A/IKBKB/BCL2L1/AKT1	9
GO:0031102	neuron projection regeneration	4/138	59/18866	0.000913311	0.00288515	0.0012184	MTR/BCL2/PTEN/JUN	4
GO:0048008	platelet-derived growth factor receptor signaling pathway	4/138	59/18866	0.000913311	0.00288515	0.0012184	PLAT/F3/PTPN1/PTEN	4
GO:0050707	regulation of cytokine secretion	4/138	59/18866	0.000913311	0.00288515	0.0012184	DRD2/INS/TNF/IL1A	4
GO:1903076	regulation of protein localization to plasma membrane	5/138	102/18866	0.000918963	0.00289849	0.00122403	EGFR/INS/TNF/BCL2L1/AKT1	5
GO:2000060	positive regulation of ubiquitin-dependent protein catabolic process	5/138	102/18866	0.000918963	0.00289849	0.00122403	CAV1/EGF/MDM2/PTEN/AKT1	5
GO:0019058	viral life cycle	9/138	341/18866	0.000921794	0.00290516	0.00122685	ICAM1/CXCL8/CCL2/DPP4/EGFR/APOE/CAV1/TNF/BCL2	9
GO:0031396	regulation of protein ubiquitination	7/138	211/18866	0.000932612	0.00293469	0.00123932	AVPR2/CAV1/BRCA1/PTEN/AKT1/MTOR/KDM1A	7
GO:0043393	regulation of protein binding	7/138	211/18866	0.000932612	0.00293469	0.00123932	APOE/CAV1/CDKN1A/AKT1/BAX/MAPK8/KDM1A	7
GO:0030593	neutrophil chemotaxis	5/138	103/18866	0.000960248	0.00301463	0.00127307	CXCL8/CCL2/DPP4/ITGB2/IL1B	5
GO:0048709	oligodendrocyte differentiation	5/138	103/18866	0.000960248	0.00301463	0.00127307	ERBB2/TNFRSF1B/PTEN/HDAC2/MTOR	5
GO:0060079	excitatory postsynaptic potential	5/138	103/18866	0.000960248	0.00301463	0.00127307	DRD2/GRIN2B/DLG4/PTEN/AKT1	5
GO:0033260	nuclear DNA replication	4/138	60/18866	0.000973049	0.00304303	0.00128507	CHEK2/PCNA/POLD1/POLE	4
GO:0042093	T-helper cell differentiation	4/138	60/18866	0.000973049	0.00304303	0.00128507	IL2/MTOR/IL6/IL4	4
GO:0043388	positive regulation of DNA binding	4/138	60/18866	0.000973049	0.00304303	0.00128507	IGF1/EGF/RB1/PARP1	4
GO:0061098	positive regulation of protein tyrosine kinase activity	4/138	60/18866	0.000973049	0.00304303	0.00128507	DLG4/ERBB3/EGF/PTPN1	4
GO:1902808	positive regulation of cell cycle G1/S phase transition	4/138	60/18866	0.000973049	0.00304303	0.00128507	EGFR/MDM2/AKT1/CCND1	4
GO:0009259	ribonucleotide metabolic process	10/138	416/18866	0.000983832	0.00305775	0.00129129	MCCC2/DLST/DLD/IGF1/INSR/INS/HIF1A/PARP1/BAD/IL4	10
GO:0048754	branching morphogenesis of an epithelial tube	6/138	155/18866	0.000983992	0.00305775	0.00129129	KDR/EGF/TNF/BCL2/ESR1/MYC	6
GO:1990845	adaptive thermogenesis	6/138	155/18866	0.000983992	0.00305775	0.00129129	OXTR/OXT/CAV1/RB1/IL4/KDM1A	6
GO:0032201	telomere maintenance via semi-conservative replication	3/138	27/18866	0.000984926	0.00305775	0.00129129	PCNA/POLD1/POLE	3
GO:0060544	regulation of necroptotic process	3/138	27/18866	0.000984926	0.00305775	0.00129129	CAV1/CASP8/FADD	3
GO:0062098	regulation of programmed necrotic cell death	3/138	27/18866	0.000984926	0.00305775	0.00129129	CAV1/CASP8/FADD	3
GO:0071514	genetic imprinting	3/138	27/18866	0.000984926	0.00305775	0.00129129	IGF2/BRCA1/DNMT3A	3
GO:0072539	T-helper 17 cell differentiation	3/138	27/18866	0.000984926	0.00305775	0.00129129	IL2/IL6/IL4	3
GO:1903203	regulation of oxidative stress-induced neuron death	3/138	27/18866	0.000984926	0.00305775	0.00129129	HIF1A/PARP1/MCL1	3
GO:0007254	JNK cascade	7/138	213/18866	0.000985301	0.00305775	0.00129129	EGFR/TNF/PTPN1/IL1B/AKT1/MAPK8/MAP2K4	7
GO:0002367	cytokine production involved in immune response	5/138	104/18866	0.0010029	0.00310998	0.00131334	TNF/IL1B/TNFRSF1B/IL6/IL4	5
GO:0090342	regulation of cell aging	4/138	61/18866	0.00103548	0.00320857	0.00135498	PRKDC/TP53/CDKN2A/PTEN	4
GO:0030301	cholesterol transport	5/138	105/18866	0.00104694	0.00323911	0.00136787	APOB/APOE/CAV1/EGF/NFKBIA	5
GO:1902106	negative regulation of leukocyte differentiation	5/138	105/18866	0.00104694	0.00323911	0.00136787	IRF1/ERBB2/MYC/IL2/IL4	5
GO:1903707	negative regulation of hemopoiesis	6/138	158/18866	0.0010865	0.00335896	0.00141849	IRF1/ERBB2/NFKBIA/MYC/IL2/IL4	6
GO:0001964	startle response	3/138	28/18866	0.00109724	0.00337045	0.00142334	SLC6A3/DRD2/PTEN	3
GO:0031645	negative regulation of nervous system process	3/138	28/18866	0.00109724	0.00337045	0.00142334	AVP/AVPR1A/PTEN	3
GO:0032800	receptor biosynthetic process	3/138	28/18866	0.00109724	0.00337045	0.00142334	TNF/HIF1A/HDAC2	3
GO:0033598	mammary gland epithelial cell proliferation	3/138	28/18866	0.00109724	0.00337045	0.00142334	ESR1/BAX/CCND1	3
GO:0072376	protein activation cascade	3/138	28/18866	0.00109724	0.00337045	0.00142334	F2/F10/F3	3
GO:0072378	blood coagulation, fibrin clot formation	3/138	28/18866	0.00109724	0.00337045	0.00142334	F2/F10/F3	3
GO:1900101	regulation of endoplasmic reticulum unfolded protein response	3/138	28/18866	0.00109724	0.00337045	0.00142334	PTPN1/BAX/BAK1	3
GO:2000191	regulation of fatty acid transport	3/138	28/18866	0.00109724	0.00337045	0.00142334	OXT/IL1B/AKT1	3
GO:0010810	regulation of cell-substrate adhesion	7/138	217/18866	0.0010977	0.00337045	0.00142334	SERPINE1/COL1A1/KDR/PLAU/BCL2/CDKN2A/PTEN	7
GO:0002294	CD4-positive, alpha-beta T cell differentiation involved in immune response	4/138	62/18866	0.00110068	0.00337191	0.00142396	IL2/MTOR/IL6/IL4	4
GO:0007405	neuroblast proliferation	4/138	62/18866	0.00110068	0.00337191	0.00142396	DRD2/TP53/HIF1A/KDM1A	4
GO:0034113	heterotypic cell-cell adhesion	4/138	62/18866	0.00110068	0.00337191	0.00142396	ITGB2/VCAM1/TNF/IL1B	4
GO:0050777	negative regulation of immune response	6/138	159/18866	0.00112243	0.00343337	0.00144991	COL3A1/DRD2/INS/TNF/IL2/IL4	6
GO:2000058	regulation of ubiquitin-dependent protein catabolic process	6/138	159/18866	0.00112243	0.00343337	0.00144991	CAV1/EGF/USP7/MDM2/PTEN/AKT1	6
GO:0006338	chromatin remodeling	7/138	218/18866	0.00112732	0.00344572	0.00145513	CDKN2A/ESR1/DNMT1/RB1/MYC/HDAC2/DNMT3A	7
GO:0043266	regulation of potassium ion transport	5/138	107/18866	0.0011393	0.00347449	0.00146727	DRD2/CACNA1D/CAV1/NOS3/PTEN	5
GO:0050905	neuromuscular process	5/138	107/18866	0.0011393	0.00347449	0.00146727	FXN/SLC6A3/DRD2/DLG4/PTEN	5
GO:0099175	regulation of postsynapse organization	5/138	107/18866	0.0011393	0.00347449	0.00146727	GRIN2B/APOE/INS/PTEN/EGLN1	5
GO:0001822	kidney development	8/138	283/18866	0.00114734	0.00349638	0.00147652	ASS1/PECAM1/STAT1/FADD/BCL2/MYC/CASP9/BAX	8
GO:0043588	skin development	10/138	425/18866	0.00115572	0.00351927	0.00148619	COL1A2/COL3A1/COL1A1/EGFR/TNF/CASP3/BCL2/RELA/HDAC2/FOSL2	10
GO:0002287	alpha-beta T cell activation involved in immune response	4/138	63/18866	0.0011687	0.00355078	0.00149949	IL2/MTOR/IL6/IL4	4
GO:0002293	alpha-beta T cell differentiation involved in immune response	4/138	63/18866	0.0011687	0.00355078	0.00149949	IL2/MTOR/IL6/IL4	4
GO:0055008	cardiac muscle tissue morphogenesis	4/138	63/18866	0.0011687	0.00355078	0.00149949	TNNC1/TNNI3/TNNT2/EGLN1	4
GO:0008593	regulation of Notch signaling pathway	5/138	108/18866	0.00118769	0.00360576	0.00152271	EGFR/EGF/NOS3/NFKBIA/AKT1	5
GO:0034767	positive regulation of ion transmembrane transport	6/138	161/18866	0.00119702	0.00362884	0.00153246	CACNA2D1/HTT/HAP1/CCL2/F2/BAX	6
GO:0019693	ribose phosphate metabolic process	10/138	427/18866	0.00119708	0.00362884	0.00153246	MCCC2/DLST/DLD/IGF1/INSR/INS/HIF1A/PARP1/BAD/IL4	10
GO:0032373	positive regulation of sterol transport	3/138	29/18866	0.00121733	0.00367648	0.00155258	APOE/CAV1/NFKBIA	3
GO:0032376	positive regulation of cholesterol transport	3/138	29/18866	0.00121733	0.00367648	0.00155258	APOE/CAV1/NFKBIA	3
GO:0033032	regulation of myeloid cell apoptotic process	3/138	29/18866	0.00121733	0.00367648	0.00155258	BCL2/CDKN2A/PTEN	3
GO:0048873	homeostasis of number of cells within a tissue	3/138	29/18866	0.00121733	0.00367648	0.00155258	NOS3/BCL2/BAX	3
GO:2000108	positive regulation of leukocyte apoptotic process	3/138	29/18866	0.00121733	0.00367648	0.00155258	TP53/CDKN2A/BAX	3
GO:0021761	limbic system development	5/138	109/18866	0.00123757	0.00373484	0.00157722	HAP1/DRD2/CASP3/PTEN/BAX	5
GO:0051926	negative regulation of calcium ion transport	4/138	64/18866	0.00123961	0.00373543	0.00157747	ICAM1/DRD2/NOS3/BCL2	4
GO:1905268	negative regulation of chromatin organization	4/138	64/18866	0.00123961	0.00373543	0.00157747	BRCA1/DNMT1/DNMT3B/KDM1A	4
GO:0055088	lipid homeostasis	6/138	163/18866	0.00127535	0.00384027	0.00162174	APOB/MTTP/APOE/CAV1/INS/POLD1	6
GO:0002699	positive regulation of immune effector process	7/138	223/18866	0.00128495	0.00386629	0.00163273	ITGB2/TNF/FADD/IL1B/IL2/IL6/IL4	7
GO:1901989	positive regulation of cell cycle phase transition	5/138	110/18866	0.00128899	0.00387559	0.00163666	EGFR/MDM2/RB1/AKT1/CCND1	5
GO:0031646	positive regulation of nervous system process	4/138	65/18866	0.00131348	0.00394045	0.00166405	DLG4/TNFRSF1B/PTEN/MTOR	4
GO:0032729	positive regulation of interferon-gamma production	4/138	65/18866	0.00131348	0.00394045	0.00166405	TNF/FADD/IL1B/IL2	4
GO:0044786	cell cycle DNA replication	4/138	65/18866	0.00131348	0.00394045	0.00166405	CHEK2/PCNA/POLD1/POLE	4
GO:0043535	regulation of blood vessel endothelial cell migration	6/138	164/18866	0.00131596	0.00394495	0.00166595	KDR/APOE/NOS3/TNF/HIF1A/AKT1	6
GO:0042303	molting cycle	5/138	111/18866	0.00134198	0.00400357	0.00169071	EGFR/TNF/BCL2/RELA/HDAC2	5
GO:0042633	hair cycle	5/138	111/18866	0.00134198	0.00400357	0.00169071	EGFR/TNF/BCL2/RELA/HDAC2	5
GO:0051149	positive regulation of muscle cell differentiation	5/138	111/18866	0.00134198	0.00400357	0.00169071	IGF1/MDM2/BCL2/MTOR/IL4	5
GO:0001516	prostaglandin biosynthetic process	3/138	30/18866	0.00134539	0.00400357	0.00169071	AVP/AVPR1A/IL1B	3
GO:0036475	neuron death in response to oxidative stress	3/138	30/18866	0.00134539	0.00400357	0.00169071	HIF1A/PARP1/MCL1	3
GO:0043457	regulation of cellular respiration	3/138	30/18866	0.00134539	0.00400357	0.00169071	ISCU/HIF1A/IL4	3
GO:0044030	regulation of DNA methylation	3/138	30/18866	0.00134539	0.00400357	0.00169071	BRCA1/MYC/PARP1	3
GO:0046457	prostanoid biosynthetic process	3/138	30/18866	0.00134539	0.00400357	0.00169071	AVP/AVPR1A/IL1B	3
GO:0048147	negative regulation of fibroblast proliferation	3/138	30/18866	0.00134539	0.00400357	0.00169071	TP53/MYC/BAX	3
GO:0060055	angiogenesis involved in wound healing	3/138	30/18866	0.00134539	0.00400357	0.00169071	SERPINE1/KDR/TNF	3
GO:1903050	regulation of proteolysis involved in cellular protein catabolic process	7/138	225/18866	0.00135263	0.00402216	0.00169856	APOE/CAV1/EGF/USP7/MDM2/PTEN/AKT1	7
GO:0002562	somatic diversification of immune receptors via germline recombination within a single locus	4/138	66/18866	0.00139038	0.00412532	0.00174212	PRKDC/LIG4/IL2/IL4	4
GO:0016444	somatic cell DNA recombination	4/138	66/18866	0.00139038	0.00412532	0.00174212	PRKDC/LIG4/IL2/IL4	4
GO:0016445	somatic diversification of immunoglobulins	4/138	66/18866	0.00139038	0.00412532	0.00174212	PRKDC/LIG4/IL2/IL4	4
GO:0099565	chemical synaptic transmission, postsynaptic	5/138	112/18866	0.00139655	0.00414062	0.00174858	DRD2/GRIN2B/DLG4/PTEN/AKT1	5
GO:0072001	renal system development	8/138	292/18866	0.00139985	0.00414213	0.00174922	ASS1/PECAM1/STAT1/FADD/BCL2/MYC/CASP9/BAX	8
GO:0035967	cellular response to topologically incorrect protein	6/138	166/18866	0.00140013	0.00414213	0.00174922	CXCL8/CCL2/PTPN1/BAX/BAK1/CCND1	6
GO:1903531	negative regulation of secretion by cell	6/138	166/18866	0.00140013	0.00414213	0.00174922	DRD2/APOE/INS/TNFRSF1A/IL1B/TNFRSF1B	6
GO:0031060	regulation of histone methylation	4/138	67/18866	0.00147036	0.00434039	0.00183294	BRCA1/DNMT1/DNMT3B/KDM1A	4
GO:0045670	regulation of osteoclast differentiation	4/138	67/18866	0.00147036	0.00434039	0.00183294	TNF/FOS/MTOR/IL4	4
GO:0072678	T cell migration	4/138	67/18866	0.00147036	0.00434039	0.00183294	ICAM1/CCL2/ITGAL/FADD	4
GO:0002675	positive regulation of acute inflammatory response	3/138	31/18866	0.00148161	0.00434514	0.00183495	TNF/IL1B/IL6	3
GO:0034368	protein-lipid complex remodeling	3/138	31/18866	0.00148161	0.00434514	0.00183495	APOB/APOE/ALB	3
GO:0034369	plasma lipoprotein particle remodeling	3/138	31/18866	0.00148161	0.00434514	0.00183495	APOB/APOE/ALB	3
GO:0034377	plasma lipoprotein particle assembly	3/138	31/18866	0.00148161	0.00434514	0.00183495	APOB/MTTP/APOE	3
GO:0045737	positive regulation of cyclin-dependent protein serine/threonine kinase activity	3/138	31/18866	0.00148161	0.00434514	0.00183495	EGFR/AKT1/CCND1	3
GO:0045940	positive regulation of steroid metabolic process	3/138	31/18866	0.00148161	0.00434514	0.00183495	APOE/TNF/IL1B	3
GO:0045987	positive regulation of smooth muscle contraction	3/138	31/18866	0.00148161	0.00434514	0.00183495	OXTR/OXT/ADA	3
GO:0072538	T-helper 17 type immune response	3/138	31/18866	0.00148161	0.00434514	0.00183495	IL2/IL6/IL4	3
GO:1902230	negative regulation of intrinsic apoptotic signaling pathway in response to DNA damage	3/138	31/18866	0.00148161	0.00434514	0.00183495	BCL2/BCL2L1/KDM1A	3
GO:0002449	lymphocyte mediated immunity	9/138	366/18866	0.00150646	0.00441482	0.00186438	ICAM1/LIG4/TNF/FADD/IL1B/TNFRSF1B/IL2/IL6/IL4	9
GO:0055002	striated muscle cell development	6/138	169/18866	0.00153402	0.00449233	0.00189711	IGF1/TNNT2/TNNT3/BCL2/MTOR/MAP2K4	6
GO:0010812	negative regulation of cell-substrate adhesion	4/138	68/18866	0.00155349	0.00453951	0.00191703	SERPINE1/COL1A1/CDKN2A/PTEN	4
GO:0016239	positive regulation of macroautophagy	4/138	68/18866	0.00155349	0.00453951	0.00191703	KDR/HTT/HIF1A/IL4	4
GO:0032642	regulation of chemokine production	4/138	68/18866	0.00155349	0.00453951	0.00191703	TNF/IL1B/HIF1A/IL6	4
GO:0032609	interferon-gamma production	5/138	115/18866	0.00157011	0.00458147	0.00193475	AVPR2/TNF/FADD/IL1B/IL2	5
GO:0043620	regulation of DNA-templated transcription in response to stress	5/138	115/18866	0.00157011	0.00458147	0.00193475	TP53/HIF1A/RELA/EGLN1/JUN	5
GO:0001649	osteoblast differentiation	7/138	231/18866	0.00157253	0.00458523	0.00193634	COL1A1/IGF1/IGFBP3/TNF/IGF2/AKT1/IL6	7
GO:0002724	regulation of T cell cytokine production	3/138	32/18866	0.00162619	0.00472808	0.00199666	IL1B/TNFRSF1B/IL6	3
GO:0034367	protein-containing complex remodeling	3/138	32/18866	0.00162619	0.00472808	0.00199666	APOB/APOE/ALB	3
GO:0034694	response to prostaglandin	3/138	32/18866	0.00162619	0.00472808	0.00199666	APOB/OXT/AKT1	3
GO:0051968	positive regulation of synaptic transmission, glutamatergic	3/138	32/18866	0.00162619	0.00472808	0.00199666	OXTR/CCL2/EGFR	3
GO:0051302	regulation of cell division	6/138	171/18866	0.00162855	0.00472948	0.00199726	DRD2/IGF2/BCL2L1/IL1B/MYC/IL1A	6
GO:0046620	regulation of organ growth	5/138	116/18866	0.00163134	0.00472948	0.00199726	FXN/IGF1/PTEN/AKT1/MTOR	5
GO:0046916	cellular transition metal ion homeostasis	5/138	116/18866	0.00163134	0.00472948	0.00199726	ISCU/FXN/HIF1A/MYC/EGLN1	5
GO:0060964	regulation of gene silencing by miRNA	5/138	116/18866	0.00163134	0.00472948	0.00199726	EGFR/TP53/TNF/ESR1/IL6	5
GO:0048662	negative regulation of smooth muscle cell proliferation	4/138	69/18866	0.00163984	0.00475073	0.00200623	IGFBP3/NOS3/CDKN1A/PTEN	4
GO:0014902	myotube differentiation	5/138	117/18866	0.00169431	0.00490151	0.00206991	IGF1/AVPR1A/BCL2/MTOR/IL4	5
GO:0072676	lymphocyte migration	5/138	117/18866	0.00169431	0.00490151	0.00206991	ICAM1/CCL2/ITGAL/FADD/AKT1	5
GO:0032374	regulation of cholesterol transport	4/138	70/18866	0.00172947	0.00499968	0.00211136	APOE/CAV1/EGF/NFKBIA	4
GO:0045444	fat cell differentiation	7/138	235/18866	0.00173397	0.0050091	0.00211534	INS/TNF/AKT1/CCND1/E2F1/MTOR/IL6	7
GO:0043254	regulation of protein-containing complex assembly	10/138	449/18866	0.00173728	0.00501511	0.00211788	ICAM1/APOE/TP53/TNF/ESR1/RB1/PARP1/BAX/BAK1/MTOR	10
GO:0015918	sterol transport	5/138	118/18866	0.00175904	0.00507068	0.00214135	APOB/APOE/CAV1/EGF/NFKBIA	5
GO:0050868	negative regulation of T cell activation	5/138	118/18866	0.00175904	0.00507068	0.00214135	IRF1/ERBB2/CASP3/IL2/IL4	5
GO:0022412	cellular process involved in reproduction in multicellular organism	9/138	375/18866	0.00177855	0.00511453	0.00215986	DLD/IGF1/BCL2/BCL2L1/AKT1/BAX/DNMT3A/MTOR/FOSL1	9
GO:0042755	eating behavior	3/138	33/18866	0.0017793	0.00511453	0.00215986	OXTR/OXT/MTOR	3
GO:0046627	negative regulation of insulin receptor signaling pathway	3/138	33/18866	0.0017793	0.00511453	0.00215986	PTPN1/IL1B/RELA	3
GO:1901797	negative regulation of signal transduction by p53 class mediator	3/138	33/18866	0.0017793	0.00511453	0.00215986	MDM2/BCL2/KDM1A	3
GO:0002292	T cell differentiation involved in immune response	4/138	71/18866	0.00182245	0.00523115	0.00220911	IL2/MTOR/IL6/IL4	4
GO:0032371	regulation of sterol transport	4/138	71/18866	0.00182245	0.00523115	0.00220911	APOE/CAV1/EGF/NFKBIA	4
GO:1901222	regulation of NIK/NF-kappaB signaling	5/138	119/18866	0.00182557	0.00523639	0.00221132	EGFR/TNF/IL1B/RELA/NFKBIA	5
GO:0010921	regulation of phosphatase activity	6/138	175/18866	0.00183086	0.00524786	0.00221617	HTT/DRD2/IGFBP3/TNF/IKBKB/MTOR	6
GO:0002440	production of molecular mediator of immune response	8/138	306/18866	0.00187863	0.00538098	0.00227238	PRKDC/LIG4/TNF/IL1B/TNFRSF1B/IL2/IL6/IL4	8
GO:0010634	positive regulation of epithelial cell migration	6/138	176/18866	0.00188429	0.00539338	0.00227762	KDR/NOS3/HIF1A/AKT1/JUN/MTOR	6
GO:0060147	regulation of posttranscriptional gene silencing	5/138	120/18866	0.00189392	0.0054133	0.00228603	EGFR/TP53/TNF/ESR1/IL6	5
GO:0060966	regulation of gene silencing by RNA	5/138	120/18866	0.00189392	0.0054133	0.00228603	EGFR/TP53/TNF/ESR1/IL6	5
GO:0050663	cytokine secretion	4/138	72/18866	0.00191884	0.00547679	0.00231284	DRD2/INS/TNF/IL1A	4
GO:0051937	catecholamine transport	4/138	72/18866	0.00191884	0.00547679	0.00231284	OXTR/OXT/SLC6A3/DRD2	4
GO:0000737	DNA catabolic process, endonucleolytic	3/138	34/18866	0.00194111	0.00550548	0.00232496	CASP3/BAX/IL6	3
GO:0007616	long-term memory	3/138	34/18866	0.00194111	0.00550548	0.00232496	DRD2/APOE/MTOR	3
GO:0016242	negative regulation of macroautophagy	3/138	34/18866	0.00194111	0.00550548	0.00232496	TP53/AKT1/MTOR	3
GO:0042311	vasodilation	3/138	34/18866	0.00194111	0.00550548	0.00232496	APOE/CPS1/NOS3	3
GO:0043516	regulation of DNA damage response, signal transduction by p53 class mediator	3/138	34/18866	0.00194111	0.00550548	0.00232496	TP53/MDM2/KDM1A	3
GO:0045648	positive regulation of erythrocyte differentiation	3/138	34/18866	0.00194111	0.00550548	0.00232496	PRKDC/STAT1/HIF1A	3
GO:0048536	spleen development	3/138	34/18866	0.00194111	0.00550548	0.00232496	PRKDC/FADD/BCL2	3
GO:0048566	embryonic digestive tract development	3/138	34/18866	0.00194111	0.00550548	0.00232496	CXCL8/ADA/TNF	3
GO:0055094	response to lipoprotein particle	3/138	34/18866	0.00194111	0.00550548	0.00232496	ITGB2/APOE/AKT1	3
GO:0030218	erythrocyte differentiation	5/138	121/18866	0.00196413	0.00556297	0.00234924	PRKDC/STAT1/CASP3/HIF1A/RB1	5
GO:0031398	positive regulation of protein ubiquitination	5/138	121/18866	0.00196413	0.00556297	0.00234924	AVPR2/CAV1/BRCA1/PTEN/KDM1A	5
GO:0038093	Fc receptor signaling pathway	7/138	241/18866	0.00199997	0.00566053	0.00239044	IKBKB/CHUK/RELA/JUN/FOS/MAPK8/MAP2K4	7
GO:0002709	regulation of T cell mediated immunity	4/138	73/18866	0.0020187	0.00570158	0.00240777	FADD/IL1B/TNFRSF1B/IL6	4
GO:0003208	cardiac ventricle morphogenesis	4/138	73/18866	0.0020187	0.00570158	0.00240777	TNNC1/TNNI3/TNNT2/HIF1A	4
GO:0051155	positive regulation of striated muscle cell differentiation	4/138	73/18866	0.0020187	0.00570158	0.00240777	IGF1/BCL2/MTOR/IL4	4
GO:0007173	epidermal growth factor receptor signaling pathway	5/138	123/18866	0.00211023	0.00592741	0.00250314	HAP1/EGFR/EGF/FASLG/AKT1	5
GO:1904375	regulation of protein localization to cell periphery	5/138	123/18866	0.00211023	0.00592741	0.00250314	EGFR/INS/TNF/BCL2L1/AKT1	5
GO:0000083	regulation of transcription involved in G1/S transition of mitotic cell cycle	3/138	35/18866	0.00211181	0.00592741	0.00250314	RB1/PCNA/E2F1	3
GO:0030262	apoptotic nuclear changes	3/138	35/18866	0.00211181	0.00592741	0.00250314	CASP3/BAX/IL6	3
GO:0030947	regulation of vascular endothelial growth factor receptor signaling pathway	3/138	35/18866	0.00211181	0.00592741	0.00250314	PTPN1/IL1B/HIF1A	3
GO:0045922	negative regulation of fatty acid metabolic process	3/138	35/18866	0.00211181	0.00592741	0.00250314	INS/BRCA1/AKT1	3
GO:0065005	protein-lipid complex assembly	3/138	35/18866	0.00211181	0.00592741	0.00250314	APOB/MTTP/APOE	3
GO:0110111	negative regulation of animal organ morphogenesis	3/138	35/18866	0.00211181	0.00592741	0.00250314	STAT1/TNF/BCL2	3
GO:1900077	negative regulation of cellular response to insulin stimulus	3/138	35/18866	0.00211181	0.00592741	0.00250314	PTPN1/IL1B/RELA	3
GO:0006801	superoxide metabolic process	4/138	74/18866	0.00212209	0.00594391	0.00251011	EGFR/ITGB2/NOS3/TNF	4
GO:0021536	diencephalon development	4/138	74/18866	0.00212209	0.00594391	0.00251011	HAP1/SLC6A3/DRD2/BAX	4
GO:2001259	positive regulation of cation channel activity	4/138	74/18866	0.00212209	0.00594391	0.00251011	CACNA2D1/HTT/HAP1/CCL2	4
GO:0002698	negative regulation of immune effector process	5/138	124/18866	0.00218619	0.00611498	0.00258235	PRKDC/INS/TNF/IL2/IL4	5
GO:0046031	ADP metabolic process	5/138	124/18866	0.00218619	0.00611498	0.00258235	IGF1/INSR/INS/HIF1A/BAD	5
GO:0042593	glucose homeostasis	7/138	245/18866	0.00219417	0.00613308	0.00259	ICAM1/INSR/INS/HIF1A/AKT1/BAD/IL6	7
GO:0032602	chemokine production	4/138	75/18866	0.00222909	0.0062264	0.0026294	TNF/IL1B/HIF1A/IL6	4
GO:0033500	carbohydrate homeostasis	7/138	246/18866	0.00224492	0.0062663	0.00264625	ICAM1/INSR/INS/HIF1A/AKT1/BAD/IL6	7
GO:0032479	regulation of type I interferon production	5/138	125/18866	0.00226412	0.00631553	0.00266704	PRKDC/STAT1/IRF1/CHUK/RELA	5
GO:0034405	response to fluid shear stress	3/138	36/18866	0.00229156	0.00632054	0.00266916	ASS1/NOS3/AKT1	3
GO:0043368	positive T cell selection	3/138	36/18866	0.00229156	0.00632054	0.00266916	BCL2/MTOR/IL6	3
GO:0071402	cellular response to lipoprotein particle stimulus	3/138	36/18866	0.00229156	0.00632054	0.00266916	ITGB2/APOE/AKT1	3
GO:2000310	regulation of NMDA receptor activity	3/138	36/18866	0.00229156	0.00632054	0.00266916	GRIN2B/DLG4/CCL2	3
GO:0006986	response to unfolded protein	6/138	183/18866	0.00229209	0.00632054	0.00266916	CXCL8/CCL2/PTPN1/BAX/BAK1/CCND1	6
GO:0002291	T cell activation via T cell receptor contact with antigen bound to MHC molecule on antigen presenting cell	2/138	10/18866	0.00230022	0.00632054	0.00266916	ICAM1/ITGAL	2
GO:0002676	regulation of chronic inflammatory response	2/138	10/18866	0.00230022	0.00632054	0.00266916	TNF/IL4	2
GO:0010749	regulation of nitric oxide mediated signal transduction	2/138	10/18866	0.00230022	0.00632054	0.00266916	EGFR/INS	2
GO:0014041	regulation of neuron maturation	2/138	10/18866	0.00230022	0.00632054	0.00266916	BCL2/MTOR	2
GO:0014049	positive regulation of glutamate secretion	2/138	10/18866	0.00230022	0.00632054	0.00266916	AVP/AVPR1A	2
GO:0032070	regulation of deoxyribonuclease activity	2/138	10/18866	0.00230022	0.00632054	0.00266916	AKT1/PCNA	2
GO:0032308	positive regulation of prostaglandin secretion	2/138	10/18866	0.00230022	0.00632054	0.00266916	OXT/IL1B	2
GO:0034447	very-low-density lipoprotein particle clearance	2/138	10/18866	0.00230022	0.00632054	0.00266916	APOB/APOE	2
GO:0042756	drinking behavior	2/138	10/18866	0.00230022	0.00632054	0.00266916	OXT/DRD2	2
GO:0048304	positive regulation of isotype switching to IgG isotypes	2/138	10/18866	0.00230022	0.00632054	0.00266916	IL2/IL4	2
GO:0051901	positive regulation of mitochondrial depolarization	2/138	10/18866	0.00230022	0.00632054	0.00266916	KDR/PARP1	2
GO:0070472	regulation of uterine smooth muscle contraction	2/138	10/18866	0.00230022	0.00632054	0.00266916	OXTR/OXT	2
GO:0072203	cell proliferation involved in metanephros development	2/138	10/18866	0.00230022	0.00632054	0.00266916	STAT1/MYC	2
GO:1903431	positive regulation of cell maturation	2/138	10/18866	0.00230022	0.00632054	0.00266916	BCL2/MTOR	2
GO:1990535	neuron projection maintenance	2/138	10/18866	0.00230022	0.00632054	0.00266916	INSR/INS	2
GO:2000320	negative regulation of T-helper 17 cell differentiation	2/138	10/18866	0.00230022	0.00632054	0.00266916	IL2/IL4	2
GO:2000644	regulation of receptor catabolic process	2/138	10/18866	0.00230022	0.00632054	0.00266916	APOE/PTPN1	2
GO:0008306	associative learning	4/138	76/18866	0.00233975	0.00641612	0.00270952	DRD2/HIF1A/FOS/MTOR	4
GO:0033555	multicellular organismal response to stress	4/138	76/18866	0.00233975	0.00641612	0.00270952	DPP4/APOE/BCL2/PTEN	4
GO:0072091	regulation of stem cell proliferation	4/138	76/18866	0.00233975	0.00641612	0.00270952	DRD2/TP53/HIF1A/KDM1A	4
GO:0046328	regulation of JNK cascade	6/138	184/18866	0.00235538	0.0064546	0.00272577	EGFR/TNF/PTPN1/IL1B/AKT1/MAP2K4	6
GO:0032606	type I interferon production	5/138	127/18866	0.00242602	0.0066392	0.00280373	PRKDC/STAT1/IRF1/CHUK/RELA	5
GO:1903052	positive regulation of proteolysis involved in cellular protein catabolic process	5/138	127/18866	0.00242602	0.0066392	0.00280373	CAV1/EGF/MDM2/PTEN/AKT1	5
GO:0002200	somatic diversification of immune receptors	4/138	77/18866	0.00245414	0.00670258	0.0028305	PRKDC/LIG4/IL2/IL4	4
GO:0007422	peripheral nervous system development	4/138	77/18866	0.00245414	0.00670258	0.0028305	ERBB3/ERBB2/RELA/AKT1	4
GO:0060411	cardiac septum morphogenesis	4/138	77/18866	0.00245414	0.00670258	0.0028305	TP53/NOS3/MDM2/EGLN1	4
GO:0006296	nucleotide-excision repair, DNA incision, 5'-to lesion	3/138	37/18866	0.00248051	0.00675186	0.0028513	PARP1/PCNA/POLD1	3
GO:0006921	cellular component disassembly involved in execution phase of apoptosis	3/138	37/18866	0.00248051	0.00675186	0.0028513	CASP3/BAX/IL6	3
GO:0030212	hyaluronan metabolic process	3/138	37/18866	0.00248051	0.00675186	0.0028513	EGF/IL1B/AKT1	3
GO:0070423	nucleotide-binding oligomerization domain containing signaling pathway	3/138	37/18866	0.00248051	0.00675186	0.0028513	CASP8/RELA/NFKBIA	3
GO:0090322	regulation of superoxide metabolic process	3/138	37/18866	0.00248051	0.00675186	0.0028513	EGFR/ITGB2/TNF	3
GO:0045333	cellular respiration	6/138	187/18866	0.00255316	0.00693562	0.00292891	ISCU/FXN/DLST/DLD/HIF1A/IL4	6
GO:0050821	protein stabilization	6/138	187/18866	0.00255316	0.00693562	0.00292891	IGF1/TP53/USP7/CHEK2/CDKN1A/PTEN	6
GO:0061138	morphogenesis of a branching epithelium	6/138	187/18866	0.00255316	0.00693562	0.00292891	KDR/EGF/TNF/BCL2/ESR1/MYC	6
GO:0043367	CD4-positive, alpha-beta T cell differentiation	4/138	78/18866	0.00257232	0.00698299	0.00294891	IL2/MTOR/IL6/IL4	4
GO:0034101	erythrocyte homeostasis	5/138	129/18866	0.00259618	0.00704305	0.00297427	PRKDC/STAT1/CASP3/HIF1A/RB1	5
GO:0048285	organelle fission	10/138	476/18866	0.00265453	0.00719653	0.00303909	KDR/IGF1/EGF/INSR/INS/IGF2/CHEK2/IL1B/RB1/IL1A	10
GO:0003298	physiological muscle hypertrophy	3/138	38/18866	0.00267883	0.00721416	0.00304653	IGF1/MTOR/MAP2K4	3
GO:0003301	physiological cardiac muscle hypertrophy	3/138	38/18866	0.00267883	0.00721416	0.00304653	IGF1/MTOR/MAP2K4	3
GO:0010742	macrophage derived foam cell differentiation	3/138	38/18866	0.00267883	0.00721416	0.00304653	APOB/STAT1/NFKBIA	3
GO:0035872	nucleotide-binding domain, leucine rich repeat containing receptor signaling pathway	3/138	38/18866	0.00267883	0.00721416	0.00304653	CASP8/RELA/NFKBIA	3
GO:0042769	DNA damage response, detection of DNA damage	3/138	38/18866	0.00267883	0.00721416	0.00304653	PARP1/PCNA/POLD1	3
GO:0045923	positive regulation of fatty acid metabolic process	3/138	38/18866	0.00267883	0.00721416	0.00304653	AVP/AVPR1A/IL1B	3
GO:0048009	insulin-like growth factor receptor signaling pathway	3/138	38/18866	0.00267883	0.00721416	0.00304653	IGF1/IGFBP3/AKT1	3
GO:0060306	regulation of membrane repolarization	3/138	38/18866	0.00267883	0.00721416	0.00304653	CACNA2D1/CACNA1D/CAV1	3
GO:0061049	cell growth involved in cardiac muscle cell development	3/138	38/18866	0.00267883	0.00721416	0.00304653	IGF1/MTOR/MAP2K4	3
GO:0090077	foam cell differentiation	3/138	38/18866	0.00267883	0.00721416	0.00304653	APOB/STAT1/NFKBIA	3
GO:0043534	blood vessel endothelial cell migration	6/138	189/18866	0.00269178	0.0072367	0.00305605	KDR/APOE/NOS3/TNF/HIF1A/AKT1	6
GO:0043407	negative regulation of MAP kinase activity	4/138	79/18866	0.00269434	0.0072367	0.00305605	APOE/CAV1/PTPN1/IL1B	4
GO:0043536	positive regulation of blood vessel endothelial cell migration	4/138	79/18866	0.00269434	0.0072367	0.00305605	KDR/NOS3/HIF1A/AKT1	4
GO:0090398	cellular senescence	4/138	79/18866	0.00269434	0.0072367	0.00305605	PRKDC/TP53/CDKN1A/CDKN2A	4
GO:0010508	positive regulation of autophagy	5/138	131/18866	0.00277484	0.00744304	0.00314319	KDR/HTT/HIF1A/BAD/IL4	5
GO:0046887	positive regulation of hormone secretion	5/138	131/18866	0.00277484	0.00744304	0.00314319	DRD2/EGFR/INS/HIF1A/BAD	5
GO:0002328	pro-B cell differentiation	2/138	11/18866	0.00279793	0.00744584	0.00314437	PRKDC/LIG4	2
GO:0009629	response to gravity	2/138	11/18866	0.00279793	0.00744584	0.00314437	FOS/FOSL1	2
GO:0010918	positive regulation of mitochondrial membrane potential	2/138	11/18866	0.00279793	0.00744584	0.00314437	AKT1/BAD	2
GO:0031652	positive regulation of heat generation	2/138	11/18866	0.00279793	0.00744584	0.00314437	TNF/IL1B	2
GO:0032306	regulation of prostaglandin secretion	2/138	11/18866	0.00279793	0.00744584	0.00314437	OXT/IL1B	2
GO:0033632	regulation of cell-cell adhesion mediated by integrin	2/138	11/18866	0.00279793	0.00744584	0.00314437	DPP4/ADA	2
GO:0043471	regulation of cellular carbohydrate catabolic process	2/138	11/18866	0.00279793	0.00744584	0.00314437	INS/TP53	2
GO:0043589	skin morphogenesis	2/138	11/18866	0.00279793	0.00744584	0.00314437	COL1A2/COL1A1	2
GO:0045899	positive regulation of RNA polymerase II transcription preinitiation complex assembly	2/138	11/18866	0.00279793	0.00744584	0.00314437	TP53/ESR1	2
GO:0051024	positive regulation of immunoglobulin secretion	2/138	11/18866	0.00279793	0.00744584	0.00314437	IL2/IL6	2
GO:0070471	uterine smooth muscle contraction	2/138	11/18866	0.00279793	0.00744584	0.00314437	OXTR/OXT	2
GO:2000317	negative regulation of T-helper 17 type immune response	2/138	11/18866	0.00279793	0.00744584	0.00314437	IL2/IL4	2
GO:0006110	regulation of glycolytic process	4/138	80/18866	0.00282028	0.00748566	0.00316119	IGF1/INSR/INS/HIF1A	4
GO:0070828	heterochromatin organization	4/138	80/18866	0.00282028	0.00748566	0.00316119	CDKN2A/DNMT1/HDAC2/DNMT3A	4
GO:1900182	positive regulation of protein localization to nucleus	4/138	80/18866	0.00282028	0.00748566	0.00316119	F2/INS/AKT1/PARP1	4
GO:1901224	positive regulation of NIK/NF-kappaB signaling	4/138	80/18866	0.00282028	0.00748566	0.00316119	EGFR/TNF/IL1B/RELA	4
GO:0048167	regulation of synaptic plasticity	6/138	191/18866	0.00283598	0.00752239	0.0031767	DRD2/GRIN2B/DLG4/APOE/INS/PTEN	6
GO:0042476	odontogenesis	5/138	132/18866	0.00286744	0.00760087	0.00320984	SERPINE1/COL1A2/COL1A1/BAX/HDAC2	5
GO:0001662	behavioral fear response	3/138	39/18866	0.00288667	0.00761201	0.00321455	DPP4/APOE/BCL2	3
GO:0010831	positive regulation of myotube differentiation	3/138	39/18866	0.00288667	0.00761201	0.00321455	BCL2/MTOR/IL4	3
GO:0014037	Schwann cell differentiation	3/138	39/18866	0.00288667	0.00761201	0.00321455	ERBB3/RELA/AKT1	3
GO:0033146	regulation of intracellular estrogen receptor signaling pathway	3/138	39/18866	0.00288667	0.00761201	0.00321455	BRCA1/ESR1/PARP1	3
GO:0033683	nucleotide-excision repair, DNA incision	3/138	39/18866	0.00288667	0.00761201	0.00321455	PARP1/PCNA/POLD1	3
GO:0086091	regulation of heart rate by cardiac conduction	3/138	39/18866	0.00288667	0.00761201	0.00321455	CACNA2D1/CACNA1D/CAV1	3
GO:1901021	positive regulation of calcium ion transmembrane transporter activity	3/138	39/18866	0.00288667	0.00761201	0.00321455	CACNA2D1/HTT/HAP1	3
GO:1902229	regulation of intrinsic apoptotic signaling pathway in response to DNA damage	3/138	39/18866	0.00288667	0.00761201	0.00321455	BCL2/BCL2L1/KDM1A	3
GO:0051279	regulation of release of sequestered calcium ion into cytosol	4/138	81/18866	0.00295019	0.00777447	0.00328315	HTT/HAP1/F2/BAX	4
GO:0060562	epithelial tube morphogenesis	8/138	331/18866	0.00304758	0.00802588	0.00338932	KDR/EGF/TNF/CASP3/BCL2/HIF1A/ESR1/MYC	8
GO:1903362	regulation of cellular protein catabolic process	7/138	260/18866	0.00305521	0.00804075	0.0033956	APOE/CAV1/EGF/USP7/MDM2/PTEN/AKT1	7
GO:1902930	regulation of alcohol biosynthetic process	4/138	82/18866	0.00308414	0.00810122	0.00342114	APOB/APOE/TNF/IL1B	4
GO:0043010	camera-type eye development	8/138	332/18866	0.00310398	0.00810122	0.00342114	SLC6A3/DRD2/EGFR/HIF1A/BAX/BAK1/JUN/HDAC2	8
GO:0000096	sulfur amino acid metabolic process	3/138	40/18866	0.00310417	0.00810122	0.00342114	MTRR/MTR/CPS1	3
GO:0002209	behavioral defense response	3/138	40/18866	0.00310417	0.00810122	0.00342114	DPP4/APOE/BCL2	3
GO:0002714	positive regulation of B cell mediated immunity	3/138	40/18866	0.00310417	0.00810122	0.00342114	TNF/IL2/IL4	3
GO:0002891	positive regulation of immunoglobulin mediated immune response	3/138	40/18866	0.00310417	0.00810122	0.00342114	TNF/IL2/IL4	3
GO:0006284	base-excision repair	3/138	40/18866	0.00310417	0.00810122	0.00342114	PCNA/POLD1/POLE	3
GO:0010613	positive regulation of cardiac muscle hypertrophy	3/138	40/18866	0.00310417	0.00810122	0.00342114	IGF1/PARP1/MTOR	3
GO:0010939	regulation of necrotic cell death	3/138	40/18866	0.00310417	0.00810122	0.00342114	CAV1/CASP8/FADD	3
GO:0042417	dopamine metabolic process	3/138	40/18866	0.00310417	0.00810122	0.00342114	SLC6A3/DRD2/ITGB2	3
GO:0043902	positive regulation of multi-organism process	3/138	40/18866	0.00310417	0.00810122	0.00342114	OXTR/OXT/HDAC2	3
GO:0048713	regulation of oligodendrocyte differentiation	3/138	40/18866	0.00310417	0.00810122	0.00342114	TNFRSF1B/HDAC2/MTOR	3
GO:0050691	regulation of defense response to virus by host	3/138	40/18866	0.00310417	0.00810122	0.00342114	STAT1/IL1B/IL4	3
GO:0006302	double-strand break repair	7/138	262/18866	0.00318716	0.00831245	0.00351034	PRKDC/LIG4/TP53/BRCA1/CHEK2/PARP1/KDM1A	7
GO:0002718	regulation of cytokine production involved in immune response	4/138	83/18866	0.00322218	0.008393	0.00354436	TNF/IL1B/TNFRSF1B/IL6	4
GO:2000243	positive regulation of reproductive process	4/138	83/18866	0.00322218	0.008393	0.00354436	OXTR/OXT/INSR/HDAC2	4
GO:0009135	purine nucleoside diphosphate metabolic process	5/138	136/18866	0.00326027	0.00847588	0.00357936	IGF1/INSR/INS/HIF1A/BAD	5
GO:0009179	purine ribonucleoside diphosphate metabolic process	5/138	136/18866	0.00326027	0.00847588	0.00357936	IGF1/INSR/INS/HIF1A/BAD	5
GO:0045727	positive regulation of translation	5/138	136/18866	0.00326027	0.00847588	0.00357936	PRKDC/ERBB2/TNF/MTOR/IL6	5
GO:0014742	positive regulation of muscle hypertrophy	3/138	41/18866	0.00333147	0.00856065	0.00361515	IGF1/PARP1/MTOR	3
GO:0031062	positive regulation of histone methylation	3/138	41/18866	0.00333147	0.00856065	0.00361515	BRCA1/DNMT1/DNMT3B	3
GO:0042596	fear response	3/138	41/18866	0.00333147	0.00856065	0.00361515	DPP4/APOE/BCL2	3
GO:0043267	negative regulation of potassium ion transport	3/138	41/18866	0.00333147	0.00856065	0.00361515	CAV1/NOS3/PTEN	3
GO:0046825	regulation of protein export from nucleus	3/138	41/18866	0.00333147	0.00856065	0.00361515	TP53/MDM2/IL1B	3
GO:2000008	regulation of protein localization to cell surface	3/138	41/18866	0.00333147	0.00856065	0.00361515	EGF/TNF/AKT1	3
GO:0000012	single strand break repair	2/138	12/18866	0.00334146	0.00856065	0.00361515	LIG4/PARP1	2
GO:0001976	nervous system process involved in regulation of systemic arterial blood pressure	2/138	12/18866	0.00334146	0.00856065	0.00361515	DRD2/TNNI3	2
GO:0006554	lysine catabolic process	2/138	12/18866	0.00334146	0.00856065	0.00361515	DLST/DLD	2
GO:0009086	methionine biosynthetic process	2/138	12/18866	0.00334146	0.00856065	0.00361515	MTRR/MTR	2
GO:0014745	negative regulation of muscle adaptation	2/138	12/18866	0.00334146	0.00856065	0.00361515	NOS3/MTOR	2
GO:0032494	response to peptidoglycan	2/138	12/18866	0.00334146	0.00856065	0.00361515	RELA/IL6	2
GO:0042368	vitamin D biosynthetic process	2/138	12/18866	0.00334146	0.00856065	0.00361515	TNF/IL1B	2
GO:0048148	behavioral response to cocaine	2/138	12/18866	0.00334146	0.00856065	0.00361515	DRD2/FADD	2
GO:0051583	dopamine uptake involved in synaptic transmission	2/138	12/18866	0.00334146	0.00856065	0.00361515	SLC6A3/DRD2	2
GO:0051934	catecholamine uptake involved in synaptic transmission	2/138	12/18866	0.00334146	0.00856065	0.00361515	SLC6A3/DRD2	2
GO:0060453	regulation of gastric acid secretion	2/138	12/18866	0.00334146	0.00856065	0.00361515	OXTR/OXT	2
GO:0060736	prostate gland growth	2/138	12/18866	0.00334146	0.00856065	0.00361515	PTEN/ESR1	2
GO:0070278	extracellular matrix constituent secretion	2/138	12/18866	0.00334146	0.00856065	0.00361515	TNFRSF1A/TNFRSF1B	2
GO:0090154	positive regulation of sphingolipid biosynthetic process	2/138	12/18866	0.00334146	0.00856065	0.00361515	TNF/TNFRSF1A	2
GO:1902510	regulation of apoptotic DNA fragmentation	2/138	12/18866	0.00334146	0.00856065	0.00361515	BAX/IL6	2
GO:1904181	positive regulation of membrane depolarization	2/138	12/18866	0.00334146	0.00856065	0.00361515	KDR/PARP1	2
GO:2000304	positive regulation of ceramide biosynthetic process	2/138	12/18866	0.00334146	0.00856065	0.00361515	TNF/TNFRSF1A	2
GO:0030534	adult behavior	5/138	137/18866	0.00336425	0.00860305	0.00363306	FXN/DRD2/FADD/PTEN/HDAC2	5
GO:0042552	myelination	5/138	137/18866	0.00336425	0.00860305	0.00363306	ERBB2/TNFRSF1B/PTEN/AKT1/MTOR	5
GO:0015844	monoamine transport	4/138	84/18866	0.00336438	0.00860305	0.00363306	OXTR/OXT/SLC6A3/DRD2	4
GO:0055076	transition metal ion homeostasis	5/138	138/18866	0.00347059	0.00886904	0.00374539	ISCU/FXN/HIF1A/MYC/EGLN1	5
GO:0043154	negative regulation of cysteine-type endopeptidase activity involved in apoptotic process	4/138	85/18866	0.00351079	0.00895483	0.00378162	AVP/TNF/MDM2/AKT1	4
GO:0045844	positive regulation of striated muscle tissue development	4/138	85/18866	0.00351079	0.00895483	0.00378162	IGF1/ERBB3/BCL2/MTOR	4
GO:0048636	positive regulation of muscle organ development	4/138	85/18866	0.00351079	0.00895483	0.00378162	IGF1/ERBB3/BCL2/MTOR	4
GO:0016052	carbohydrate catabolic process	6/138	200/18866	0.00355761	0.00906854	0.00382964	IGF1/INSR/INS/TP53/HIF1A/BAD	6
GO:1900371	regulation of purine nucleotide biosynthetic process	3/138	42/18866	0.00356872	0.00909116	0.00383919	NOS3/PARP1/IL4	3
GO:0007272	ensheathment of neurons	5/138	139/18866	0.00357933	0.00910102	0.00384335	ERBB2/TNFRSF1B/PTEN/AKT1/MTOR	5
GO:0008366	axon ensheathment	5/138	139/18866	0.00357933	0.00910102	0.00384335	ERBB2/TNFRSF1B/PTEN/AKT1/MTOR	5
GO:0009185	ribonucleoside diphosphate metabolic process	5/138	139/18866	0.00357933	0.00910102	0.00384335	IGF1/INSR/INS/HIF1A/BAD	5
GO:0045445	myoblast differentiation	4/138	86/18866	0.00366147	0.00929822	0.00392663	IGF1/IGFBP3/TNF/RB1	4
GO:1901863	positive regulation of muscle tissue development	4/138	86/18866	0.00366147	0.00929822	0.00392663	IGF1/ERBB3/BCL2/MTOR	4
GO:0007266	Rho protein signal transduction	5/138	140/18866	0.00369049	0.00936018	0.0039528	COL1A2/COL3A1/PECAM1/APOE/CHUK	5
GO:0060968	regulation of gene silencing	5/138	140/18866	0.00369049	0.00936018	0.0039528	EGFR/TP53/TNF/ESR1/IL6	5
GO:1903322	positive regulation of protein modification by small protein conjugation or removal	5/138	141/18866	0.00380411	0.00961955	0.00406233	AVPR2/CAV1/BRCA1/PTEN/KDM1A	5
GO:0001953	negative regulation of cell-matrix adhesion	3/138	43/18866	0.00381605	0.00961955	0.00406233	SERPINE1/CDKN2A/PTEN	3
GO:0006308	DNA catabolic process	3/138	43/18866	0.00381605	0.00961955	0.00406233	CASP3/BAX/IL6	3
GO:0030808	regulation of nucleotide biosynthetic process	3/138	43/18866	0.00381605	0.00961955	0.00406233	NOS3/PARP1/IL4	3
GO:0046717	acid secretion	3/138	43/18866	0.00381605	0.00961955	0.00406233	OXTR/OXT/DRD2	3
GO:1903146	regulation of autophagy of mitochondrion	3/138	43/18866	0.00381605	0.00961955	0.00406233	HTT/TP53/HIF1A	3
GO:2000648	positive regulation of stem cell proliferation	3/138	43/18866	0.00381605	0.00961955	0.00406233	DRD2/HIF1A/KDM1A	3
GO:0009060	aerobic respiration	4/138	87/18866	0.00381649	0.00961955	0.00406233	FXN/DLST/DLD/HIF1A	4
GO:0051453	regulation of intracellular pH	4/138	87/18866	0.00381649	0.00961955	0.00406233	AVP/AVPR1A/FASLG/BCL2	4
GO:0051781	positive regulation of cell division	4/138	87/18866	0.00381649	0.00961955	0.00406233	DRD2/IGF2/IL1B/IL1A	4
GO:0002674	negative regulation of acute inflammatory response	2/138	13/18866	0.00393013	0.00977227	0.00412682	INS/IL4	2
GO:0002903	negative regulation of B cell apoptotic process	2/138	13/18866	0.00393013	0.00977227	0.00412682	ADA/IL2	2
GO:0006553	lysine metabolic process	2/138	13/18866	0.00393013	0.00977227	0.00412682	DLST/DLD	2
GO:0009886	post-embryonic animal morphogenesis	2/138	13/18866	0.00393013	0.00977227	0.00412682	BAX/BAK1	2
GO:0010870	positive regulation of receptor biosynthetic process	2/138	13/18866	0.00393013	0.00977227	0.00412682	HIF1A/HDAC2	2
GO:0016264	gap junction assembly	2/138	13/18866	0.00393013	0.00977227	0.00412682	CAV1/IL1B	2
GO:0021984	adenohypophysis development	2/138	13/18866	0.00393013	0.00977227	0.00412682	SLC6A3/DRD2	2
GO:0030656	regulation of vitamin metabolic process	2/138	13/18866	0.00393013	0.00977227	0.00412682	TNF/IL1B	2
GO:0031223	auditory behavior	2/138	13/18866	0.00393013	0.00977227	0.00412682	HTT/DRD2	2
GO:0031650	regulation of heat generation	2/138	13/18866	0.00393013	0.00977227	0.00412682	TNF/IL1B	2
GO:0031953	negative regulation of protein autophosphorylation	2/138	13/18866	0.00393013	0.00977227	0.00412682	CAV1/JUN	2
GO:0032230	positive regulation of synaptic transmission, GABAergic	2/138	13/18866	0.00393013	0.00977227	0.00412682	OXTR/HAP1	2
GO:0033605	positive regulation of catecholamine secretion	2/138	13/18866	0.00393013	0.00977227	0.00412682	OXTR/OXT	2
GO:0034370	triglyceride-rich lipoprotein particle remodeling	2/138	13/18866	0.00393013	0.00977227	0.00412682	APOB/APOE	2
GO:0034379	very-low-density lipoprotein particle assembly	2/138	13/18866	0.00393013	0.00977227	0.00412682	APOB/MTTP	2
GO:0042538	hyperosmotic salinity response	2/138	13/18866	0.00393013	0.00977227	0.00412682	AVP/OXT	2
GO:0043568	positive regulation of insulin-like growth factor receptor signaling pathway	2/138	13/18866	0.00393013	0.00977227	0.00412682	IGF1/IGFBP3	2
GO:0048302	regulation of isotype switching to IgG isotypes	2/138	13/18866	0.00393013	0.00977227	0.00412682	IL2/IL4	2
GO:0061000	negative regulation of dendritic spine development	2/138	13/18866	0.00393013	0.00977227	0.00412682	PTEN/HDAC2	2
GO:0061043	regulation of vascular wound healing	2/138	13/18866	0.00393013	0.00977227	0.00412682	SERPINE1/TNF	2
GO:0072578	neurotransmitter-gated ion channel clustering	2/138	13/18866	0.00393013	0.00977227	0.00412682	DLG4/APOE	2
GO:0098903	regulation of membrane repolarization during action potential	2/138	13/18866	0.00393013	0.00977227	0.00412682	CACNA2D1/CAV1	2
GO:0032755	positive regulation of interleukin-6 production	4/138	88/18866	0.0039759	0.00988002	0.00417232	TNF/IL1B/IL1A/IL6	4
GO:0035966	response to topologically incorrect protein	6/138	205/18866	0.00401323	0.00996667	0.00420892	CXCL8/CCL2/PTPN1/BAX/BAK1/CCND1	6
GO:0032965	regulation of collagen biosynthetic process	3/138	44/18866	0.00407358	0.0100918	0.00426176	F2/HDAC2/IL6	3
GO:0045005	DNA-dependent DNA replication maintenance of fidelity	3/138	44/18866	0.00407358	0.0100918	0.00426176	PCNA/POLD1/POLE	3
GO:0060999	positive regulation of dendritic spine development	3/138	44/18866	0.00407358	0.0100918	0.00426176	APOE/IL2/MTOR	3
GO:0120009	intermembrane lipid transfer	3/138	44/18866	0.00407358	0.0100918	0.00426176	APOB/MTTP/APOE	3
GO:0035637	multicellular organismal signaling	6/138	206/18866	0.0041093	0.0101741	0.00429652	CACNA2D1/AVP/CACNA1S/CACNA1D/AVPR1A/CAV1	6
GO:1901019	regulation of calcium ion transmembrane transporter activity	4/138	89/18866	0.00413975	0.0102432	0.00432571	CACNA2D1/HTT/HAP1/DRD2	4
GO:0007281	germ cell development	7/138	275/18866	0.0041542	0.0102727	0.00433815	DLD/IGF1/BCL2/BCL2L1/AKT1/BAX/MTOR	7
GO:0060078	regulation of postsynaptic membrane potential	5/138	144/18866	0.00416002	0.0102808	0.00434159	DRD2/GRIN2B/DLG4/PTEN/AKT1	5
GO:1901343	negative regulation of vasculature development	6/138	207/18866	0.00420708	0.0103908	0.00438802	SERPINE1/STAT1/TNF/FASLG/DNMT1/E2F2	6
GO:0046942	carboxylic acid transport	8/138	350/18866	0.00426553	0.0105287	0.00444628	AVP/OXT/DRD2/AVPR1A/APOE/IL1B/AKT1/NFKBIE	8
GO:0000280	nuclear division	9/138	428/18866	0.0042813	0.0105612	0.00446	IGF1/EGF/INSR/INS/IGF2/CHEK2/IL1B/RB1/IL1A	9
GO:0002639	positive regulation of immunoglobulin production	3/138	45/18866	0.00434143	0.0106771	0.00450892	IL2/IL6/IL4	3
GO:0003197	endocardial cushion development	3/138	45/18866	0.00434143	0.0106771	0.00450892	ERBB3/NOS3/MDM2	3
GO:0034105	positive regulation of tissue remodeling	3/138	45/18866	0.00434143	0.0106771	0.00450892	EGFR/IL2/BAX	3
GO:0045911	positive regulation of DNA recombination	3/138	45/18866	0.00434143	0.0106771	0.00450892	PARP1/IL2/IL4	3
GO:0060443	mammary gland morphogenesis	3/138	45/18866	0.00434143	0.0106771	0.00450892	CAV1/ESR1/BAX	3
GO:0045165	cell fate commitment	7/138	278/18866	0.00440594	0.0108205	0.00456951	PRKDC/TP53/CASP3/BCL2/MTOR/IL6/MCL1	7
GO:0035303	regulation of dephosphorylation	6/138	209/18866	0.00440778	0.0108205	0.00456951	HTT/DRD2/IGFBP3/TNF/IKBKB/MTOR	6
GO:0040029	regulation of gene expression, epigenetic	6/138	209/18866	0.00440778	0.0108205	0.00456951	IGF2/BRCA1/DNMT1/HDAC2/DNMT3B/DNMT3A	6
GO:0097306	cellular response to alcohol	4/138	91/18866	0.00448104	0.0109871	0.00463984	BRCA1/PTEN/AKT1/DNMT3A	4
GO:1904063	negative regulation of cation transmembrane transport	4/138	91/18866	0.00448104	0.0109871	0.00463984	ISCU/DRD2/CAV1/PTEN	4
GO:0015849	organic acid transport	8/138	353/18866	0.00448796	0.0109974	0.00464419	AVP/OXT/DRD2/AVPR1A/APOE/IL1B/AKT1/NFKBIE	8
GO:0002377	immunoglobulin production	6/138	210/18866	0.00451074	0.0110465	0.00466494	PRKDC/LIG4/TNF/IL2/IL6/IL4	6
GO:0007043	cell-cell junction assembly	5/138	147/18866	0.00453911	0.0110549	0.00466848	PECAM1/CAV1/TNF/IKBKB/IL1B	5
GO:0044409	entry into host	5/138	147/18866	0.00453911	0.0110549	0.00466848	ICAM1/CXCL8/DPP4/EGFR/CAV1	5
GO:0010248	establishment or maintenance of transmembrane electrochemical gradient	2/138	14/18866	0.00456325	0.0110549	0.00466848	BAX/BAK1	2
GO:0019896	axonal transport of mitochondrion	2/138	14/18866	0.00456325	0.0110549	0.00466848	HAP1/HIF1A	2
GO:0030213	hyaluronan biosynthetic process	2/138	14/18866	0.00456325	0.0110549	0.00466848	EGF/IL1B	2
GO:0032042	mitochondrial DNA metabolic process	2/138	14/18866	0.00456325	0.0110549	0.00466848	TP53/PARP1	2
GO:0032310	prostaglandin secretion	2/138	14/18866	0.00456325	0.0110549	0.00466848	OXT/IL1B	2
GO:0034392	negative regulation of smooth muscle cell apoptotic process	2/138	14/18866	0.00456325	0.0110549	0.00466848	IGF1/DNMT1	2
GO:0045472	response to ether	2/138	14/18866	0.00456325	0.0110549	0.00466848	OXT/MDM2	2
GO:0045898	regulation of RNA polymerase II transcription preinitiation complex assembly	2/138	14/18866	0.00456325	0.0110549	0.00466848	TP53/ESR1	2
GO:0048291	isotype switching to IgG isotypes	2/138	14/18866	0.00456325	0.0110549	0.00466848	IL2/IL4	2
GO:0050667	homocysteine metabolic process	2/138	14/18866	0.00456325	0.0110549	0.00466848	MTRR/CPS1	2
GO:0051547	regulation of keratinocyte migration	2/138	14/18866	0.00456325	0.0110549	0.00466848	PTEN/MTOR	2
GO:0061051	positive regulation of cell growth involved in cardiac muscle cell development	2/138	14/18866	0.00456325	0.0110549	0.00466848	IGF1/MTOR	2
GO:0070431	nucleotide-binding oligomerization domain containing 2 signaling pathway	2/138	14/18866	0.00456325	0.0110549	0.00466848	RELA/NFKBIA	2
GO:0071236	cellular response to antibiotic	2/138	14/18866	0.00456325	0.0110549	0.00466848	TP53/MDM2	2
GO:0071361	cellular response to ethanol	2/138	14/18866	0.00456325	0.0110549	0.00466848	PTEN/DNMT3A	2
GO:1903624	regulation of DNA catabolic process	2/138	14/18866	0.00456325	0.0110549	0.00466848	BAX/IL6	2
GO:0010863	positive regulation of phospholipase C activity	3/138	46/18866	0.00461974	0.0111651	0.00471499	EGFR/AVPR1A/ESR1	3
GO:0032309	icosanoid secretion	3/138	46/18866	0.00461974	0.0111651	0.00471499	OXT/DRD2/IL1B	3
GO:0048538	thymus development	3/138	46/18866	0.00461974	0.0111651	0.00471499	PRKDC/FADD/BCL2	3
GO:0051646	mitochondrion localization	3/138	46/18866	0.00461974	0.0111651	0.00471499	HAP1/ALB/HIF1A	3
GO:0031341	regulation of cell killing	4/138	92/18866	0.00465858	0.0112455	0.00474898	ICAM1/FADD/BAD/IL4	4
GO:1903321	negative regulation of protein modification by small protein conjugation or removal	4/138	92/18866	0.00465858	0.0112455	0.00474898	CAV1/RELA/AKT1/MTOR	4
GO:0072659	protein localization to plasma membrane	7/138	281/18866	0.00466907	0.0112615	0.00475574	EGFR/INS/TNF/TNFRSF1A/IKBKB/BCL2L1/AKT1	7
GO:2001251	negative regulation of chromosome organization	5/138	148/18866	0.00467077	0.0112615	0.00475574	BRCA1/DNMT1/PARP1/DNMT3B/KDM1A	5
GO:0030278	regulation of ossification	6/138	212/18866	0.00472197	0.0113782	0.00480501	OXT/IGF1/TNF/BCL2/HIF1A/IL6	6
GO:0032088	negative regulation of NF-kappaB transcription factor activity	4/138	93/18866	0.0048408	0.0116438	0.00491716	USP7/CHUK/CDKN2A/NFKBIA	4
GO:0045185	maintenance of protein location	4/138	93/18866	0.0048408	0.0116438	0.00491716	CAV1/NFKBIA/AKT1/NFKBIE	4
GO:2000117	negative regulation of cysteine-type endopeptidase activity	4/138	93/18866	0.0048408	0.0116438	0.00491716	AVP/TNF/MDM2/AKT1	4
GO:0007157	heterophilic cell-cell adhesion via plasma membrane cell adhesion molecules	3/138	47/18866	0.0049086	0.011765	0.00496834	ICAM1/ITGAL/VCAM1	3
GO:0008542	visual learning	3/138	47/18866	0.0049086	0.011765	0.00496834	DRD2/HIF1A/MTOR	3
GO:0022602	ovulation cycle process	3/138	47/18866	0.0049086	0.011765	0.00496834	NOS3/CASP3/ESR1	3
GO:0045776	negative regulation of blood pressure	3/138	47/18866	0.0049086	0.011765	0.00496834	OXT/DRD2/NOS3	3
GO:0045933	positive regulation of muscle contraction	3/138	47/18866	0.0049086	0.011765	0.00496834	OXTR/OXT/ADA	3
GO:0048806	genitalia development	3/138	47/18866	0.0049086	0.011765	0.00496834	ESR1/BAX/BAK1	3
GO:0030641	regulation of cellular pH	4/138	94/18866	0.00502775	0.0120434	0.00508592	AVP/AVPR1A/FASLG/BCL2	4
GO:0009409	response to cold	3/138	48/18866	0.00520815	0.0123121	0.00519938	CASP8/NFKBIA/FOS	3
GO:0014911	positive regulation of smooth muscle cell migration	3/138	48/18866	0.00520815	0.0123121	0.00519938	IGF1/MDM2/BCL2	3
GO:0031952	regulation of protein autophosphorylation	3/138	48/18866	0.00520815	0.0123121	0.00519938	CAV1/INS/JUN	3
GO:0055010	ventricular cardiac muscle tissue morphogenesis	3/138	48/18866	0.00520815	0.0123121	0.00519938	TNNC1/TNNI3/TNNT2	3
GO:1900271	regulation of long-term synaptic potentiation	3/138	48/18866	0.00520815	0.0123121	0.00519938	DRD2/APOE/INS	3
GO:1900274	regulation of phospholipase C activity	3/138	48/18866	0.00520815	0.0123121	0.00519938	EGFR/AVPR1A/ESR1	3
GO:0050709	negative regulation of protein secretion	4/138	95/18866	0.00521948	0.0123121	0.00519938	DRD2/APOE/INS/IL1B	4
GO:0051668	localization within membrane	4/138	95/18866	0.00521948	0.0123121	0.00519938	DLG4/ITGB2/ITGAL/APOE	4
GO:0060337	type I interferon signaling pathway	4/138	95/18866	0.00521948	0.0123121	0.00519938	STAT1/IRF1/PTPN1/FADD	4
GO:0071357	cellular response to type I interferon	4/138	95/18866	0.00521948	0.0123121	0.00519938	STAT1/IRF1/PTPN1/FADD	4
GO:0006090	pyruvate metabolic process	5/138	152/18866	0.00522465	0.0123121	0.00519938	DLD/IGF1/INSR/INS/HIF1A	5
GO:0006089	lactate metabolic process	2/138	15/18866	0.00524015	0.0123121	0.00519938	TP53/HIF1A	2
GO:0007638	mechanosensory behavior	2/138	15/18866	0.00524015	0.0123121	0.00519938	HTT/DRD2	2
GO:0014048	regulation of glutamate secretion	2/138	15/18866	0.00524015	0.0123121	0.00519938	AVP/AVPR1A	2
GO:0014733	regulation of skeletal muscle adaptation	2/138	15/18866	0.00524015	0.0123121	0.00519938	TNNC1/MTOR	2
GO:0033151	V(D)J recombination	2/138	15/18866	0.00524015	0.0123121	0.00519938	PRKDC/LIG4	2
GO:0035635	entry of bacterium into host cell	2/138	15/18866	0.00524015	0.0123121	0.00519938	CXCL8/CAV1	2
GO:0035745	T-helper 2 cell cytokine production	2/138	15/18866	0.00524015	0.0123121	0.00519938	IL6/IL4	2
GO:0042159	lipoprotein catabolic process	2/138	15/18866	0.00524015	0.0123121	0.00519938	APOB/APOE	2
GO:0042362	fat-soluble vitamin biosynthetic process	2/138	15/18866	0.00524015	0.0123121	0.00519938	TNF/IL1B	2
GO:0042754	negative regulation of circadian rhythm	2/138	15/18866	0.00524015	0.0123121	0.00519938	DRD2/ADA	2
GO:0043374	CD8-positive, alpha-beta T cell differentiation	2/138	15/18866	0.00524015	0.0123121	0.00519938	IRF1/BCL2	2
GO:0043518	negative regulation of DNA damage response, signal transduction by p53 class mediator	2/138	15/18866	0.00524015	0.0123121	0.00519938	MDM2/KDM1A	2
GO:0044849	estrous cycle	2/138	15/18866	0.00524015	0.0123121	0.00519938	OXTR/PCNA	2
GO:0045346	regulation of MHC class II biosynthetic process	2/138	15/18866	0.00524015	0.0123121	0.00519938	HDAC2/IL4	2
GO:0045475	locomotor rhythm	2/138	15/18866	0.00524015	0.0123121	0.00519938	PTEN/MTOR	2
GO:0048070	regulation of developmental pigmentation	2/138	15/18866	0.00524015	0.0123121	0.00519938	BCL2/BAX	2
GO:0048569	post-embryonic animal organ development	2/138	15/18866	0.00524015	0.0123121	0.00519938	BAX/BAK1	2
GO:0050862	positive regulation of T cell receptor signaling pathway	2/138	15/18866	0.00524015	0.0123121	0.00519938	ADA/RELA	2
GO:0072075	metanephric mesenchyme development	2/138	15/18866	0.00524015	0.0123121	0.00519938	STAT1/MYC	2
GO:0090594	inflammatory response to wounding	2/138	15/18866	0.00524015	0.0123121	0.00519938	HIF1A/IL1A	2
GO:1903960	negative regulation of anion transmembrane transport	2/138	15/18866	0.00524015	0.0123121	0.00519938	AKT1/MTOR	2
GO:2000402	negative regulation of lymphocyte migration	2/138	15/18866	0.00524015	0.0123121	0.00519938	CCL2/AKT1	2
GO:0050792	regulation of viral process	6/138	217/18866	0.00528188	0.0124029	0.00523775	STAT1/CXCL8/APOE/TNF/BCL2/JUN	6
GO:0016202	regulation of striated muscle tissue development	5/138	153/18866	0.00537008	0.0126028	0.00532213	IGF1/ERBB3/BCL2/PTEN/MTOR	5
GO:0002690	positive regulation of leukocyte chemotaxis	4/138	96/18866	0.00541605	0.0127033	0.00536458	SERPINE1/CXCL8/IL6/IL4	4
GO:0051250	negative regulation of lymphocyte activation	5/138	154/18866	0.00551836	0.0128838	0.00544084	IRF1/ERBB2/CASP3/IL2/IL4	5
GO:0061351	neural precursor cell proliferation	5/138	154/18866	0.00551836	0.0128838	0.00544084	DRD2/EGF/TP53/HIF1A/KDM1A	5
GO:0003254	regulation of membrane depolarization	3/138	49/18866	0.00551847	0.0128838	0.00544084	KDR/BCL2/PARP1	3
GO:0010712	regulation of collagen metabolic process	3/138	49/18866	0.00551847	0.0128838	0.00544084	F2/HDAC2/IL6	3
GO:0045058	T cell selection	3/138	49/18866	0.00551847	0.0128838	0.00544084	BCL2/MTOR/IL6	3
GO:0060711	labyrinthine layer development	3/138	49/18866	0.00551847	0.0128838	0.00544084	CASP8/AKT1/EGLN1	3
GO:0086009	membrane repolarization	3/138	49/18866	0.00551847	0.0128838	0.00544084	CACNA2D1/CACNA1D/CAV1	3
GO:1990090	cellular response to nerve growth factor stimulus	3/138	49/18866	0.00551847	0.0128838	0.00544084	PTEN/AKT1/E2F1	3
GO:0035710	CD4-positive, alpha-beta T cell activation	4/138	97/18866	0.00561751	0.0130849	0.00552576	IL2/MTOR/IL6/IL4	4
GO:0043648	dicarboxylic acid metabolic process	4/138	97/18866	0.00561751	0.0130849	0.00552576	ASS1/MTRR/DLST/DLD	4
GO:0046634	regulation of alpha-beta T cell activation	4/138	97/18866	0.00561751	0.0130849	0.00552576	IRF1/ADA/IL2/IL4	4
GO:0050764	regulation of phagocytosis	4/138	97/18866	0.00561751	0.0130849	0.00552576	CCL2/TNF/IL1B/PTEN	4
GO:0009132	nucleoside diphosphate metabolic process	5/138	155/18866	0.0056695	0.0131909	0.0055705	IGF1/INSR/INS/HIF1A/BAD	5
GO:0050773	regulation of dendrite development	5/138	155/18866	0.0056695	0.0131909	0.0055705	APOE/PTEN/IL2/HDAC2/MTOR	5
GO:0008360	regulation of cell shape	5/138	156/18866	0.00582355	0.0134862	0.0056952	ICAM1/KDR/CCL2/F2/ITGB2	5
GO:0048592	eye morphogenesis	5/138	156/18866	0.00582355	0.0134862	0.0056952	FASLG/BCL2/HIF1A/BAX/BAK1	5
GO:1901861	regulation of muscle tissue development	5/138	156/18866	0.00582355	0.0134862	0.0056952	IGF1/ERBB3/BCL2/PTEN/MTOR	5
GO:0030316	osteoclast differentiation	4/138	98/18866	0.00582392	0.0134862	0.0056952	TNF/FOS/MTOR/IL4	4
GO:0048010	vascular endothelial growth factor receptor signaling pathway	4/138	98/18866	0.00582392	0.0134862	0.0056952	KDR/PTPN1/IL1B/HIF1A	4
GO:0050810	regulation of steroid biosynthetic process	4/138	98/18866	0.00582392	0.0134862	0.0056952	APOB/APOE/TNF/IL1B	4
GO:0001961	positive regulation of cytokine-mediated signaling pathway	3/138	50/18866	0.00583968	0.0134862	0.0056952	CASP1/FADD/HIF1A	3
GO:0002711	positive regulation of T cell mediated immunity	3/138	50/18866	0.00583968	0.0134862	0.0056952	FADD/IL1B/IL6	3
GO:0031648	protein destabilization	3/138	50/18866	0.00583968	0.0134862	0.0056952	PRKDC/HTT/MDM2	3
GO:0045646	regulation of erythrocyte differentiation	3/138	50/18866	0.00583968	0.0134862	0.0056952	PRKDC/STAT1/HIF1A	3
GO:0048546	digestive tract morphogenesis	3/138	50/18866	0.00583968	0.0134862	0.0056952	EGFR/BCL2/HIF1A	3
GO:0071715	icosanoid transport	3/138	50/18866	0.00583968	0.0134862	0.0056952	OXT/DRD2/IL1B	3
GO:1901571	fatty acid derivative transport	3/138	50/18866	0.00583968	0.0134862	0.0056952	OXT/DRD2/IL1B	3
GO:0002070	epithelial cell maturation	2/138	16/18866	0.00596017	0.0136478	0.00576345	CDKN1A/HIF1A	2
GO:0002295	T-helper cell lineage commitment	2/138	16/18866	0.00596017	0.0136478	0.00576345	MTOR/IL6	2
GO:0006103	2-oxoglutarate metabolic process	2/138	16/18866	0.00596017	0.0136478	0.00576345	DLST/DLD	2
GO:0006206	pyrimidine nucleobase metabolic process	2/138	16/18866	0.00596017	0.0136478	0.00576345	CPS1/MTOR	2
GO:0006555	methionine metabolic process	2/138	16/18866	0.00596017	0.0136478	0.00576345	MTRR/MTR	2
GO:0014061	regulation of norepinephrine secretion	2/138	16/18866	0.00596017	0.0136478	0.00576345	OXTR/OXT	2
GO:0034116	positive regulation of heterotypic cell-cell adhesion	2/138	16/18866	0.00596017	0.0136478	0.00576345	TNF/IL1B	2
GO:0034374	low-density lipoprotein particle remodeling	2/138	16/18866	0.00596017	0.0136478	0.00576345	APOB/APOE	2
GO:0042994	cytoplasmic sequestering of transcription factor	2/138	16/18866	0.00596017	0.0136478	0.00576345	NFKBIA/NFKBIE	2
GO:0045342	MHC class II biosynthetic process	2/138	16/18866	0.00596017	0.0136478	0.00576345	HDAC2/IL4	2
GO:0045838	positive regulation of membrane potential	2/138	16/18866	0.00596017	0.0136478	0.00576345	AKT1/BAD	2
GO:0060576	intestinal epithelial cell development	2/138	16/18866	0.00596017	0.0136478	0.00576345	CDKN1A/HIF1A	2
GO:0071391	cellular response to estrogen stimulus	2/138	16/18866	0.00596017	0.0136478	0.00576345	MDM2/ESR1	2
GO:0099170	postsynaptic modulation of chemical synaptic transmission	2/138	16/18866	0.00596017	0.0136478	0.00576345	DRD2/EGLN1	2
GO:1902166	negative regulation of intrinsic apoptotic signaling pathway in response to DNA damage by p53 class mediator	2/138	16/18866	0.00596017	0.0136478	0.00576345	BCL2/KDM1A	2
GO:0048634	regulation of muscle organ development	5/138	157/18866	0.00598053	0.0136867	0.00577987	IGF1/ERBB3/BCL2/PTEN/MTOR	5
GO:0034340	response to type I interferon	4/138	99/18866	0.00603533	0.0138043	0.00582954	STAT1/IRF1/PTPN1/FADD	4
GO:0002204	somatic recombination of immunoglobulin genes involved in immune response	3/138	51/18866	0.00617187	0.0140848	0.005948	LIG4/IL2/IL4	3
GO:0002208	somatic diversification of immunoglobulins involved in immune response	3/138	51/18866	0.00617187	0.0140848	0.005948	LIG4/IL2/IL4	3
GO:0045190	isotype switching	3/138	51/18866	0.00617187	0.0140848	0.005948	LIG4/IL2/IL4	3
GO:0071675	regulation of mononuclear cell migration	3/138	51/18866	0.00617187	0.0140848	0.005948	SERPINE1/TNF/IL4	3
GO:0002702	positive regulation of production of molecular mediator of immune response	4/138	100/18866	0.00625178	0.0142591	0.00602162	IL1B/IL2/IL6/IL4	4
GO:0002792	negative regulation of peptide secretion	4/138	101/18866	0.00647334	0.0147479	0.00622801	DRD2/APOE/INS/IL1B	4
GO:0042632	cholesterol homeostasis	4/138	101/18866	0.00647334	0.0147479	0.00622801	APOB/MTTP/APOE/CAV1	4
GO:0006310	DNA recombination	7/138	299/18866	0.00650501	0.0147932	0.00624715	PRKDC/LIG4/BRCA1/PARP1/IL2/IL4/KDM1A	7
GO:0006301	postreplication repair	3/138	52/18866	0.00651514	0.0147932	0.00624715	BRCA1/PCNA/POLD1	3
GO:0071622	regulation of granulocyte chemotaxis	3/138	52/18866	0.00651514	0.0147932	0.00624715	CXCL8/DPP4/IL4	3
GO:0072132	mesenchyme morphogenesis	3/138	52/18866	0.00651514	0.0147932	0.00624715	NOS3/MDM2/MYC	3
GO:1990089	response to nerve growth factor	3/138	52/18866	0.00651514	0.0147932	0.00624715	PTEN/AKT1/E2F1	3
GO:2000677	regulation of transcription regulatory region DNA binding	3/138	52/18866	0.00651514	0.0147932	0.00624715	IGF1/RB1/PARP1	3
GO:0055024	regulation of cardiac muscle tissue development	4/138	102/18866	0.00670005	0.015112	0.00638178	IGF1/ERBB3/PTEN/MTOR	4
GO:0055092	sterol homeostasis	4/138	102/18866	0.00670005	0.015112	0.00638178	APOB/MTTP/APOE/CAV1	4
GO:0000097	sulfur amino acid biosynthetic process	2/138	17/18866	0.00672266	0.015112	0.00638178	MTRR/MTR	2
GO:0010715	regulation of extracellular matrix disassembly	2/138	17/18866	0.00672266	0.015112	0.00638178	DPP4/IL6	2
GO:0015732	prostaglandin transport	2/138	17/18866	0.00672266	0.015112	0.00638178	OXT/IL1B	2
GO:0030730	sequestering of triglyceride	2/138	17/18866	0.00672266	0.015112	0.00638178	TNF/IL1B	2
GO:0030949	positive regulation of vascular endothelial growth factor receptor signaling pathway	2/138	17/18866	0.00672266	0.015112	0.00638178	IL1B/HIF1A	2
GO:0032305	positive regulation of icosanoid secretion	2/138	17/18866	0.00672266	0.015112	0.00638178	OXT/IL1B	2
GO:0033599	regulation of mammary gland epithelial cell proliferation	2/138	17/18866	0.00672266	0.015112	0.00638178	BAX/CCND1	2
GO:0033631	cell-cell adhesion mediated by integrin	2/138	17/18866	0.00672266	0.015112	0.00638178	DPP4/ADA	2
GO:0045623	negative regulation of T-helper cell differentiation	2/138	17/18866	0.00672266	0.015112	0.00638178	IL2/IL4	2
GO:0046459	short-chain fatty acid metabolic process	2/138	17/18866	0.00672266	0.015112	0.00638178	PCCB/PCCA	2
GO:0048243	norepinephrine secretion	2/138	17/18866	0.00672266	0.015112	0.00638178	OXTR/OXT	2
GO:0051969	regulation of transmission of nerve impulse	2/138	17/18866	0.00672266	0.015112	0.00638178	AVP/AVPR1A	2
GO:0060263	regulation of respiratory burst	2/138	17/18866	0.00672266	0.015112	0.00638178	INSR/INS	2
GO:0060644	mammary gland epithelial cell differentiation	2/138	17/18866	0.00672266	0.015112	0.00638178	HIF1A/AKT1	2
GO:0071850	mitotic cell cycle arrest	2/138	17/18866	0.00672266	0.015112	0.00638178	TP53/CDKN1A	2
GO:0090494	dopamine uptake	2/138	17/18866	0.00672266	0.015112	0.00638178	SLC6A3/DRD2	2
GO:0000731	DNA synthesis involved in DNA repair	3/138	53/18866	0.00686957	0.015374	0.00649245	PCNA/POLD1/POLE	3
GO:0007632	visual behavior	3/138	53/18866	0.00686957	0.015374	0.00649245	DRD2/HIF1A/MTOR	3
GO:0043124	negative regulation of I-kappaB kinase/NF-kappaB signaling	3/138	53/18866	0.00686957	0.015374	0.00649245	STAT1/CASP8/ESR1	3
GO:0045599	negative regulation of fat cell differentiation	3/138	53/18866	0.00686957	0.015374	0.00649245	TNF/E2F1/IL6	3
GO:0045744	negative regulation of G protein-coupled receptor signaling pathway	3/138	53/18866	0.00686957	0.015374	0.00649245	DRD2/CXCL8/ADA	3
GO:0048168	regulation of neuronal synaptic plasticity	3/138	53/18866	0.00686957	0.015374	0.00649245	DRD2/DLG4/APOE	3
GO:0071320	cellular response to cAMP	3/138	53/18866	0.00686957	0.015374	0.00649245	ASS1/CPS1/KDM1A	3
GO:2000772	regulation of cellular senescence	3/138	53/18866	0.00686957	0.015374	0.00649245	PRKDC/TP53/CDKN2A	3
GO:0045666	positive regulation of neuron differentiation	8/138	380/18866	0.00691486	0.0154669	0.00653164	DLG4/APOE/BCL2/PTEN/IL2/DNMT3B/MTOR/KDM1A	8
GO:0006885	regulation of pH	4/138	103/18866	0.00693196	0.0154795	0.00653697	AVP/AVPR1A/FASLG/BCL2	4
GO:0098869	cellular oxidant detoxification	4/138	103/18866	0.00693196	0.0154795	0.00653697	APOE/NOS3/TNF/ALB	4
GO:1901890	positive regulation of cell junction assembly	4/138	103/18866	0.00693196	0.0154795	0.00653697	OXTR/OXT/KDR/CAV1	4
GO:0031214	biomineral tissue development	5/138	163/18866	0.00698552	0.0155819	0.00658023	COL1A2/COL1A1/IGF1/NOS3/HIF1A	5
GO:0110148	biomineralization	5/138	163/18866	0.00698552	0.0155819	0.00658023	COL1A2/COL1A1/IGF1/NOS3/HIF1A	5
GO:0032649	regulation of interferon-gamma production	4/138	104/18866	0.00716912	0.0159827	0.00674946	TNF/FADD/IL1B/IL2	4
GO:0006584	catecholamine metabolic process	3/138	54/18866	0.00723527	0.0160947	0.00679678	SLC6A3/DRD2/ITGB2	3
GO:0009712	catechol-containing compound metabolic process	3/138	54/18866	0.00723527	0.0160947	0.00679678	SLC6A3/DRD2/ITGB2	3
GO:0030857	negative regulation of epithelial cell differentiation	3/138	54/18866	0.00723527	0.0160947	0.00679678	STAT1/CAV1/CCND1	3
GO:1901185	negative regulation of ERBB signaling pathway	3/138	54/18866	0.00723527	0.0160947	0.00679678	EGFR/ERBB2/EGF	3
GO:0097006	regulation of plasma lipoprotein particle levels	4/138	105/18866	0.00741159	0.0164779	0.00695859	APOB/MTTP/APOE/ALB	4
GO:0032740	positive regulation of interleukin-17 production	2/138	18/18866	0.00752695	0.0166249	0.00702069	IL2/IL6	2
GO:0034375	high-density lipoprotein particle remodeling	2/138	18/18866	0.00752695	0.0166249	0.00702069	APOE/ALB	2
GO:0035313	wound healing, spreading of epidermal cells	2/138	18/18866	0.00752695	0.0166249	0.00702069	PTEN/MTOR	2
GO:0043217	myelin maintenance	2/138	18/18866	0.00752695	0.0166249	0.00702069	PTEN/AKT1	2
GO:0045187	regulation of circadian sleep/wake cycle, sleep	2/138	18/18866	0.00752695	0.0166249	0.00702069	DRD2/ADA	2
GO:0060033	anatomical structure regression	2/138	18/18866	0.00752695	0.0166249	0.00702069	SLC6A3/DRD2	2
GO:0060457	negative regulation of digestive system process	2/138	18/18866	0.00752695	0.0166249	0.00702069	OXTR/OXT	2
GO:0070230	positive regulation of lymphocyte apoptotic process	2/138	18/18866	0.00752695	0.0166249	0.00702069	TP53/BAX	2
GO:0090493	catecholamine uptake	2/138	18/18866	0.00752695	0.0166249	0.00702069	SLC6A3/DRD2	2
GO:1902165	regulation of intrinsic apoptotic signaling pathway in response to DNA damage by p53 class mediator	2/138	18/18866	0.00752695	0.0166249	0.00702069	BCL2/KDM1A	2
GO:1990000	amyloid fibril formation	2/138	18/18866	0.00752695	0.0166249	0.00702069	APOE/MDM2	2
GO:2000303	regulation of ceramide biosynthetic process	2/138	18/18866	0.00752695	0.0166249	0.00702069	TNF/TNFRSF1A	2
GO:0003229	ventricular cardiac muscle tissue development	3/138	55/18866	0.0076123	0.0167951	0.00709257	TNNC1/TNNI3/TNNT2	3
GO:0050433	regulation of catecholamine secretion	3/138	55/18866	0.0076123	0.0167951	0.00709257	OXTR/OXT/DRD2	3
GO:0032414	positive regulation of ion transmembrane transporter activity	4/138	106/18866	0.0076594	0.0168899	0.00713257	CACNA2D1/HTT/HAP1/CCL2	4
GO:0044242	cellular lipid catabolic process	6/138	236/18866	0.00785956	0.0173218	0.00731499	APOB/PCCB/PCCA/CPS1/AKT1/MTOR	6
GO:0060538	skeletal muscle organ development	5/138	168/18866	0.00790882	0.0174103	0.00735236	ASS1/CAV1/BCL2/RB1/FOS	5
GO:0000018	regulation of DNA recombination	4/138	107/18866	0.00791261	0.0174103	0.00735236	PARP1/IL2/IL4/KDM1A	4
GO:0055017	cardiac muscle tissue growth	4/138	107/18866	0.00791261	0.0174103	0.00735236	IGF1/PTEN/MTOR/MAP2K4	4
GO:0002712	regulation of B cell mediated immunity	3/138	56/18866	0.00800076	0.0175376	0.00740613	TNF/IL2/IL4	3
GO:0002889	regulation of immunoglobulin mediated immune response	3/138	56/18866	0.00800076	0.0175376	0.00740613	TNF/IL2/IL4	3
GO:0031295	T cell costimulation	3/138	56/18866	0.00800076	0.0175376	0.00740613	DPP4/CAV1/AKT1	3
GO:0031529	ruffle organization	3/138	56/18866	0.00800076	0.0175376	0.00740613	ICAM1/CAV1/MTOR	3
GO:0086002	cardiac muscle cell action potential involved in contraction	3/138	56/18866	0.00800076	0.0175376	0.00740613	CACNA2D1/CACNA1D/CAV1	3
GO:0086065	cell communication involved in cardiac conduction	3/138	56/18866	0.00800076	0.0175376	0.00740613	CACNA2D1/CACNA1D/CAV1	3
GO:1903307	positive regulation of regulated secretory pathway	3/138	56/18866	0.00800076	0.0175376	0.00740613	ITGB2/CACNA1D/IL4	3
GO:0052126	movement in host environment	5/138	169/18866	0.00810317	0.0177525	0.00749688	ICAM1/CXCL8/DPP4/EGFR/CAV1	5
GO:0010594	regulation of endothelial cell migration	6/138	238/18866	0.00817559	0.0179015	0.00755978	KDR/APOE/NOS3/TNF/HIF1A/AKT1	6
GO:0090305	nucleic acid phosphodiester bond hydrolysis	7/138	313/18866	0.00826916	0.0180966	0.00764218	CASP3/PARP1/PCNA/BAX/IL6/POLD1/POLE	7
GO:0001696	gastric acid secretion	2/138	19/18866	0.00837241	0.0181074	0.00764676	OXTR/OXT	2
GO:0002922	positive regulation of humoral immune response	2/138	19/18866	0.00837241	0.0181074	0.00764676	TNF/IL1B	2
GO:0006271	DNA strand elongation involved in DNA replication	2/138	19/18866	0.00837241	0.0181074	0.00764676	PCNA/POLE	2
GO:0010663	positive regulation of striated muscle cell apoptotic process	2/138	19/18866	0.00837241	0.0181074	0.00764676	TP53/PTEN	2
GO:0010666	positive regulation of cardiac muscle cell apoptotic process	2/138	19/18866	0.00837241	0.0181074	0.00764676	TP53/PTEN	2
GO:0032026	response to magnesium ion	2/138	19/18866	0.00837241	0.0181074	0.00764676	MDM2/CCND1	2
GO:0032930	positive regulation of superoxide anion generation	2/138	19/18866	0.00837241	0.0181074	0.00764676	EGFR/ITGB2	2
GO:0033189	response to vitamin A	2/138	19/18866	0.00837241	0.0181074	0.00764676	DNMT3B/DNMT3A	2
GO:0034393	positive regulation of smooth muscle cell apoptotic process	2/138	19/18866	0.00837241	0.0181074	0.00764676	CDKN2A/MAP2K4	2
GO:0042053	regulation of dopamine metabolic process	2/138	19/18866	0.00837241	0.0181074	0.00764676	SLC6A3/ITGB2	2
GO:0042069	regulation of catecholamine metabolic process	2/138	19/18866	0.00837241	0.0181074	0.00764676	SLC6A3/ITGB2	2
GO:0043373	CD4-positive, alpha-beta T cell lineage commitment	2/138	19/18866	0.00837241	0.0181074	0.00764676	MTOR/IL6	2
GO:0048245	eosinophil chemotaxis	2/138	19/18866	0.00837241	0.0181074	0.00764676	CCL2/IL4	2
GO:0051546	keratinocyte migration	2/138	19/18866	0.00837241	0.0181074	0.00764676	PTEN/MTOR	2
GO:0072074	kidney mesenchyme development	2/138	19/18866	0.00837241	0.0181074	0.00764676	STAT1/MYC	2
GO:0090153	regulation of sphingolipid biosynthetic process	2/138	19/18866	0.00837241	0.0181074	0.00764676	TNF/TNFRSF1A	2
GO:1905038	regulation of membrane lipid metabolic process	2/138	19/18866	0.00837241	0.0181074	0.00764676	TNF/TNFRSF1A	2
GO:1905288	vascular associated smooth muscle cell apoptotic process	2/138	19/18866	0.00837241	0.0181074	0.00764676	IGF1/DNMT1	2
GO:1905459	regulation of vascular associated smooth muscle cell apoptotic process	2/138	19/18866	0.00837241	0.0181074	0.00764676	IGF1/DNMT1	2
GO:2000010	positive regulation of protein localization to cell surface	2/138	19/18866	0.00837241	0.0181074	0.00764676	TNF/AKT1	2
GO:2000319	regulation of T-helper 17 cell differentiation	2/138	19/18866	0.00837241	0.0181074	0.00764676	IL2/IL4	2
GO:2000757	negative regulation of peptidyl-lysine acetylation	2/138	19/18866	0.00837241	0.0181074	0.00764676	BRCA1/HDAC2	2
GO:0030520	intracellular estrogen receptor signaling pathway	3/138	57/18866	0.00840071	0.0181396	0.00766035	BRCA1/ESR1/PARP1	3
GO:0050432	catecholamine secretion	3/138	57/18866	0.00840071	0.0181396	0.00766035	OXTR/OXT/DRD2	3
GO:0060760	positive regulation of response to cytokine stimulus	3/138	57/18866	0.00840071	0.0181396	0.00766035	CASP1/FADD/HIF1A	3
GO:0018958	phenol-containing compound metabolic process	4/138	109/18866	0.0084354	0.0181855	0.00767971	SLC6A3/DRD2/ITGB2/BCL2	4
GO:0043618	regulation of transcription from RNA polymerase II promoter in response to stress	4/138	109/18866	0.0084354	0.0181855	0.00767971	TP53/HIF1A/EGLN1/JUN	4
GO:2000278	regulation of DNA biosynthetic process	4/138	109/18866	0.0084354	0.0181855	0.00767971	TP53/CDKN1A/MYC/PCNA	4
GO:0031346	positive regulation of cell projection organization	8/138	394/18866	0.00851083	0.0183383	0.00774426	HTT/HAP1/DLG4/APOE/INS/IL2/MTOR/KDM1A	8
GO:0006641	triglyceride metabolic process	4/138	110/18866	0.00870507	0.0187193	0.00790515	APOB/APOE/CAV1/CPS1	4
GO:0072009	nephron epithelium development	4/138	110/18866	0.00870507	0.0187193	0.00790515	PECAM1/STAT1/BCL2/MYC	4
GO:0001906	cell killing	5/138	172/18866	0.00870612	0.0187193	0.00790515	ICAM1/F2/FADD/BAD/IL4	5
GO:0002244	hematopoietic progenitor cell differentiation	5/138	172/18866	0.00870612	0.0187193	0.00790515	PRKDC/LIG4/KDR/TP53/BCL2	5
GO:1900408	negative regulation of cellular response to oxidative stress	3/138	58/18866	0.00881222	0.0189274	0.00799301	INS/HIF1A/AKT1	3
GO:1903202	negative regulation of oxidative stress-induced cell death	3/138	58/18866	0.00881222	0.0189274	0.00799301	INS/HIF1A/AKT1	3
GO:0015718	monocarboxylic acid transport	5/138	174/18866	0.00912492	0.0195886	0.00827225	OXT/DRD2/APOE/IL1B/AKT1	5
GO:0006636	unsaturated fatty acid biosynthetic process	3/138	59/18866	0.00923538	0.0196978	0.00831836	AVP/AVPR1A/IL1B	3
GO:0046456	icosanoid biosynthetic process	3/138	59/18866	0.00923538	0.0196978	0.00831836	AVP/AVPR1A/IL1B	3
GO:0002544	chronic inflammatory response	2/138	20/18866	0.00925839	0.0196978	0.00831836	TNF/IL4	2
GO:0002689	negative regulation of leukocyte chemotaxis	2/138	20/18866	0.00925839	0.0196978	0.00831836	CCL2/DPP4	2
GO:0002726	positive regulation of T cell cytokine production	2/138	20/18866	0.00925839	0.0196978	0.00831836	IL1B/IL6	2
GO:0006144	purine nucleobase metabolic process	2/138	20/18866	0.00925839	0.0196978	0.00831836	ADA/KDM1A	2
GO:0006346	DNA methylation-dependent heterochromatin assembly	2/138	20/18866	0.00925839	0.0196978	0.00831836	DNMT1/DNMT3A	2
GO:0031998	regulation of fatty acid beta-oxidation	2/138	20/18866	0.00925839	0.0196978	0.00831836	AKT1/MTOR	2
GO:0032303	regulation of icosanoid secretion	2/138	20/18866	0.00925839	0.0196978	0.00831836	OXT/IL1B	2
GO:0032495	response to muramyl dipeptide	2/138	20/18866	0.00925839	0.0196978	0.00831836	RELA/NFKBIA	2
GO:0032727	positive regulation of interferon-alpha production	2/138	20/18866	0.00925839	0.0196978	0.00831836	STAT1/CHUK	2
GO:0071731	response to nitric oxide	2/138	20/18866	0.00925839	0.0196978	0.00831836	MTR/EGLN1	2
GO:0097709	connective tissue replacement	2/138	20/18866	0.00925839	0.0196978	0.00831836	HIF1A/IL1A	2
GO:1900409	positive regulation of cellular response to oxidative stress	2/138	20/18866	0.00925839	0.0196978	0.00831836	TNF/MCL1	2
GO:1902236	negative regulation of endoplasmic reticulum stress-induced intrinsic apoptotic signaling pathway	2/138	20/18866	0.00925839	0.0196978	0.00831836	PTPN1/BCL2L1	2
GO:2000193	positive regulation of fatty acid transport	2/138	20/18866	0.00925839	0.0196978	0.00831836	OXT/IL1B	2
GO:2001169	regulation of ATP biosynthetic process	2/138	20/18866	0.00925839	0.0196978	0.00831836	PARP1/IL4	2
GO:1902883	negative regulation of response to oxidative stress	3/138	60/18866	0.00967024	0.0205632	0.00868383	INS/HIF1A/AKT1	3
GO:0016358	dendrite development	6/138	247/18866	0.00971171	0.0206406	0.00871649	DLG4/APOE/PTEN/IL2/HDAC2/MTOR	6
GO:0003279	cardiac septum development	4/138	114/18866	0.00984002	0.0208586	0.00880856	TP53/NOS3/MDM2/EGLN1	4
GO:0009062	fatty acid catabolic process	4/138	114/18866	0.00984002	0.0208586	0.00880856	PCCB/PCCA/AKT1/MTOR	4
GO:0030004	cellular monovalent inorganic cation homeostasis	4/138	114/18866	0.00984002	0.0208586	0.00880856	AVP/AVPR1A/FASLG/BCL2	4
GO:0032411	positive regulation of transporter activity	4/138	114/18866	0.00984002	0.0208586	0.00880856	CACNA2D1/HTT/HAP1/CCL2	4
GO:1990748	cellular detoxification	4/138	114/18866	0.00984002	0.0208586	0.00880856	APOE/NOS3/TNF/ALB	4
GO:0018205	peptidyl-lysine modification	8/138	405/18866	0.00994742	0.0210752	0.00890005	MDM2/BRCA1/IL1B/DNMT1/RELA/HDAC2/DNMT3B/KDM1A	8
GO:0002381	immunoglobulin production involved in immunoglobulin mediated immune response	3/138	61/18866	0.0101169	0.0213759	0.00902704	LIG4/IL2/IL4	3
GO:0033013	tetrapyrrole metabolic process	3/138	61/18866	0.0101169	0.0213759	0.00902704	FXN/MTRR/MTR	3
GO:1903078	positive regulation of protein localization to plasma membrane	3/138	61/18866	0.0101169	0.0213759	0.00902704	EGFR/TNF/AKT1	3
GO:2000756	regulation of peptidyl-lysine acetylation	3/138	61/18866	0.0101169	0.0213759	0.00902704	BRCA1/IL1B/HDAC2	3
GO:0006096	glycolytic process	4/138	115/18866	0.010138	0.0213759	0.00902704	IGF1/INSR/INS/HIF1A	4
GO:0060419	heart growth	4/138	115/18866	0.010138	0.0213759	0.00902704	IGF1/PTEN/MTOR/MAP2K4	4
GO:0002693	positive regulation of cellular extravasation	2/138	21/18866	0.0101843	0.0213759	0.00902704	ICAM1/FADD	2
GO:0009067	aspartate family amino acid biosynthetic process	2/138	21/18866	0.0101843	0.0213759	0.00902704	MTRR/MTR	2
GO:0009110	vitamin biosynthetic process	2/138	21/18866	0.0101843	0.0213759	0.00902704	TNF/IL1B	2
GO:0010829	negative regulation of glucose transmembrane transport	2/138	21/18866	0.0101843	0.0213759	0.00902704	TNF/IL1B	2
GO:0010893	positive regulation of steroid biosynthetic process	2/138	21/18866	0.0101843	0.0213759	0.00902704	TNF/IL1B	2
GO:0021854	hypothalamus development	2/138	21/18866	0.0101843	0.0213759	0.00902704	HAP1/BAX	2
GO:0043371	negative regulation of CD4-positive, alpha-beta T cell differentiation	2/138	21/18866	0.0101843	0.0213759	0.00902704	IL2/IL4	2
GO:0045943	positive regulation of transcription by RNA polymerase I	2/138	21/18866	0.0101843	0.0213759	0.00902704	ERBB2/MTOR	2
GO:0051957	positive regulation of amino acid transport	2/138	21/18866	0.0101843	0.0213759	0.00902704	AVP/AVPR1A	2
GO:0072111	cell proliferation involved in kidney development	2/138	21/18866	0.0101843	0.0213759	0.00902704	STAT1/MYC	2
GO:1903055	positive regulation of extracellular matrix organization	2/138	21/18866	0.0101843	0.0213759	0.00902704	RB1/IL6	2
GO:1903599	positive regulation of autophagy of mitochondrion	2/138	21/18866	0.0101843	0.0213759	0.00902704	HTT/HIF1A	2
GO:0016311	dephosphorylation	9/138	492/18866	0.0102808	0.0215674	0.00910789	HTT/DRD2/IGFBP3/TNF/PTPN1/IKBKB/BCL2/PTEN/MTOR	9
GO:0006757	ATP generation from ADP	4/138	116/18866	0.0104418	0.0218825	0.00924097	IGF1/INSR/INS/HIF1A	4
GO:0034968	histone lysine methylation	4/138	116/18866	0.0104418	0.0218825	0.00924097	BRCA1/DNMT1/DNMT3B/KDM1A	4
GO:0010518	positive regulation of phospholipase activity	3/138	62/18866	0.0105753	0.0221393	0.00934942	EGFR/AVPR1A/ESR1	3
GO:0055025	positive regulation of cardiac muscle tissue development	3/138	62/18866	0.0105753	0.0221393	0.00934942	IGF1/ERBB3/MTOR	3
GO:0008361	regulation of cell size	5/138	181/18866	0.0107001	0.0223775	0.00945	APOE/PTEN/AKT1/MTOR/KDM1A	5
GO:1905330	regulation of morphogenesis of an epithelium	5/138	181/18866	0.0107001	0.0223775	0.00945	STAT1/TNF/PTEN/ESR1/MTOR	5
GO:2000027	regulation of animal organ morphogenesis	6/138	254/18866	0.0110412	0.0230644	0.00974008	STAT1/TNF/BCL2/ESR1/MYC/BAX	6
GO:0010830	regulation of myotube differentiation	3/138	63/18866	0.0110456	0.0230644	0.00974008	BCL2/MTOR/IL4	3
GO:0046622	positive regulation of organ growth	3/138	63/18866	0.0110456	0.0230644	0.00974008	IGF1/AKT1/MTOR	3
GO:0033559	unsaturated fatty acid metabolic process	4/138	118/18866	0.011067	0.0230908	0.00975123	AVP/AVPR1A/TNFRSF1A/IL1B	4
GO:0002313	mature B cell differentiation involved in immune response	2/138	22/18866	0.0111495	0.0230908	0.00975123	ADA/IL6	2
GO:0009235	cobalamin metabolic process	2/138	22/18866	0.0111495	0.0230908	0.00975123	MTRR/MTR	2
GO:0032069	regulation of nuclease activity	2/138	22/18866	0.0111495	0.0230908	0.00975123	AKT1/PCNA	2
GO:0032928	regulation of superoxide anion generation	2/138	22/18866	0.0111495	0.0230908	0.00975123	EGFR/ITGB2	2
GO:0035584	calcium-mediated signaling using intracellular calcium source	2/138	22/18866	0.0111495	0.0230908	0.00975123	KDR/VCAM1	2
GO:0042359	vitamin D metabolic process	2/138	22/18866	0.0111495	0.0230908	0.00975123	TNF/IL1B	2
GO:0042749	regulation of circadian sleep/wake cycle	2/138	22/18866	0.0111495	0.0230908	0.00975123	DRD2/ADA	2
GO:0044342	type B pancreatic cell proliferation	2/138	22/18866	0.0111495	0.0230908	0.00975123	IGFBP3/BAD	2
GO:0045655	regulation of monocyte differentiation	2/138	22/18866	0.0111495	0.0230908	0.00975123	MYC/JUN	2
GO:0050802	circadian sleep/wake cycle, sleep	2/138	22/18866	0.0111495	0.0230908	0.00975123	DRD2/ADA	2
GO:0051291	protein heterooligomerization	2/138	22/18866	0.0111495	0.0230908	0.00975123	COL1A2/GRIN2B	2
GO:0070987	error-free translesion synthesis	2/138	22/18866	0.0111495	0.0230908	0.00975123	PCNA/POLD1	2
GO:0071379	cellular response to prostaglandin stimulus	2/138	22/18866	0.0111495	0.0230908	0.00975123	APOB/AKT1	2
GO:1902884	positive regulation of response to oxidative stress	2/138	22/18866	0.0111495	0.0230908	0.00975123	TNF/MCL1	2
GO:2000316	regulation of T-helper 17 type immune response	2/138	22/18866	0.0111495	0.0230908	0.00975123	IL2/IL4	2
GO:0120032	regulation of plasma membrane bounded cell projection assembly	5/138	183/18866	0.0111823	0.023147	0.00977496	ICAM1/HTT/HAP1/CAV1/MTOR	5
GO:0022604	regulation of cell morphogenesis	9/138	499/18866	0.0112008	0.0231734	0.0097861	ICAM1/PRKDC/KDR/DLG4/CCL2/F2/ITGB2/APOE/PTEN	9
GO:0051153	regulation of striated muscle cell differentiation	4/138	119/18866	0.0113885	0.0235497	0.00994502	IGF1/BCL2/MTOR/IL4	4
GO:0002695	negative regulation of leukocyte activation	5/138	184/18866	0.0114288	0.0236212	0.0099752	IRF1/ERBB2/CASP3/IL2/IL4	5
GO:0002066	columnar/cuboidal epithelial cell development	3/138	64/18866	0.0115279	0.0237532	0.010031	CDKN1A/HIF1A/BAD	3
GO:0046637	regulation of alpha-beta T cell differentiation	3/138	64/18866	0.0115279	0.0237532	0.010031	ADA/IL2/IL4	3
GO:0051898	negative regulation of protein kinase B signaling	3/138	64/18866	0.0115279	0.0237532	0.010031	DRD2/PTEN/AKT1	3
GO:0060135	maternal process involved in female pregnancy	3/138	64/18866	0.0115279	0.0237532	0.010031	ESR1/AKT1/MTOR	3
GO:1900449	regulation of glutamate receptor signaling pathway	3/138	64/18866	0.0115279	0.0237532	0.010031	GRIN2B/DLG4/CCL2	3
GO:2000401	regulation of lymphocyte migration	3/138	64/18866	0.0115279	0.0237532	0.010031	CCL2/FADD/AKT1	3
GO:0060491	regulation of cell projection assembly	5/138	185/18866	0.0116791	0.0240525	0.0101574	ICAM1/HTT/HAP1/CAV1/MTOR	5
GO:0002065	columnar/cuboidal epithelial cell differentiation	4/138	121/18866	0.0120492	0.0247898	0.0104687	SERPINE1/CDKN1A/HIF1A/BAD	4
GO:0000002	mitochondrial genome maintenance	2/138	23/18866	0.0121533	0.0247898	0.0104687	TP53/PARP1	2
GO:0006359	regulation of transcription by RNA polymerase III	2/138	23/18866	0.0121533	0.0247898	0.0104687	BRCA1/MTOR	2
GO:0009068	aspartate family amino acid catabolic process	2/138	23/18866	0.0121533	0.0247898	0.0104687	DLST/DLD	2
GO:0034643	establishment of mitochondrion localization, microtubule-mediated	2/138	23/18866	0.0121533	0.0247898	0.0104687	HAP1/HIF1A	2
GO:0035162	embryonic hemopoiesis	2/138	23/18866	0.0121533	0.0247898	0.0104687	KDR/HIF1A	2
GO:0035458	cellular response to interferon-beta	2/138	23/18866	0.0121533	0.0247898	0.0104687	STAT1/IRF1	2
GO:0043586	tongue development	2/138	23/18866	0.0121533	0.0247898	0.0104687	EGFR/HDAC2	2
GO:0047497	mitochondrion transport along microtubule	2/138	23/18866	0.0121533	0.0247898	0.0104687	HAP1/HIF1A	2
GO:0051220	cytoplasmic sequestering of protein	2/138	23/18866	0.0121533	0.0247898	0.0104687	NFKBIA/NFKBIE	2
GO:0070584	mitochondrion morphogenesis	2/138	23/18866	0.0121533	0.0247898	0.0104687	BCL2L1/BAX	2
GO:0072215	regulation of metanephros development	2/138	23/18866	0.0121533	0.0247898	0.0104687	STAT1/MYC	2
GO:0072677	eosinophil migration	2/138	23/18866	0.0121533	0.0247898	0.0104687	CCL2/IL4	2
GO:0086012	membrane depolarization during cardiac muscle cell action potential	2/138	23/18866	0.0121533	0.0247898	0.0104687	CACNA2D1/CACNA1D	2
GO:0090343	positive regulation of cell aging	2/138	23/18866	0.0121533	0.0247898	0.0104687	TP53/CDKN2A	2
GO:1900017	positive regulation of cytokine production involved in inflammatory response	2/138	23/18866	0.0121533	0.0247898	0.0104687	TNF/IL6	2
GO:1900273	positive regulation of long-term synaptic potentiation	2/138	23/18866	0.0121533	0.0247898	0.0104687	DRD2/INS	2
GO:1901984	negative regulation of protein acetylation	2/138	23/18866	0.0121533	0.0247898	0.0104687	BRCA1/HDAC2	2
GO:2000810	regulation of bicellular tight junction assembly	2/138	23/18866	0.0121533	0.0247898	0.0104687	TNF/IKBKB	2
GO:0006690	icosanoid metabolic process	4/138	122/18866	0.0123887	0.0252445	0.0106607	AVP/AVPR1A/TNFRSF1A/IL1B	4
GO:0097237	cellular response to toxic substance	4/138	122/18866	0.0123887	0.0252445	0.0106607	APOE/NOS3/TNF/ALB	4
GO:0031345	negative regulation of cell projection organization	5/138	188/18866	0.0124522	0.0253612	0.01071	GRIN2B/APOE/MDM2/PTEN/HDAC2	5
GO:0034394	protein localization to cell surface	3/138	66/18866	0.0125284	0.0254653	0.010754	EGF/TNF/AKT1	3
GO:0046824	positive regulation of nucleocytoplasmic transport	3/138	66/18866	0.0125284	0.0254653	0.010754	TP53/MDM2/IL1B	3
GO:1901016	regulation of potassium ion transmembrane transporter activity	3/138	66/18866	0.0125284	0.0254653	0.010754	CACNA1D/CAV1/PTEN	3
GO:1905207	regulation of cardiocyte differentiation	3/138	66/18866	0.0125284	0.0254653	0.010754	EGFR/IGF1/MTOR	3
GO:0030308	negative regulation of cell growth	5/138	190/18866	0.0129864	0.026383	0.0111415	TP53/BCL2/CDKN1A/CDKN2A/RB1	5
GO:0002548	monocyte chemotaxis	3/138	67/18866	0.0130468	0.0264525	0.0111709	SERPINE1/CCL2/IL6	3
GO:0036498	IRE1-mediated unfolded protein response	3/138	67/18866	0.0130468	0.0264525	0.0111709	PTPN1/BAX/BAK1	3
GO:0050918	positive chemotaxis	3/138	67/18866	0.0130468	0.0264525	0.0111709	KDR/CXCL8/F3	3
GO:1900015	regulation of cytokine production involved in inflammatory response	3/138	67/18866	0.0130468	0.0264525	0.0111709	F2/TNF/IL6	3
[truncated: 2,054 more rows]

## Sheet: GO CC
ID	Description	GeneRatio	BgRatio	pvalue	p.adjust	qvalue	geneID	Count
GO:0045121	membrane raft	19/138	329/19559	1.94219e-12	2.92978e-10	1.86548e-10	ICAM1/PECAM1/KDR/SLC6A3/DPP4/EGFR/ITGB2/CAV1/INSR/CASP8/NOS3/TNF/FAS/FADD/TNFRSF1A/IKBKB/CASP3/FASLG/TNFRSF1B	19
GO:0098857	membrane microdomain	19/138	330/19559	2.0488e-12	2.92978e-10	1.86548e-10	ICAM1/PECAM1/KDR/SLC6A3/DPP4/EGFR/ITGB2/CAV1/INSR/CASP8/NOS3/TNF/FAS/FADD/TNFRSF1A/IKBKB/CASP3/FASLG/TNFRSF1B	19
GO:0098589	membrane region	19/138	343/19559	4.03716e-12	3.84876e-10	2.45062e-10	ICAM1/PECAM1/KDR/SLC6A3/DPP4/EGFR/ITGB2/CAV1/INSR/CASP8/NOS3/TNF/FAS/FADD/TNFRSF1A/IKBKB/CASP3/FASLG/TNFRSF1B	19
GO:0005865	striated muscle thin filament	5/138	22/19559	3.88738e-07	2.77948e-05	1.76978e-05	TNNC1/TNNI2/TNNI3/TNNT2/TNNT3	5
GO:0036379	myofilament	5/138	26/19559	9.49252e-07	5.42972e-05	3.45728e-05	TNNC1/TNNI2/TNNI3/TNNT2/TNNT3	5
GO:0005788	endoplasmic reticulum lumen	12/138	308/19559	1.94987e-06	9.29436e-05	5.91801e-05	APOB/COL1A2/COL3A1/COL1A1/F2/F10/MTTP/APOE/INS/IGFBP3/ALB/IL6	12
GO:0030139	endocytic vesicle	12/138	313/19559	2.30392e-06	9.41316e-05	5.99366e-05	APOB/DRD2/DLG4/DPP4/EGFR/AVPR2/AVPR1A/APOE/CAV1/NOS3/MDM2/MTOR	12
GO:0005759	mitochondrial matrix	14/138	473/19559	6.60423e-06	0.000215657	0.000137316	NFS1/ISCU/FXN/PCCB/PCCA/MCCC2/MCCC1/DLST/DLD/CPS1/OTC/TP53/PTPN1/BCL2L1	14
GO:0005667	transcription regulator complex	13/138	413/19559	7.45047e-06	0.000215657	0.000137316	PRKDC/TP53/HIF1A/RELA/RB1/PARP1/CCND1/JUN/FOS/HDAC2/E2F2/E2F1/KDM1A	13
GO:0009897	external side of plasma membrane	13/138	417/19559	8.26059e-06	0.000215657	0.000137316	ICAM1/PECAM1/ADA/F2/F10/ITGB2/INSR/VCAM1/THBD/F3/TNF/FAS/FASLG	13
GO:1902911	protein kinase complex	7/138	104/19559	8.97816e-06	0.000215657	0.000137316	INSR/IKBKB/CHUK/CDKN1A/RB1/PCNA/CCND1	7
GO:0005741	mitochondrial outer membrane	9/138	192/19559	9.04856e-06	0.000215657	0.000137316	ASS1/CASP8/BCL2/BCL2L1/BAX/BAK1/BAD/MTOR/MCL1	9
GO:0061695	transferase complex, transferring phosphorus-containing groups	10/138	253/19559	1.27367e-05	0.000280208	0.000178418	INSR/TP53/IKBKB/CHUK/CDKN1A/RB1/PCNA/CCND1/POLD1/POLE	10
GO:0031968	organelle outer membrane	9/138	218/19559	2.48876e-05	0.000508419	0.000323726	ASS1/CASP8/BCL2/BCL2L1/BAX/BAK1/BAD/MTOR/MCL1	9
GO:0019867	outer membrane	9/138	220/19559	2.67423e-05	0.000509886	0.00032466	ASS1/CASP8/BCL2/BCL2L1/BAX/BAK1/BAD/MTOR/MCL1	9
GO:1902554	serine/threonine protein kinase complex	6/138	89/19559	3.976e-05	0.000710709	0.000452531	IKBKB/CHUK/CDKN1A/RB1/PCNA/CCND1	6
GO:0031091	platelet alpha granule	6/138	91/19559	4.50844e-05	0.000758479	0.000482947	SERPINE1/PECAM1/IGF1/EGF/ALB/IGF2	6
GO:0098802	plasma membrane signaling receptor complex	10/138	307/19559	6.59981e-05	0.000982812	0.000625787	GRIN2B/DLG4/ITGB2/ITGAL/ERBB3/ERBB2/INSR/IKBKB/CHUK/IL6	10
GO:0005583	fibrillar collagen trimer	3/138	12/19559	7.21645e-05	0.000982812	0.000625787	COL1A2/COL3A1/COL1A1	3
GO:0098643	banded collagen fibril	3/138	12/19559	7.21645e-05	0.000982812	0.000625787	COL1A2/COL3A1/COL1A1	3
GO:1990454	L-type voltage-gated calcium channel complex	3/138	12/19559	7.21645e-05	0.000982812	0.000625787	CACNA2D1/CACNA1S/CACNA1D	3
GO:0016605	PML body	6/138	102/19559	8.54855e-05	0.00111131	0.000707607	TP53/USP7/CHEK2/PTEN/RB1/MTOR	6
GO:0031093	platelet alpha granule lumen	5/138	67/19559	0.000110525	0.00135815	0.000864778	SERPINE1/IGF1/EGF/ALB/IGF2	5
GO:0031983	vesicle lumen	10/138	328/19559	0.000113971	0.00135815	0.000864778	SERPINE1/APOB/ADA/EGFR/IGF1/EGF/INS/ALB/IGF2/FASLG	10
GO:0005657	replication fork	5/138	71/19559	0.000145681	0.00159484	0.00101548	TP53/DNMT1/PCNA/UHRF1/POLD1	5
GO:0090575	RNA polymerase II transcription regulator complex	7/138	161/19559	0.000147691	0.00159484	0.00101548	TP53/HIF1A/RB1/JUN/FOS/E2F2/E2F1	7
GO:0044853	plasma membrane raft	6/138	113/19559	0.000150562	0.00159484	0.00101548	SLC6A3/ITGB2/CAV1/INSR/NOS3/FASLG	6
GO:0000781	chromosome, telomeric region	7/138	164/19559	0.000165559	0.00169106	0.00107675	PRKDC/LIG4/CHEK2/PARP1/PCNA/POLD1/KDM1A	7
GO:1990391	DNA repair complex	4/138	40/19559	0.000178017	0.00175561	0.00111786	PRKDC/LIG4/POLD1/KDM1A	4
GO:0030665	clathrin-coated vesicle membrane	6/138	118/19559	0.000190798	0.00181894	0.00115818	AVP/APOB/EGFR/AVPR2/APOE/EGF	6
GO:0000307	cyclin-dependent protein kinase holoenzyme complex	4/138	43/19559	0.000236484	0.00218176	0.00138919	CDKN1A/RB1/PCNA/CCND1	4
GO:0000784	nuclear chromosome, telomeric region	6/138	124/19559	0.000249801	0.0022326	0.00142157	PRKDC/LIG4/PARP1/PCNA/POLD1/KDM1A	6
GO:0099524	postsynaptic cytosol	3/138	18/19559	0.000259485	0.00224887	0.00143193	HTT/PTEN/MTOR	3
GO:0005901	caveola	5/138	82/19559	0.000286956	0.00238309	0.00151739	SLC6A3/CAV1/INSR/NOS3/FASLG	5
GO:0043292	contractile fiber	8/138	238/19559	0.000291636	0.00238309	0.00151739	PECAM1/TNNC1/TNNI2/CACNA1S/CACNA1D/TNNI3/TNNT2/TNNT3	8
GO:0005769	early endosome	10/138	377/19559	0.000349037	0.0027729	0.00176559	APOB/KDR/HTT/HAP1/EGFR/APOE/CAV1/ERBB2/VCAM1/PTPN1	10
GO:0120111	neuron projection cytoplasm	5/138	87/19559	0.000377816	0.00292042	0.00185952	HAP1/DLG4/ADA/HIF1A/MAP2K4	5
GO:0098644	complex of collagen trimers	3/138	21/19559	0.000416433	0.0031342	0.00199565	COL1A2/COL3A1/COL1A1	3
GO:0046930	pore complex	3/138	23/19559	0.000548819	0.00402467	0.00256264	BCL2/BAX/BAK1	3
GO:0030017	sarcomere	7/138	207/19559	0.000676121	0.00483427	0.00307813	TNNC1/TNNI2/CACNA1S/CACNA1D/TNNI3/TNNT2/TNNT3	7
GO:0099522	region of cytosol	3/138	25/19559	0.000705437	0.00492085	0.00313326	HTT/PTEN/MTOR	3
GO:0098687	chromosomal region	9/138	350/19559	0.000860844	0.00586194	0.00373248	PRKDC/LIG4/CHEK2/DNMT1/PARP1/PCNA/DNMT3A/POLD1/KDM1A	9
GO:0030666	endocytic vesicle membrane	6/138	164/19559	0.0010957	0.00728769	0.00464031	APOB/DLG4/APOE/CAV1/NOS3/MDM2	6
GO:0030016	myofibril	7/138	227/19559	0.00115867	0.00753134	0.00479544	TNNC1/TNNI2/CACNA1S/CACNA1D/TNNI3/TNNT2/TNNT3	7
GO:0032839	dendrite cytoplasm	3/138	34/19559	0.00175226	0.0111366	0.007091	DLG4/ADA/MAP2K4	3
GO:0030662	coated vesicle membrane	6/138	183/19559	0.00191597	0.0119123	0.00758496	AVP/APOB/EGFR/AVPR2/APOE/EGF	6
GO:0045240	dihydrolipoyl dehydrogenase complex	2/138	10/19559	0.00214303	0.0130405	0.00830332	DLST/DLD	2
GO:0060205	cytoplasmic vesicle lumen	8/138	326/19559	0.00222862	0.0131897	0.00839829	SERPINE1/ADA/IGF1/EGF/INS/ALB/IGF2/FASLG	8
GO:0000792	heterochromatin	4/138	78/19559	0.00225977	0.0131897	0.00839829	CDKN2A/DNMT1/UHRF1/DNMT3A	4
GO:0030136	clathrin-coated vesicle	6/138	194/19559	0.00256621	0.0146206	0.00930938	AVP/APOB/EGFR/AVPR2/APOE/EGF	6
GO:0035631	CD40 receptor complex	2/138	11/19559	0.00260716	0.0146206	0.00930938	IKBKB/CHUK	2
GO:0000791	euchromatin	3/138	42/19559	0.00322633	0.0177448	0.0112987	JUN/UHRF1/DNMT3A	3
GO:0032993	protein-DNA complex	6/138	205/19559	0.00336987	0.0181846	0.0115787	PRKDC/ESR1/PARP1/PCNA/FOS/POLD1	6
GO:0005891	voltage-gated calcium channel complex	3/138	43/19559	0.00345057	0.0182752	0.0116364	CACNA2D1/CACNA1S/CACNA1D	3
GO:0034362	low-density lipoprotein particle	2/138	13/19559	0.00366341	0.0183813	0.011704	APOB/APOE	2
GO:0042627	chylomicron	2/138	13/19559	0.00366341	0.0183813	0.011704	APOB/APOE	2
GO:0098691	dopaminergic synapse	2/138	13/19559	0.00366341	0.0183813	0.011704	SLC6A3/DRD2	2
GO:0035579	specific granule membrane	4/138	91/19559	0.0039466	0.0194608	0.0123913	ITGB2/ITGAL/PLAU/TNFRSF1B	4
GO:0045239	tricarboxylic acid cycle enzyme complex	2/138	14/19559	0.00425428	0.0206224	0.013131	DLST/DLD	2
GO:0043209	myelin sheath	3/138	47/19559	0.00444179	0.0211725	0.0134812	ERBB2/BCL2/PTEN	3
GO:0009925	basal plasma membrane	3/138	51/19559	0.00558906	0.0262045	0.0166852	EGFR/ERBB3/ERBB2	3
GO:0005635	nuclear envelope	9/138	473/19559	0.00644838	0.0297458	0.0189401	EGFR/INSR/TP53/BCL2/BCL2L1/PARP1/BAX/CCND1/MTOR	9
GO:0030315	T-tubule	3/138	54/19559	0.00655569	0.0297607	0.0189496	CACNA2D1/CACNA1S/CACNA1D	3
GO:0034361	very-low-density lipoprotein particle	2/138	20/19559	0.00864025	0.0374411	0.0238399	APOB/APOE	2
GO:0034385	triglyceride-rich plasma lipoprotein particle	2/138	20/19559	0.00864025	0.0374411	0.0238399	APOB/APOE	2
GO:0071682	endocytic vesicle lumen	2/138	20/19559	0.00864025	0.0374411	0.0238399	APOB/APOE	2
GO:0099568	cytoplasmic region	6/138	254/19559	0.00936413	0.0399723	0.0254516	HAP1/DLG4/ADA/ITGB2/HIF1A/MAP2K4	6
GO:0042575	DNA polymerase complex	2/138	22/19559	0.0104085	0.0437771	0.0278742	POLD1/POLE	2
GO:0098562	cytoplasmic side of membrane	5/138	188/19559	0.0107923	0.0447087	0.0284675	DLG4/PTPN1/IKBKB/CHUK/PTEN	5
GO:0062023	collagen-containing extracellular matrix	8/138	427/19559	0.0109427	0.0447087	0.0284675	SERPINE1/ICAM1/COL1A2/COL3A1/COL1A1/F2/APOE/F3	8
GO:0045177	apical part of cell	8/138	433/19559	0.0118272	0.0470694	0.0299706	OXTR/DPP4/EGFR/PLAT/ERBB3/ERBB2/VCAM1/PTEN	8
GO:0034704	calcium channel complex	3/138	67/19559	0.0118496	0.0470694	0.0299706	CACNA2D1/CACNA1S/CACNA1D	3
GO:0031233	intrinsic component of external side of plasma membrane	2/138	24/19559	0.0123224	0.0482769	0.0307394	F10/F3	2
GO:0045178	basal part of cell	3/138	69/19559	0.0128289	0.0495821	0.0315705	EGFR/ERBB3/ERBB2	3
GO:0034399	nuclear periphery	4/138	131/19559	0.0139532	0.0532083	0.0338794	TP53/PCNA/UHRF1/DNMT3A	4
GO:0098978	glutamatergic synapse	7/138	361/19559	0.0142521	0.0534023	0.0340029	DRD2/DLG4/PLAT/APOE/RELA/EGLN1/MTOR	7
GO:0030894	replisome	2/138	26/19559	0.0143775	0.0534023	0.0340029	PCNA/POLD1	2
GO:0042383	sarcolemma	4/138	135/19559	0.0154252	0.0553218	0.0352252	CACNA2D1/CACNA1S/CACNA1D/CAV1	4
GO:0034364	high-density lipoprotein particle	2/138	27/19559	0.0154567	0.0553218	0.0352252	APOB/APOE	2
GO:0099056	integral component of presynaptic membrane	3/138	74/19559	0.0154746	0.0553218	0.0352252	SLC6A3/DRD2/CACNA1D	3
GO:0032809	neuronal cell body membrane	2/138	28/19559	0.0165696	0.0579412	0.036893	SLC6A3/INSR	2
GO:0017053	transcription repressor complex	3/138	76/19559	0.0166125	0.0579412	0.036893	CCND1/JUN/HDAC2	3
GO:0032838	plasma membrane bounded cell projection cytoplasm	5/138	211/19559	0.0170248	0.0586638	0.0373531	HAP1/DLG4/ADA/HIF1A/MAP2K4	5
GO:0016234	inclusion body	3/138	78/19559	0.0177962	0.0605917	0.0385807	HTT/HAP1/POLD1	3
GO:0030135	coated vesicle	6/138	298/19559	0.0192177	0.064662	0.0411724	AVP/APOB/EGFR/AVPR2/APOE/EGF	6
GO:0097060	synaptic membrane	7/138	387/19559	0.0200631	0.0653419	0.0416053	SLC6A3/DRD2/GRIN2B/DLG4/CACNA1D/PTEN/FOSL1	7
GO:0008305	integrin complex	2/138	31/19559	0.0201052	0.0653419	0.0416053	ITGB2/ITGAL	2
GO:0044298	cell body membrane	2/138	31/19559	0.0201052	0.0653419	0.0416053	SLC6A3/INSR	2
GO:0034703	cation channel complex	5/138	221/19559	0.0203535	0.0654057	0.0416459	CACNA2D1/GRIN2B/DLG4/CACNA1S/CACNA1D	5
GO:0098889	intrinsic component of presynaptic membrane	3/138	83/19559	0.0209563	0.06621	0.042158	SLC6A3/DRD2/CACNA1D	3
GO:0070382	exocytic vesicle	5/138	223/19559	0.0210668	0.06621	0.042158	HAP1/DRD2/DLG4/IGF1/BCL2L1	5
GO:0030667	secretory granule membrane	6/138	306/19559	0.0215656	0.0670408	0.042687	PECAM1/ITGB2/ITGAL/PLAU/CAV1/TNFRSF1B	6
GO:0005581	collagen trimer	3/138	87/19559	0.0236917	0.0727953	0.0463511	COL1A2/COL3A1/COL1A1	3
GO:0005720	nuclear heterochromatin	2/138	34/19559	0.0239257	0.0727953	0.0463511	UHRF1/DNMT3A	2
GO:0042734	presynaptic membrane	4/138	156/19559	0.0247395	0.074479	0.0474232	SLC6A3/DRD2/CACNA1D/FOSL1	4
GO:0031904	endosome lumen	2/138	35/19559	0.0252602	0.0752544	0.0479168	APOB/INS	2
GO:0034358	plasma lipoprotein particle	2/138	36/19559	0.0266244	0.0759706	0.0483729	APOB/APOE	2
GO:0098636	protein complex involved in cell adhesion	2/138	36/19559	0.0266244	0.0759706	0.0483729	ITGB2/ITGAL	2
GO:1990777	lipoprotein particle	2/138	36/19559	0.0266244	0.0759706	0.0483729	APOB/APOE	2
GO:0042581	specific granule	4/138	160/19559	0.0268262	0.0759706	0.0483729	ITGB2/ITGAL/PLAU/TNFRSF1B	4
GO:0034774	secretory granule lumen	6/138	322/19559	0.0268288	0.0759706	0.0483729	SERPINE1/IGF1/EGF/INS/ALB/IGF2	6
GO:0009898	cytoplasmic side of plasma membrane	4/138	164/19559	0.0290155	0.0813573	0.0518027	DLG4/IKBKB/CHUK/PTEN	4
GO:0032994	protein-lipid complex	2/138	39/19559	0.0308902	0.0857728	0.0546142	APOB/APOE	2
GO:0030669	clathrin-coated endocytic vesicle membrane	2/138	40/19559	0.0323683	0.0890129	0.0566774	APOB/APOE	2
GO:0043596	nuclear replication fork	2/138	41/19559	0.0338738	0.0922659	0.0587486	PCNA/POLD1	2
GO:0043197	dendritic spine	4/138	175/19559	0.0355706	0.0959734	0.0611093	HAP1/DRD2/DLG4/PTEN	4
GO:0005796	Golgi lumen	3/138	103/19559	0.0364697	0.0974798	0.0620685	F2/F10/INS	3
GO:0044309	neuron spine	4/138	177/19559	0.0368472	0.0975768	0.0621303	HAP1/DRD2/DLG4/PTEN	4
GO:0016363	nuclear matrix	3/138	109/19559	0.0420088	0.110225	0.0701837	TP53/UHRF1/DNMT3A	3
GO:0016324	apical plasma membrane	6/138	361/19559	0.0430466	0.111921	0.0712637	OXTR/DPP4/EGFR/ERBB3/ERBB2/PTEN	6
GO:0008328	ionotropic glutamate receptor complex	2/138	49/19559	0.0468486	0.120709	0.0768592	GRIN2B/DLG4	2
GO:0001669	acrosomal vesicle	3/138	115/19559	0.0479456	0.122433	0.0779567	DRD2/DLD/CAV1	3
GO:0045211	postsynaptic membrane	5/138	280/19559	0.0485653	0.122918	0.0782655	SLC6A3/DRD2/GRIN2B/DLG4/PTEN	5
GO:0098878	neurotransmitter receptor complex	2/138	51/19559	0.050335	0.126279	0.0804059	GRIN2B/DLG4	2
GO:0008021	synaptic vesicle	4/138	205/19559	0.0574705	0.142927	0.0910059	HAP1/DRD2/DLG4/BCL2L1	4
GO:0034702	ion channel complex	5/138	299/19559	0.0609586	0.149904	0.0954489	CACNA2D1/GRIN2B/DLG4/CACNA1S/CACNA1D	5
GO:1904115	axon cytoplasm	2/138	57/19559	0.0613246	0.149904	0.0954489	HAP1/HIF1A	2
GO:0031965	nuclear membrane	5/138	301/19559	0.0623587	0.151141	0.0962361	EGFR/TP53/BCL2/BCL2L1/CCND1	5
GO:0045334	clathrin-coated endocytic vesicle	2/138	59/19559	0.065154	0.156589	0.099705	APOB/APOE	2
GO:0044224	juxtaparanode region of axon	1/138	10/19559	0.0683725	0.162954	0.103758	DLG4	1
GO:0035861	site of double-strand break	2/138	61/19559	0.0690616	0.163237	0.103938	TP53/PARP1	2
GO:0030133	transport vesicle	6/138	410/19559	0.0707108	0.165765	0.105548	HAP1/DRD2/DLG4/IGF1/INS/BCL2L1	6
GO:0005925	focal adhesion	6/138	415/19559	0.0740024	0.168783	0.107469	ICAM1/DPP4/EGFR/ITGB2/PLAU/CAV1	6
GO:0005652	nuclear lamina	1/138	11/19559	0.074949	0.168783	0.107469	PCNA	1
GO:0017146	NMDA selective glutamate receptor complex	1/138	11/19559	0.074949	0.168783	0.107469	GRIN2B	1
GO:0043220	Schmidt-Lanterman incisure	1/138	11/19559	0.074949	0.168783	0.107469	PTEN	1
GO:0097470	ribbon synapse	1/138	11/19559	0.074949	0.168783	0.107469	CACNA1D	1
GO:0016328	lateral plasma membrane	2/138	65/19559	0.0770996	0.172269	0.109689	DRD2/ERBB3	2
GO:1902495	transmembrane transporter complex	5/138	322/19559	0.0781523	0.173268	0.110325	CACNA2D1/GRIN2B/DLG4/CACNA1S/CACNA1D	5
GO:0030055	cell-substrate junction	6/138	423/19559	0.0794493	0.174788	0.111293	ICAM1/DPP4/EGFR/ITGB2/PLAU/CAV1	6
GO:0000109	nucleotide-excision repair complex	1/138	12/19559	0.0814794	0.175211	0.111563	POLD1	1
GO:0019908	nuclear cyclin-dependent protein kinase holoenzyme complex	1/138	12/19559	0.0814794	0.175211	0.111563	RB1	1
GO:0031932	TORC2 complex	1/138	12/19559	0.0814794	0.175211	0.111563	MTOR	1
GO:0044304	main axon	2/138	68/19559	0.0833119	0.177815	0.11322	DLG4/TNFRSF1B	2
GO:1990351	transporter complex	5/138	330/19559	0.0846874	0.179412	0.114237	CACNA2D1/GRIN2B/DLG4/CACNA1S/CACNA1D	5
GO:0072562	blood microparticle	3/138	148/19559	0.0872601	0.182302	0.116078	F2/APOE/ALB	3
GO:0001741	XY body	1/138	13/19559	0.0879641	0.182302	0.116078	DNMT3A	1
GO:0016580	Sin3 complex	1/138	13/19559	0.0879641	0.182302	0.116078	HDAC2	1
GO:0044306	neuron projection terminus	3/138	149/19559	0.0886148	0.18233	0.116095	OXT/DRD2/DLG4	3
GO:0070821	tertiary granule membrane	2/138	73/19559	0.093989	0.188807	0.120219	ITGB2/PLAU	2
GO:0000800	lateral element	1/138	14/19559	0.0944033	0.188807	0.120219	BRCA1	1
GO:0043218	compact myelin	1/138	14/19559	0.0944033	0.188807	0.120219	PTEN	1
GO:0099523	presynaptic cytosol	1/138	14/19559	0.0944033	0.188807	0.120219	HTT	1
GO:0099699	integral component of synaptic membrane	3/138	154/19559	0.0955201	0.189369	0.120577	SLC6A3/DRD2/CACNA1D	3
GO:0070603	SWI/SNF superfamily-type complex	2/138	74/19559	0.0961699	0.189369	0.120577	RB1/HDAC2	2
GO:0016323	basolateral plasma membrane	4/138	246/19559	0.0966708	0.189369	0.120577	EGFR/MTTP/ERBB3/ERBB2	4
GO:0043204	perikaryon	3/138	156/19559	0.0983425	0.189658	0.120761	ASS1/DRD2/MAP2K4	3
GO:0016581	NuRD complex	1/138	15/19559	0.100797	0.189658	0.120761	HDAC2	1
GO:0038201	TOR complex	1/138	15/19559	0.100797	0.189658	0.120761	MTOR	1
GO:0090545	CHD-type complex	1/138	15/19559	0.100797	0.189658	0.120761	HDAC2	1
GO:0098554	cytoplasmic side of endoplasmic reticulum membrane	1/138	15/19559	0.100797	0.189658	0.120761	PTPN1	1
GO:0099059	integral component of presynaptic active zone membrane	1/138	15/19559	0.100797	0.189658	0.120761	CACNA1D	1
GO:1904949	ATPase complex	2/138	78/19559	0.105035	0.19634	0.125016	RB1/HDAC2	2
GO:0035098	ESC/E(Z) complex	1/138	16/19559	0.107147	0.196436	0.125077	HDAC2	1
GO:0070822	Sin3-type complex	1/138	16/19559	0.107147	0.196436	0.125077	HDAC2	1
GO:0071437	invadopodium	1/138	16/19559	0.107147	0.196436	0.125077	DPP4	1
GO:0099240	intrinsic component of synaptic membrane	3/138	166/19559	0.112948	0.202708	0.129071	SLC6A3/DRD2/CACNA1D	3
GO:0031092	platelet alpha granule membrane	1/138	17/19559	0.113451	0.202708	0.129071	PECAM1	1
GO:0043083	synaptic cleft	1/138	17/19559	0.113451	0.202708	0.129071	APOE	1
GO:0061702	inflammasome complex	1/138	17/19559	0.113451	0.202708	0.129071	CASP1	1
GO:0090734	site of DNA damage	2/138	82/19559	0.114112	0.202708	0.129071	TP53/PARP1	2
GO:0016327	apicolateral plasma membrane	1/138	19/19559	0.125929	0.219607	0.139831	THBD	1
GO:0016514	SWI/SNF complex	1/138	19/19559	0.125929	0.219607	0.139831	RB1	1
GO:0098945	intrinsic component of presynaptic active zone membrane	1/138	19/19559	0.125929	0.219607	0.139831	CACNA1D	1
GO:0005721	pericentric heterochromatin	1/138	20/19559	0.132102	0.228976	0.145796	DNMT1	1
GO:0005770	late endosome	4/138	278/19559	0.134005	0.230876	0.147006	HTT/GRIN2B/EGFR/INSR	4
GO:0098839	postsynaptic density membrane	2/138	92/19559	0.137612	0.23393	0.148951	GRIN2B/DLG4	2
GO:0000930	gamma-tubulin complex	1/138	21/19559	0.138231	0.23393	0.148951	BRCA1	1
GO:0032806	carboxy-terminal domain protein kinase complex	1/138	21/19559	0.138231	0.23393	0.148951	RB1	1
GO:0005902	microvillus	2/138	93/19559	0.140017	0.235559	0.149988	OXTR/VCAM1	2
GO:0031258	lamellipodium membrane	1/138	22/19559	0.144318	0.241374	0.153691	DPP4	1
GO:0043202	lysosomal lumen	2/138	96/19559	0.147289	0.244911	0.155943	APOB/FASLG	2
GO:0005776	autophagosome	2/138	97/19559	0.14973	0.247147	0.157367	HTT/HAP1	2
GO:0031307	integral component of mitochondrial outer membrane	1/138	23/19559	0.150362	0.247147	0.157367	BAK1	1
GO:0031306	intrinsic component of mitochondrial outer membrane	1/138	24/19559	0.156364	0.252656	0.160874	BAK1	1
GO:0035327	transcriptionally active chromatin	1/138	24/19559	0.156364	0.252656	0.160874	ESR1	1
GO:0043601	nuclear replisome	1/138	24/19559	0.156364	0.252656	0.160874	POLD1	1
GO:0031514	motile cilium	3/138	199/19559	0.166219	0.26438	0.168339	DRD2/DLD/HIF1A	3
GO:0030672	synaptic vesicle membrane	2/138	104/19559	0.167035	0.26438	0.168339	DRD2/BCL2L1	2
GO:0099501	exocytic vesicle membrane	2/138	104/19559	0.167035	0.26438	0.168339	DRD2/BCL2L1	2
GO:0002080	acrosomal membrane	1/138	26/19559	0.168242	0.26438	0.168339	CAV1	1
GO:0032281	AMPA glutamate receptor complex	1/138	26/19559	0.168242	0.26438	0.168339	DLG4	1
GO:0001891	phagocytic cup	1/138	27/19559	0.174118	0.272119	0.173267	TNF	1
GO:1990204	oxidoreductase complex	2/138	110/19559	0.182128	0.28309	0.180253	DLST/DLD	2
GO:0002102	podosome	1/138	29/19559	0.185747	0.287155	0.182841	VCAM1	1
GO:0000803	sex chromosome	1/138	30/19559	0.191501	0.294458	0.187491	DNMT3A	1
GO:0048787	presynaptic active zone membrane	1/138	31/19559	0.197214	0.301622	0.192052	CACNA1D	1
GO:0099055	integral component of postsynaptic membrane	2/138	117/19559	0.199978	0.304222	0.193708	SLC6A3/DRD2	2
GO:0099634	postsynaptic specialization membrane	2/138	118/19559	0.202546	0.306498	0.195157	GRIN2B/DLG4	2
GO:0070971	endoplasmic reticulum exit site	1/138	33/19559	0.20852	0.313878	0.199856	APOB	1
GO:0098936	intrinsic component of postsynaptic membrane	2/138	122/19559	0.212852	0.315371	0.200807	SLC6A3/DRD2	2
GO:0005669	transcription factor TFIID complex	1/138	34/19559	0.214114	0.315371	0.200807	TP53	1
GO:0005719	nuclear euchromatin	1/138	34/19559	0.214114	0.315371	0.200807	JUN	1
GO:0005790	smooth endoplasmic reticulum	1/138	34/19559	0.214114	0.315371	0.200807	APOB	1
GO:0014069	postsynaptic density	4/138	337/19559	0.215026	0.315371	0.200807	DRD2/GRIN2B/DLG4/EGLN1	4
GO:0032279	asymmetric synapse	4/138	343/19559	0.223943	0.326775	0.208068	DRD2/GRIN2B/DLG4/EGLN1	4
GO:0043679	axon terminus	2/138	130/19559	0.233605	0.339142	0.215943	OXT/DRD2	2
GO:0001772	immunological synapse	1/138	39/19559	0.2415	0.345345	0.219892	ICAM1	1
GO:0016235	aggresome	1/138	39/19559	0.2415	0.345345	0.219892	POLD1	1
GO:0032040	small-subunit processome	1/138	39/19559	0.2415	0.345345	0.219892	PRKDC	1
GO:0099572	postsynaptic specialization	4/138	361/19559	0.251244	0.357492	0.227626	DRD2/GRIN2B/DLG4/EGLN1	4
GO:0000795	synaptonemal complex	1/138	42/19559	0.257474	0.359518	0.228916	BRCA1	1
GO:0099086	synaptonemal structure	1/138	42/19559	0.257474	0.359518	0.228916	BRCA1	1
GO:0031674	I band	2/138	140/19559	0.259701	0.359518	0.228916	CACNA1S/CACNA1D	2
GO:0098984	neuron to neuron synapse	4/138	368/19559	0.262053	0.359518	0.228916	DRD2/GRIN2B/DLG4/EGLN1	4
GO:0000152	nuclear ubiquitin ligase complex	1/138	43/19559	0.262724	0.359518	0.228916	BRCA1	1
GO:0009295	nucleoid	1/138	43/19559	0.262724	0.359518	0.228916	CPS1	1
GO:0032590	dendrite membrane	1/138	43/19559	0.262724	0.359518	0.228916	INSR	1
GO:0042645	mitochondrial nucleoid	1/138	43/19559	0.262724	0.359518	0.228916	CPS1	1
GO:0005814	centriole	2/138	143/19559	0.267544	0.364369	0.232005	HTT/HAP1	2
GO:0031519	PcG protein complex	1/138	47/19559	0.283359	0.38408	0.244556	HDAC2	1
GO:0098798	mitochondrial protein complex	3/138	265/19559	0.28773	0.388164	0.247156	MCCC2/MCCC1/BAX	3
GO:0060076	excitatory synapse	1/138	52/19559	0.308348	0.414027	0.263624	DLG4	1
GO:0031901	early endosome membrane	2/138	161/19559	0.314478	0.420283	0.267608	EGFR/CAV1	2
GO:0070820	tertiary granule	2/138	164/19559	0.322251	0.428669	0.272947	ITGB2/PLAU	2
GO:0008023	transcription elongation factor complex	1/138	56/19559	0.327715	0.43192	0.275017	RB1	1
GO:0043195	terminal bouton	1/138	56/19559	0.327715	0.43192	0.275017	OXT	1
GO:0005775	vacuolar lumen	2/138	173/19559	0.345433	0.453182	0.288556	APOB/FASLG	2
GO:0031256	leading edge membrane	2/138	175/19559	0.350551	0.454453	0.289365	DPP4/INSR	2
GO:0032589	neuron projection membrane	1/138	61/19559	0.351168	0.454453	0.289365	INSR	1
GO:0101003	ficolin-1-rich granule membrane	1/138	61/19559	0.351168	0.454453	0.289365	ITGB2	1
GO:0005774	vacuolar membrane	4/138	427/19559	0.355635	0.456267	0.290519	DPP4/EGF/THBD/MTOR	4
GO:0005771	multivesicular body	1/138	62/19559	0.35576	0.456267	0.290519	EGFR	1
GO:0150034	distal axon	3/138	309/19559	0.372504	0.475607	0.302834	OXT/HAP1/DRD2	3
GO:0016529	sarcoplasmic reticulum	1/138	71/19559	0.395665	0.502934	0.320234	CACNA2D1	1
GO:0000775	chromosome, centromeric region	2/138	196/19559	0.403375	0.510071	0.324778	DNMT1/DNMT3A	2
GO:0044291	cell-cell contact zone	1/138	74/19559	0.408413	0.510071	0.324778	PECAM1	1
GO:0060170	ciliary membrane	1/138	74/19559	0.408413	0.510071	0.324778	DRD2	1
GO:0098982	GABA-ergic synapse	1/138	74/19559	0.408413	0.510071	0.324778	DRD2	1
GO:0033116	endoplasmic reticulum-Golgi intermediate compartment membrane	1/138	75/19559	0.412603	0.513063	0.326683	INS	1
GO:0031594	neuromuscular junction	1/138	76/19559	0.416763	0.513769	0.327133	DLG4	1
GO:0048786	presynaptic active zone	1/138	76/19559	0.416763	0.513769	0.327133	CACNA1D	1
GO:0000118	histone deacetylase complex	1/138	77/19559	0.420895	0.514427	0.327552	HDAC2	1
GO:0035097	histone methyltransferase complex	1/138	77/19559	0.420895	0.514427	0.327552	HDAC2	1
GO:0030684	preribosome	1/138	78/19559	0.424997	0.51723	0.329337	PRKDC	1
GO:0016591	RNA polymerase II, holoenzyme	1/138	79/19559	0.42907	0.519975	0.331084	TP53	1
GO:0016528	sarcoplasm	1/138	80/19559	0.433114	0.522661	0.332795	CACNA2D1	1
GO:0030658	transport vesicle membrane	2/138	209/19559	0.43506	0.522804	0.332886	DRD2/BCL2L1	2
GO:0032592	integral component of mitochondrial membrane	1/138	81/19559	0.437131	0.522813	0.332892	BAK1	1
GO:0031253	cell projection membrane	3/138	344/19559	0.438724	0.522813	0.332892	DRD2/DPP4/INSR	3
GO:0098573	intrinsic component of mitochondrial membrane	1/138	82/19559	0.441118	0.523485	0.333319	BAK1	1
GO:0098685	Schaffer collateral - CA1 synapse	1/138	84/19559	0.44901	0.530649	0.337881	PLAT	1
GO:0005743	mitochondrial inner membrane	4/138	489/19559	0.454145	0.534508	0.340338	CPS1/OTC/PTPN1/BCL2L1	4
GO:0005911	cell-cell junction	4/138	493/19559	0.46037	0.538334	0.342774	PECAM1/DPP4/AKT1/CCND1	4
GO:0098858	actin-based cell projection	2/138	220/19559	0.46116	0.538334	0.342774	OXTR/VCAM1	2
GO:0008076	voltage-gated potassium channel complex	1/138	88/19559	0.464464	0.539383	0.343442	DLG4	1
GO:0000793	condensed chromosome	2/138	222/19559	0.465831	0.539383	0.343442	LIG4/BRCA1	2
GO:1905368	peptidase complex	1/138	92/19559	0.479486	0.552956	0.352085	F3	1
GO:0005811	lipid droplet	1/138	93/19559	0.483176	0.554974	0.353369	CAV1	1
GO:0034705	potassium channel complex	1/138	96/19559	0.494091	0.561928	0.357798	DLG4	1
GO:0005765	lysosomal membrane	3/138	375/19559	0.495126	0.561928	0.357798	DPP4/EGF/MTOR	3
GO:0098852	lytic vacuole membrane	3/138	375/19559	0.495126	0.561928	0.357798	DPP4/EGF/MTOR	3
GO:0031234	extrinsic component of cytoplasmic side of plasma membrane	1/138	99/19559	0.504776	0.570617	0.36333	DLG4	1
GO:0000794	condensed nuclear chromosome	1/138	103/19559	0.518676	0.581731	0.370407	BRCA1	1
GO:0055029	nuclear DNA-directed RNA polymerase complex	1/138	103/19559	0.518676	0.581731	0.370407	TP53	1
GO:0000428	DNA-directed RNA polymerase complex	1/138	104/19559	0.52209	0.583273	0.371388	TP53	1
GO:0034708	methyltransferase complex	1/138	105/19559	0.52548	0.583977	0.371837	HDAC2	1
GO:0030175	filopodium	1/138	106/19559	0.528846	0.583977	0.371837	VCAM1	1
GO:0030863	cortical cytoskeleton	1/138	106/19559	0.528846	0.583977	0.371837	DLG4	1
GO:0030880	RNA polymerase complex	1/138	108/19559	0.535508	0.589058	0.375072	TP53	1
GO:0036126	sperm flagellum	1/138	115/19559	0.558094	0.611551	0.389394	DRD2	1
GO:0097729	9+2 motile cilium	1/138	120/19559	0.573556	0.626096	0.398655	DRD2	1
GO:0005923	bicellular tight junction	1/138	122/19559	0.57959	0.630276	0.401317	CCND1	1
GO:0030018	Z disc	1/138	128/19559	0.597186	0.645163	0.410796	CACNA1D	1
GO:0001650	fibrillar center	1/138	129/19559	0.600047	0.645163	0.410796	NFKBIE	1
GO:0070160	tight junction	1/138	129/19559	0.600047	0.645163	0.410796	CCND1	1
GO:0005793	endoplasmic reticulum-Golgi intermediate compartment	1/138	130/19559	0.602888	0.64579	0.411195	INS	1
GO:0045335	phagocytic vesicle	1/138	140/19559	0.630215	0.672543	0.428229	MTOR	1
GO:0005938	cell cortex	2/138	305/19559	0.636841	0.675853	0.430337	DLG4/CAV1	2
GO:0043296	apical junction complex	1/138	143/19559	0.638043	0.675853	0.430337	CCND1	1
GO:0036064	ciliary basal body	1/138	155/19559	0.667744	0.704704	0.448707	AKT1	1
GO:0097730	non-motile cilium	1/138	167/19559	0.695024	0.730797	0.465322	DRD2	1
GO:0019897	extrinsic component of plasma membrane	1/138	172/19559	0.705723	0.739329	0.470754	DLG4	1
GO:0030426	growth cone	1/138	184/19559	0.729905	0.761872	0.485108	HAP1	1
GO:0005819	spindle	2/138	367/19559	0.734569	0.763951	0.486432	RB1/AKT1	2
GO:0055037	recycling endosome	1/138	190/19559	0.741246	0.767233	0.488522	TNF	1
GO:0030427	site of polarized growth	1/138	191/19559	0.743089	0.767233	0.488522	HAP1	1
GO:0030027	lamellipodium	1/138	201/19559	0.760823	0.782717	0.498381	DPP4	1
GO:0016607	nuclear speck	2/138	401/19559	0.778093	0.797615	0.507866	MOCS2/HIF1A	2
GO:0031252	cell leading edge	2/138	421/19559	0.800694	0.817852	0.520752	DPP4/INSR	2
GO:0036464	cytoplasmic ribonucleoprotein granule	1/138	233/19559	0.809799	0.824208	0.5248	LIG4	1
GO:0035770	ribonucleoprotein granule	1/138	243/19559	0.822955	0.834628	0.531434	LIG4	1
GO:0000151	ubiquitin ligase complex	1/138	287/19559	0.870902	0.880134	0.560409	BRCA1	1
GO:0019898	extrinsic component of membrane	1/138	306/19559	0.887386	0.893635	0.569006	DLG4	1
GO:0031301	integral component of organelle membrane	1/138	367/19559	0.927436	0.93069	0.5926	BAK1	1
GO:0031300	intrinsic component of organelle membrane	1/138	398/19559	0.941992	0.941992	0.599796	BAK1	1

## Sheet: GO MF
ID	Description	GeneRatio	BgRatio	pvalue	p.adjust	qvalue	geneID	Count
GO:0002020	protease binding	14/138	137/18352	2.03833e-12	9.33556e-10	6.28665e-10	SERPINE1/COL1A2/COL3A1/COL1A1/SLC6A3/DPP4/INS/F3/TP53/TNF/FADD/CASP3/BCL2/PTEN	14
GO:0044389	ubiquitin-like protein ligase binding	17/138	316/18352	2.45534e-10	5.62274e-08	3.7864e-08	STAT1/EGFR/ERBB3/CASP8/TP53/USP7/MDM2/BRCA1/BCL2/CHEK2/CDKN1A/TNFRSF1B/HIF1A/RELA/NFKBIA/RB1/JUN	17
GO:0031625	ubiquitin protein ligase binding	16/138	297/18352	8.40552e-10	1.28324e-07	8.64146e-08	EGFR/ERBB3/CASP8/TP53/USP7/MDM2/BRCA1/BCL2/CHEK2/CDKN1A/TNFRSF1B/HIF1A/RELA/NFKBIA/RB1/JUN	16
GO:0051400	BH domain binding	5/138	11/18352	9.95989e-09	1.14041e-06	7.6796e-07	BCL2/BCL2L1/BAX/BAK1/MCL1	5
GO:0048018	receptor ligand activity	18/138	487/18352	2.6688e-08	2.38009e-06	1.60277e-06	AVP/UTS2/OXT/CXCL8/CCL2/DPP4/F2/IGF1/EGF/INS/TNF/IGF2/FASLG/IL1B/IL2/IL1A/IL6/IL4	18
GO:0030546	signaling receptor activator activity	18/138	492/18352	3.11802e-08	2.38009e-06	1.60277e-06	AVP/UTS2/OXT/CXCL8/CCL2/DPP4/F2/IGF1/EGF/INS/TNF/IGF2/FASLG/IL1B/IL2/IL1A/IL6/IL4	18
GO:0140297	DNA-binding transcription factor binding	15/138	347/18352	5.55491e-08	3.6345e-06	2.4475e-06	STAT1/BCL2/CDKN2A/HIF1A/ESR1/RELA/NFKBIA/RB1/MYC/PARP1/PCNA/JUN/FOS/HDAC2/KDM1A	15
GO:0019838	growth factor binding	10/138	136/18352	7.91331e-08	4.53037e-06	3.05079e-06	COL1A2/COL3A1/COL1A1/KDR/HAP1/EGFR/ERBB3/ERBB2/INSR/IGFBP3	10
GO:0061629	RNA polymerase II-specific DNA-binding transcription factor binding	13/138	267/18352	1.14507e-07	5.66397e-06	3.81416e-06	STAT1/CDKN2A/HIF1A/ESR1/RELA/NFKBIA/RB1/PARP1/PCNA/JUN/FOS/HDAC2/KDM1A	13
GO:0051721	protein phosphatase 2A binding	6/138	32/18352	1.25061e-07	5.66397e-06	3.81416e-06	STAT1/SLC6A3/TP53/PTPN1/BCL2/AKT1	6
GO:0005126	cytokine receptor binding	13/138	271/18352	1.36034e-07	5.66397e-06	3.81416e-06	STAT1/CXCL8/CCL2/CASP8/TNF/FADD/CASP3/FASLG/IL1B/IL2/IL1A/IL6/IL4	13
GO:0019903	protein phosphatase binding	10/138	149/18352	1.87094e-07	7.14075e-06	4.80864e-06	STAT1/SLC6A3/DLG4/EGFR/ERBB2/TP53/PTPN1/BCL2/AKT1/BAD	10
GO:0097199	cysteine-type endopeptidase activity involved in apoptotic signaling pathway	4/138	10/18352	6.20638e-07	2.18656e-05	1.47245e-05	CASP8/CASP1/CASP3/CASP9	4
GO:0046982	protein heterodimerization activity	13/138	321/18352	9.35933e-07	2.9605e-05	1.99363e-05	MTTP/CAV1/ERBB3/ERBB2/TP53/IKBKB/CHUK/BCL2/BCL2L1/HIF1A/BAX/BAK1/MCL1	13
GO:0070513	death domain binding	4/138	11/18352	9.69597e-07	2.9605e-05	1.99363e-05	BCL2/BCL2L1/BAX/MCL1	4
GO:0005178	integrin binding	9/138	144/18352	1.42505e-06	4.0792e-05	2.74696e-05	ICAM1/COL3A1/KDR/EGFR/ITGB2/IGF1/VCAM1/IGF2/IL1B	9
GO:0032813	tumor necrosis factor receptor superfamily binding	6/138	48/18352	1.53439e-06	4.13384e-05	2.78376e-05	STAT1/CASP8/TNF/FADD/CASP3/FASLG	6
GO:0019902	phosphatase binding	10/138	194/18352	2.1165e-06	5.38531e-05	3.62651e-05	STAT1/SLC6A3/DLG4/EGFR/ERBB2/TP53/PTPN1/BCL2/AKT1/BAD	10
GO:0042826	histone deacetylase binding	8/138	115/18352	2.50776e-06	6.04502e-05	4.07077e-05	TP53/HIF1A/RELA/PARP1/CCND1/HDAC2/DNMT3B/MAPK8	8
GO:0005164	tumor necrosis factor receptor binding	5/138	31/18352	3.24571e-06	7.43268e-05	5.00523e-05	STAT1/CASP8/TNF/FADD/FASLG	5
GO:0097153	cysteine-type endopeptidase activity involved in apoptotic process	4/138	15/18352	3.91785e-06	8.54465e-05	5.75404e-05	CASP8/CASP1/CASP3/CASP9	4
GO:0005159	insulin-like growth factor receptor binding	4/138	16/18352	5.19335e-06	0.000108116	7.28063e-05	IGF1/INSR/INS/IGF2	4
GO:0097110	scaffold protein binding	6/138	60/18352	5.81373e-06	0.000115769	7.79599e-05	DLG4/CASP8/NOS3/MDM2/IKBKB/CHUK	6
GO:0002039	p53 binding	6/138	66/18352	1.01685e-05	0.000194049	0.000130674	HTT/TP53/USP7/MDM2/HIF1A/KDM1A	6
GO:0051536	iron-sulfur cluster binding	6/138	67/18352	1.11002e-05	0.000195533	0.000131674	NFS1/ISCU/FXN/MOCS1/POLD1/POLE	6
GO:0051540	metal cluster binding	6/138	67/18352	1.11002e-05	0.000195533	0.000131674	NFS1/ISCU/FXN/MOCS1/POLD1/POLE	6
GO:0005123	death receptor binding	4/138	20/18352	1.35057e-05	0.000229097	0.000154276	CASP8/FADD/CASP3/FASLG	4
GO:0001046	core promoter sequence-specific DNA binding	5/138	46/18352	2.39192e-05	0.000383065	0.000257959	STAT1/TP53/RELA/MYC/FOS	5
GO:0005158	insulin receptor binding	4/138	23/18352	2.42552e-05	0.000383065	0.000257959	IGF1/INS/PTPN1/IGF2	4
GO:0033218	amide binding	12/138	381/18352	3.133e-05	0.000478304	0.000322094	PCCA/OXTR/MCCC1/GRIN2B/DLD/ITGB2/AVPR2/AVPR1A/APOE/INSR/RELA/NFKBIA	12
GO:0031406	carboxylic acid binding	9/138	212/18352	3.27175e-05	0.000483374	0.000325508	ASS1/PCCA/MCCC1/GRIN2B/CPS1/OTC/NOS3/ALB/EGLN1	9
GO:0016874	ligase activity	8/138	165/18352	3.55058e-05	0.000508177	0.00034221	ASS1/PCCB/PCCA/MCCC2/MCCC1/LIG4/CPS1/MDM2	8
GO:0005031	tumor necrosis factor-activated receptor activity	3/138	10/18352	4.80325e-05	0.000657527	0.000442784	FAS/TNFRSF1A/TNFRSF1B	3
GO:0031072	heat shock protein binding	7/138	127/18352	4.92372e-05	0.000657527	0.000442784	KDR/HTT/ITGB2/HIF1A/BAX/BAK1/HDAC2	7
GO:0043177	organic acid binding	9/138	224/18352	5.02477e-05	0.000657527	0.000442784	ASS1/PCCA/MCCC1/GRIN2B/CPS1/OTC/NOS3/ALB/EGLN1	9
GO:0035035	histone acetyltransferase binding	4/138	28/18352	5.44717e-05	0.000693001	0.000466672	STAT1/TP53/HIF1A/PCNA	4
GO:0048407	platelet-derived growth factor binding	3/138	11/18352	6.56812e-05	0.000813026	0.000547499	COL1A2/COL3A1/COL1A1	3
GO:0005125	cytokine activity	9/138	235/18352	7.27227e-05	0.000873517	0.000588234	CXCL8/CCL2/TNF/FASLG/IL1B/IL2/IL1A/IL6/IL4	9
GO:1990841	promoter-specific chromatin binding	5/138	58/18352	7.43824e-05	0.000873517	0.000588234	STAT1/TP53/DNMT1/HDAC2/KDM1A	5
GO:0016597	amino acid binding	5/138	59/18352	8.07822e-05	0.000918884	0.000618784	ASS1/GRIN2B/CPS1/OTC/NOS3	5
GO:0051059	NF-kappaB binding	4/138	31/18352	8.22582e-05	0.000918884	0.000618784	CDKN2A/RELA/NFKBIA/HDAC2	4
GO:0004861	cyclin-dependent protein serine/threonine kinase inhibitor activity	3/138	12/18352	8.70929e-05	0.000927641	0.000624681	CASP3/CDKN1A/CDKN2A	3
GO:0005035	death receptor activity	3/138	12/18352	8.70929e-05	0.000927641	0.000624681	FAS/TNFRSF1A/TNFRSF1B	3
GO:0004714	transmembrane receptor protein tyrosine kinase activity	5/138	61/18352	9.48466e-05	0.000971414	0.000654158	KDR/EGFR/ERBB3/ERBB2/INSR	5
GO:0070851	growth factor receptor binding	7/138	141/18352	9.54446e-05	0.000971414	0.000654158	EGF/IL1B/PTEN/IL2/IL1A/IL6/IL4	7
GO:0004175	endopeptidase activity	12/138	440/18352	0.000123961	0.00123423	0.000831138	DPP4/F2/F10/PLAU/PLAT/CPS1/F3/CASP8/CASP1/USP7/CASP3/CASP9	12
GO:0008083	growth factor activity	7/138	162/18352	0.000225838	0.00220072	0.00148199	F2/IGF1/EGF/IGF2/IL2/IL6/IL4	7
GO:0019207	kinase regulator activity	8/138	216/18352	0.000231733	0.00221112	0.00148899	ERBB3/EGF/IGF2/CASP3/CDKN1A/CDKN2A/IL2/CCND1	8
GO:0070491	repressing transcription factor binding	5/138	74/18352	0.000237523	0.00222012	0.00149505	STAT1/BCL2/RELA/MYC/HDAC2	5
GO:0051539	4 iron, 4 sulfur cluster binding	4/138	42/18352	0.000274466	0.00251411	0.00169302	ISCU/MOCS1/POLD1/POLE	4
GO:0005179	hormone activity	6/138	122/18352	0.000320799	0.00284042	0.00191276	AVP/UTS2/OXT/IGF1/INS/IGF2	6
GO:0046332	SMAD binding	5/138	79/18352	0.000322493	0.00284042	0.00191276	COL1A2/COL3A1/PARP1/JUN/FOS	5
GO:0019199	transmembrane receptor protein kinase activity	5/138	80/18352	0.000341935	0.00290012	0.00195296	KDR/EGFR/ERBB3/ERBB2/INSR	5
GO:0033613	activating transcription factor binding	5/138	80/18352	0.000341935	0.00290012	0.00195296	RELA/RB1/MYC/JUN/FOS	5
GO:0019887	protein kinase regulator activity	7/138	185/18352	0.000504222	0.00419879	0.0028275	ERBB3/EGF/IGF2/CASP3/CDKN1A/CDKN2A/CCND1	7
GO:0016538	cyclin-dependent protein serine/threonine kinase regulator activity	4/138	50/18352	0.000539079	0.00434234	0.00292417	CASP3/CDKN1A/CDKN2A/CCND1	4
GO:0042277	peptide binding	9/138	308/18352	0.000543484	0.00434234	0.00292417	OXTR/GRIN2B/ITGB2/AVPR2/AVPR1A/APOE/INSR/RELA/NFKBIA	9
GO:0004713	protein tyrosine kinase activity	6/138	135/18352	0.000550606	0.00434234	0.00292417	KDR/EGFR/ERBB3/ERBB2/INSR/MAP2K4	6
GO:0019209	kinase activator activity	5/138	89/18352	0.000559385	0.00434234	0.00292417	ERBB3/EGF/IGF2/CDKN1A/IL2	5
GO:0070412	R-SMAD binding	3/138	23/18352	0.000659883	0.00503711	0.00339203	PARP1/JUN/FOS	3
GO:0000979	RNA polymerase II core promoter sequence-specific DNA binding	3/138	24/18352	0.000750019	0.00562029	0.00378475	STAT1/RELA/FOS	3
GO:0019842	vitamin binding	6/138	144/18352	0.000773097	0.00562029	0.00378475	NFS1/PCCA/MTR/MCCC1/ALB/EGLN1	6
GO:0035257	nuclear hormone receptor binding	6/138	144/18352	0.000773097	0.00562029	0.00378475	STAT1/HIF1A/ESR1/PARP1/PCNA/KDM1A	6
GO:0008198	ferrous iron binding	3/138	26/18352	0.000952935	0.00681944	0.00459227	ISCU/FXN/EGLN1	3
GO:0140097	catalytic activity, acting on DNA	7/138	209/18352	0.00103444	0.00728882	0.00490835	LIG4/DNMT1/PCNA/DNMT3B/DNMT3A/POLD1/POLE	7
GO:0035255	ionotropic glutamate receptor binding	3/138	28/18352	0.00118759	0.00824113	0.00554965	DRD2/DLG4/PTEN	3
GO:0047485	protein N-terminus binding	5/138	107/18352	0.00128645	0.00879396	0.00592193	SLC6A3/TP53/MDM2/RELA/PARP1	5
GO:0030291	protein serine/threonine kinase inhibitor activity	3/138	31/18352	0.00160289	0.010796	0.00727008	CASP3/CDKN1A/CDKN2A	3
GO:0001664	G protein-coupled receptor binding	8/138	293/18352	0.00169961	0.0111476	0.00750688	AVP/OXT/STAT1/DLG4/CXCL8/CCL2/AVPR1A/IL2	8
GO:0004197	cysteine-type endopeptidase activity	5/138	114/18352	0.00170378	0.0111476	0.00750688	CASP8/CASP1/USP7/CASP3/CASP9	5
GO:0004252	serine-type endopeptidase activity	6/138	169/18352	0.00176212	0.0113669	0.00765456	DPP4/F2/F10/PLAU/PLAT/F3	6
GO:0051427	hormone receptor binding	6/138	177/18352	0.00222428	0.0141489	0.009528	STAT1/HIF1A/ESR1/PARP1/PCNA/KDM1A	6
GO:0008331	high voltage-gated calcium channel activity	2/138	10/18352	0.00242826	0.0148286	0.00998568	CACNA1S/CACNA1D	2
GO:0016595	glutamate binding	2/138	10/18352	0.00242826	0.0148286	0.00998568	GRIN2B/CPS1	2
GO:0016783	sulfurtransferase activity	2/138	10/18352	0.00242826	0.0148286	0.00998568	NFS1/MOCS2	2
GO:0097718	disordered domain specific binding	3/138	36/18352	0.0024773	0.014929	0.0100533	TP53/MDM2/RB1	3
GO:0001540	amyloid-beta binding	4/138	77/18352	0.0027095	0.0161163	0.0108528	GRIN2B/ITGB2/APOE/INSR	4
GO:0008236	serine-type peptidase activity	6/138	187/18352	0.0029242	0.0166988	0.0112451	DPP4/F2/F10/PLAU/PLAT/F3	6
GO:0008296	3'-5'-exodeoxyribonuclease activity	2/138	11/18352	0.00295328	0.0166988	0.0112451	POLD1/POLE	2
GO:0015643	toxic substance binding	2/138	11/18352	0.00295328	0.0166988	0.0112451	ASS1/ALB	2
GO:1990459	transferrin receptor binding	2/138	11/18352	0.00295328	0.0166988	0.0112451	IKBKB/CHUK	2
GO:0016248	channel inhibitor activity	3/138	39/18352	0.00311926	0.0174222	0.0117323	CAV1/TNNI3/BCL2	3
GO:0017171	serine hydrolase activity	6/138	191/18352	0.00324601	0.0175395	0.0118113	DPP4/F2/F10/PLAU/PLAT/F3	6
GO:0035258	steroid hormone receptor binding	4/138	81/18352	0.00325515	0.0175395	0.0118113	ESR1/PARP1/PCNA/KDM1A	4
GO:0050660	flavin adenine dinucleotide binding	4/138	81/18352	0.00325515	0.0175395	0.0118113	MTRR/DLD/NOS3/KDM1A	4
GO:0016504	peptidase activator activity	3/138	40/18352	0.00335379	0.0178609	0.0120277	CAV1/CASP1/BAD	3
GO:0030295	protein kinase activator activity	4/138	82/18352	0.00340242	0.0179116	0.0120618	ERBB3/EGF/IGF2/CDKN1A	4
GO:0042301	phosphate ion binding	2/138	12/18352	0.00352651	0.0183539	0.0123597	OTC/RELA	2
GO:0030020	extracellular matrix structural constituent conferring tensile strength	3/138	41/18352	0.00359885	0.0185199	0.0124715	COL1A2/COL3A1/COL1A1	3
GO:0042562	hormone binding	4/138	84/18352	0.00371043	0.018882	0.0127153	OXTR/EGFR/AVPR1A/INSR	4
GO:0030331	estrogen receptor binding	3/138	42/18352	0.00385457	0.019189	0.0129221	ESR1/PARP1/PCNA	3
GO:0120013	lipid transfer activity	3/138	42/18352	0.00385457	0.019189	0.0129221	APOB/MTTP/APOE	3
GO:0008234	cysteine-type peptidase activity	5/138	139/18352	0.00402101	0.0197857	0.0133239	CASP8/CASP1/USP7/CASP3/CASP9	5
GO:0043028	cysteine-type endopeptidase regulator activity involved in apoptotic process	3/138	43/18352	0.0041211	0.0197857	0.0133239	AVP/CASP1/BAD	3
GO:0016653	oxidoreductase activity, acting on NAD(P)H, heme protein as acceptor	2/138	13/18352	0.00414722	0.0197857	0.0133239	MTRR/NOS3	2
GO:0031994	insulin-like growth factor I binding	2/138	13/18352	0.00414722	0.0197857	0.0133239	INSR/IGFBP3	2
GO:0005245	voltage-gated calcium channel activity	3/138	44/18352	0.00439856	0.0205566	0.013843	CACNA2D1/CACNA1S/CACNA1D	3
GO:0140296	general transcription initiation factor binding	3/138	44/18352	0.00439856	0.0205566	0.013843	TP53/ESR1/MTOR	3
GO:1901338	catecholamine binding	2/138	14/18352	0.00481467	0.022274	0.0149995	SLC6A3/DRD2	2
GO:0035254	glutamate receptor binding	3/138	46/18352	0.00498683	0.0228397	0.0153804	DRD2/DLG4/PTEN	3
GO:0001102	RNA polymerase II activating transcription factor binding	3/138	47/18352	0.00529788	0.024024	0.016178	RB1/JUN/FOS	3
GO:0016879	ligase activity, forming carbon-nitrogen bonds	3/138	48/18352	0.00562035	0.0252009	0.0169705	ASS1/MCCC1/CPS1	3
GO:0004674	protein serine/threonine kinase activity	9/138	435/18352	0.00566746	0.0252009	0.0169705	PRKDC/EGFR/IKBKB/CHUK/CHEK2/AKT1/MTOR/MAPK8/MAP2K4	9
GO:0005149	interleukin-1 receptor binding	2/138	16/18352	0.00628689	0.0271641	0.0182925	IL1B/IL1A	2
GO:0005523	tropomyosin binding	2/138	16/18352	0.00628689	0.0271641	0.0182925	TNNT2/TNNT3	2
GO:0010181	FMN binding	2/138	16/18352	0.00628689	0.0271641	0.0182925	MTRR/NOS3	2
GO:1990782	protein tyrosine kinase binding	4/138	98/18352	0.00640912	0.0274334	0.0184739	TP53/PTPN1/PTEN/PCNA	4
GO:0017046	peptide hormone binding	3/138	51/18352	0.00665742	0.0282324	0.0190119	OXTR/AVPR1A/INSR	3
GO:0008656	cysteine-type endopeptidase activator activity involved in apoptotic process	2/138	17/18352	0.00709023	0.0296472	0.0199647	CASP1/BAD	2
GO:0016922	nuclear receptor binding	4/138	101/18352	0.00712052	0.0296472	0.0199647	ESR1/PARP1/PCNA/KDM1A	4
GO:0051087	chaperone binding	4/138	104/18352	0.00788224	0.0325231	0.0219013	TP53/ALB/BAX/BAK1	4
GO:0001091	RNA polymerase II general transcription initiation factor binding	2/138	19/18352	0.00882783	0.0354662	0.0238832	TP53/ESR1	2
GO:0016722	oxidoreductase activity, oxidizing metal ions	2/138	19/18352	0.00882783	0.0354662	0.0238832	FXN/MTRR	2
GO:0030296	protein tyrosine kinase activator activity	2/138	19/18352	0.00882783	0.0354662	0.0238832	ERBB3/EGF	2
GO:0016505	peptidase activator activity involved in apoptotic process	2/138	20/18352	0.00976072	0.038538	0.0259518	CASP1/BAD	2
GO:0120020	cholesterol transfer activity	2/138	20/18352	0.00976072	0.038538	0.0259518	APOB/APOE	2
GO:0005507	copper ion binding	3/138	60/18352	0.0104173	0.040779	0.0274609	TP53/ALB/IL1A	3
GO:0050750	low-density lipoprotein particle receptor binding	2/138	21/18352	0.0107354	0.0413179	0.0278238	APOB/APOE	2
GO:0120015	sterol transfer activity	2/138	21/18352	0.0107354	0.0413179	0.0278238	APOB/APOE	2
GO:0004529	exodeoxyribonuclease activity	2/138	22/18352	0.0117513	0.0441154	0.0297077	POLD1/POLE	2
GO:0016895	exodeoxyribonuclease activity, producing 5'-phosphomonoesters	2/138	22/18352	0.0117513	0.0441154	0.0297077	POLD1/POLE	2
GO:0051537	2 iron, 2 sulfur cluster binding	2/138	22/18352	0.0117513	0.0441154	0.0297077	ISCU/FXN	2
GO:0005262	calcium channel activity	4/138	118/18352	0.0121419	0.0452114	0.0304457	CACNA2D1/GRIN2B/CACNA1S/CACNA1D	4
GO:0003684	damaged DNA binding	3/138	65/18352	0.0129416	0.0474179	0.0319316	BRCA1/PCNA/POLD1	3
GO:0004860	protein kinase inhibitor activity	3/138	65/18352	0.0129416	0.0474179	0.0319316	CASP3/CDKN1A/CDKN2A	3
GO:0008327	methyl-CpG binding	2/138	24/18352	0.0139037	0.050539	0.0340334	DNMT1/UHRF1	2
GO:0008022	protein C-terminus binding	5/138	189/18352	0.0141748	0.0511185	0.0344236	LIG4/DLG4/ERBB2/USP7/PCNA	5
GO:1901681	sulfur compound binding	6/138	262/18352	0.0143862	0.0514758	0.0346642	APOB/PCCA/MCCC1/DLD/F2/APOE	6
GO:0003887	DNA-directed DNA polymerase activity	2/138	25/18352	0.0150391	0.0533945	0.0359563	POLD1/POLE	2
GO:0019210	kinase inhibitor activity	3/138	69/18352	0.0151909	0.0535187	0.03604	CASP3/CDKN1A/CDKN2A	3
GO:0042379	chemokine receptor binding	3/138	70/18352	0.0157855	0.055189	0.0371648	STAT1/CXCL8/CCL2	3
GO:0070325	lipoprotein particle receptor binding	2/138	26/18352	0.0162129	0.0562538	0.0378818	APOB/APOE	2
GO:0030971	receptor tyrosine kinase binding	3/138	72/18352	0.0170136	0.0581511	0.0391594	TP53/PTPN1/PCNA	3
GO:0033293	monocarboxylic acid binding	3/138	72/18352	0.0170136	0.0581511	0.0391594	PCCA/MCCC1/ALB	3
GO:0044325	ion channel binding	4/138	132/18352	0.017651	0.0595465	0.0400991	HTT/HAP1/CAV1/BAK1	4
GO:0005516	calmodulin binding	5/138	200/18352	0.0176819	0.0595465	0.0400991	EGFR/CACNA1S/NOS3/FAS/AKT1	5
GO:0001618	virus receptor activity	3/138	74/18352	0.0182938	0.0607143	0.0408855	ICAM1/DPP4/EGFR	3
GO:0140272	exogenous protein binding	3/138	74/18352	0.0182938	0.0607143	0.0408855	ICAM1/DPP4/EGFR	3
GO:0015085	calcium ion transmembrane transporter activity	4/138	134/18352	0.018546	0.0611084	0.0411509	CACNA2D1/GRIN2B/CACNA1S/CACNA1D	4
GO:0001223	transcription coactivator binding	2/138	29/18352	0.0199593	0.0643757	0.0433512	ESR1/RELA	2
GO:0005520	insulin-like growth factor binding	2/138	29/18352	0.0199593	0.0643757	0.0433512	INSR/IGFBP3	2
GO:0033612	receptor serine/threonine kinase binding	2/138	29/18352	0.0199593	0.0643757	0.0433512	FADD/MDM2	2
GO:0005184	neuropeptide hormone activity	2/138	30/18352	0.021281	0.0680384	0.0458176	AVP/OXT	2
GO:0022843	voltage-gated cation channel activity	4/138	140/18352	0.0213982	0.0680384	0.0458176	CACNA2D1/GRIN2B/CACNA1S/CACNA1D	4
GO:0005543	phospholipid binding	8/138	454/18352	0.0215405	0.0680384	0.0458176	APOB/F10/APOE/CPS1/OTC/F3/AKT1/BAD	8
GO:0071889	14-3-3 protein binding	2/138	32/18352	0.02403	0.0753818	0.0507627	AKT1/BAD	2
GO:0015248	sterol transporter activity	2/138	33/18352	0.0254562	0.0792176	0.0533458	APOB/APOE	2
GO:0008528	G protein-coupled peptide receptor activity	4/138	148/18352	0.0255987	0.0792176	0.0533458	UTS2R/OXTR/AVPR2/AVPR1A	4
GO:0048306	calcium-dependent protein binding	3/138	85/18352	0.0262699	0.0802107	0.0540146	TNNC1/TNNI3/TNNT3	3
GO:0051219	phosphoprotein binding	3/138	85/18352	0.0262699	0.0802107	0.0540146	PLAT/RB1/MTOR	3
GO:0001653	peptide receptor activity	4/138	152/18352	0.0278724	0.08454	0.0569299	UTS2R/OXTR/AVPR2/AVPR1A	4
GO:0051117	ATPase binding	3/138	88/18352	0.0287198	0.0865374	0.058275	EGFR/CAV1/ESR1	3
GO:0016741	transferase activity, transferring one-carbon groups	5/138	229/18352	0.0295471	0.0878738	0.059175	MTR/OTC/DNMT1/DNMT3B/DNMT3A	5
GO:0061134	peptidase regulator activity	5/138	229/18352	0.0295471	0.0878738	0.059175	SERPINE1/AVP/CAV1/CASP1/BAD	5
GO:0034061	DNA polymerase activity	2/138	36/18352	0.0299343	0.087884	0.0591818	POLD1/POLE	2
GO:0042805	actinin binding	2/138	36/18352	0.0299343	0.087884	0.0591818	CACNA1D/RELA	2
GO:0008200	ion channel inhibitor activity	2/138	38/18352	0.0330803	0.0965017	0.0649851	CAV1/TNNI3	2
GO:0072509	divalent inorganic cation transmembrane transporter activity	4/138	162/18352	0.0340701	0.0987601	0.0665059	CACNA2D1/GRIN2B/CACNA1S/CACNA1D	4
GO:0051879	Hsp90 protein binding	2/138	42/18352	0.0397379	0.114465	0.0770817	KDR/HIF1A	2
GO:0008144	drug binding	3/138	104/18352	0.0437476	0.125228	0.0843293	SLC6A3/DRD2/ALB	3
GO:0004712	protein serine/threonine/tyrosine kinase activity	2/138	45/18352	0.045034	0.127318	0.0857373	AKT1/MAP2K4	2
GO:0016709	oxidoreductase activity, acting on paired donors, with incorporation or reduction of molecular oxygen, NAD(P)H as one donor, and incorporation of one atom of oxygen	2/138	45/18352	0.045034	0.127318	0.0857373	MTRR/NOS3	2
GO:0003779	actin binding	7/138	437/18352	0.0472597	0.132791	0.0894226	EGFR/TNNC1/TNNI2/TNNI3/TNNT2/TNNT3/NOS3	7
GO:0048020	CCR chemokine receptor binding	2/138	47/18352	0.0487013	0.136007	0.0915884	STAT1/CCL2	2
GO:0016651	oxidoreductase activity, acting on NAD(P)H	3/138	109/18352	0.0491068	0.136309	0.0917913	MTRR/DLD/NOS3	3
GO:0008009	chemokine activity	2/138	49/18352	0.0524731	0.144775	0.0974928	CXCL8/CCL2	2
GO:0070888	E-box binding	2/138	50/18352	0.054397	0.149185	0.100462	HIF1A/MYC	2
GO:0001221	transcription cofactor binding	2/138	51/18352	0.0563455	0.153609	0.103441	ESR1/RELA	2
GO:0005244	voltage-gated ion channel activity	4/138	197/18352	0.0616087	0.165981	0.111773	CACNA2D1/GRIN2B/CACNA1S/CACNA1D	4
GO:0022832	voltage-gated channel activity	4/138	197/18352	0.0616087	0.165981	0.111773	CACNA2D1/GRIN2B/CACNA1S/CACNA1D	4
GO:0050661	NADP binding	2/138	54/18352	0.0623345	0.166954	0.112429	MTRR/NOS3	2
GO:0005080	protein kinase C binding	2/138	55/18352	0.0643771	0.168484	0.113459	AVPR1A/AKT1	2
GO:0030170	pyridoxal phosphate binding	2/138	55/18352	0.0643771	0.168484	0.113459	NFS1/ALB	2
GO:0051287	NAD binding	2/138	55/18352	0.0643771	0.168484	0.113459	DLD/PARP1	2
GO:0070279	vitamin B6 binding	2/138	55/18352	0.0643771	0.168484	0.113459	NFS1/ALB	2
GO:0001085	RNA polymerase II transcription factor binding	2/138	56/18352	0.066442	0.171923	0.115775	TP53/KDM1A	2
GO:0008408	3'-5' exonuclease activity	2/138	56/18352	0.066442	0.171923	0.115775	POLD1/POLE	2
GO:0016796	exonuclease activity, active with either ribo- or deoxyribonucleic acids and producing 5'-phosphomonoesters	2/138	58/18352	0.0706372	0.17822	0.120015	POLD1/POLE	2
GO:0001094	TFIID-class transcription factor complex binding	1/138	10/18352	0.0727192	0.17822	0.120015	TP53	1
GO:0016884	carbon-nitrogen ligase activity, with glutamine as amido-N-donor	1/138	10/18352	0.0727192	0.17822	0.120015	CPS1	1
GO:0031078	histone deacetylase activity (H3-K14 specific)	1/138	10/18352	0.0727192	0.17822	0.120015	HDAC2	1
GO:0031419	cobalamin binding	1/138	10/18352	0.0727192	0.17822	0.120015	MTR	1
GO:0032041	NAD-dependent histone deacetylase activity (H3-K14 specific)	1/138	10/18352	0.0727192	0.17822	0.120015	HDAC2	1
GO:0034511	U3 snoRNA binding	1/138	10/18352	0.0727192	0.17822	0.120015	PRKDC	1
GO:0043560	insulin receptor substrate binding	1/138	10/18352	0.0727192	0.17822	0.120015	INSR	1
GO:0140104	molecular carrier activity	1/138	10/18352	0.0727192	0.17822	0.120015	FXN	1
GO:0004536	deoxyribonuclease activity	2/138	59/18352	0.0727666	0.17822	0.120015	POLD1/POLE	2
GO:0005522	profilin binding	1/138	11/18352	0.0796958	0.187183	0.126051	HTT	1
GO:0005527	macrolide binding	1/138	11/18352	0.0796958	0.187183	0.126051	ALB	1
GO:0008097	5S rRNA binding	1/138	11/18352	0.0796958	0.187183	0.126051	MDM2	1
GO:0008199	ferric iron binding	1/138	11/18352	0.0796958	0.187183	0.126051	FXN	1
GO:0015378	sodium:chloride symporter activity	1/138	11/18352	0.0796958	0.187183	0.126051	SLC6A3	1
GO:0019855	calcium channel inhibitor activity	1/138	11/18352	0.0796958	0.187183	0.126051	TNNI3	1
GO:0032404	mismatch repair complex binding	1/138	11/18352	0.0796958	0.187183	0.126051	PCNA	1
GO:0043422	protein kinase B binding	1/138	11/18352	0.0796958	0.187183	0.126051	BAD	1
GO:0005319	lipid transporter activity	3/138	134/18352	0.0803351	0.187722	0.126413	APOB/MTTP/APOE	3
GO:0008168	methyltransferase activity	4/138	218/18352	0.0824217	0.19162	0.129038	MTR/DNMT1/DNMT3B/DNMT3A	4
GO:0004000	adenosine deaminase activity	1/138	12/18352	0.0866203	0.193522	0.13032	ADA	1
GO:0016004	phospholipase activator activity	1/138	12/18352	0.0866203	0.193522	0.13032	CASP3	1
GO:0016668	oxidoreductase activity, acting on a sulfur group of donors, NAD(P) as acceptor	1/138	12/18352	0.0866203	0.193522	0.13032	DLD	1
GO:0031543	peptidyl-proline dioxygenase activity	1/138	12/18352	0.0866203	0.193522	0.13032	EGLN1	1
GO:0033130	acetylcholine receptor binding	1/138	12/18352	0.0866203	0.193522	0.13032	DLG4	1
GO:0034452	dynactin binding	1/138	12/18352	0.0866203	0.193522	0.13032	HTT	1
GO:0042975	peroxisome proliferator activated receptor binding	1/138	12/18352	0.0866203	0.193522	0.13032	MDM2	1
GO:0089720	caspase binding	1/138	12/18352	0.0866203	0.193522	0.13032	FADD	1
GO:0016840	carbon-nitrogen lyase activity	1/138	13/18352	0.0934931	0.203904	0.137311	ASL	1
GO:0019104	DNA N-glycosylase activity	1/138	13/18352	0.0934931	0.203904	0.137311	PCNA	1
GO:0032454	histone demethylase activity (H3-K9 specific)	1/138	13/18352	0.0934931	0.203904	0.137311	KDM1A	1
GO:0052745	inositol phosphate phosphatase activity	1/138	13/18352	0.0934931	0.203904	0.137311	PTEN	1
GO:0072542	protein phosphatase activator activity	1/138	13/18352	0.0934931	0.203904	0.137311	IGFBP3	1
GO:0016782	transferase activity, transferring sulfur-containing groups	2/138	70/18352	0.0974588	0.208837	0.140632	NFS1/MOCS2	2
GO:0031491	nucleosome binding	2/138	70/18352	0.0974588	0.208837	0.140632	HDAC2/UHRF1	2
GO:0015373	anion:sodium symporter activity	1/138	14/18352	0.100315	0.208837	0.140632	SLC6A3	1
GO:0016594	glycine binding	1/138	14/18352	0.100315	0.208837	0.140632	GRIN2B	1
GO:0030983	mismatched DNA binding	1/138	14/18352	0.100315	0.208837	0.140632	PCNA	1
GO:0032794	GTPase activating protein binding	1/138	14/18352	0.100315	0.208837	0.140632	AKT1	1
GO:0035497	cAMP response element binding	1/138	14/18352	0.100315	0.208837	0.140632	JUN	1
GO:0046624	sphingolipid transporter activity	1/138	14/18352	0.100315	0.208837	0.140632	MTTP	1
GO:0050998	nitric-oxide synthase binding	1/138	14/18352	0.100315	0.208837	0.140632	CAV1	1
GO:0060229	lipase activator activity	1/138	14/18352	0.100315	0.208837	0.140632	CASP3	1
GO:0016247	channel regulator activity	3/138	148/18352	0.100774	0.208843	0.140637	CAV1/TNNI3/BCL2	3
GO:0001098	basal transcription machinery binding	2/138	72/18352	0.102174	0.209846	0.141312	TP53/ESR1	2
GO:0001099	basal RNA polymerase II transcription machinery binding	2/138	72/18352	0.102174	0.209846	0.141312	TP53/ESR1	2
GO:0038024	cargo receptor activity	2/138	73/18352	0.104555	0.213778	0.14396	ITGB2/INSR	2
GO:0005506	iron ion binding	3/138	151/18352	0.105401	0.21455	0.14448	ISCU/FXN/EGLN1	3
GO:0001846	opsonin binding	1/138	15/18352	0.107085	0.215109	0.144856	ITGB2	1
GO:0005161	platelet-derived growth factor receptor binding	1/138	15/18352	0.107085	0.215109	0.144856	PTEN	1
GO:0017136	NAD-dependent histone deacetylase activity	1/138	15/18352	0.107085	0.215109	0.144856	HDAC2	1
GO:0016641	oxidoreductase activity, acting on the CH-NH2 group of donors, oxygen as acceptor	1/138	16/18352	0.113805	0.220859	0.148728	VCAM1	1
GO:0019211	phosphatase activator activity	1/138	16/18352	0.113805	0.220859	0.148728	IGFBP3	1
GO:0034979	NAD-dependent protein deacetylase activity	1/138	16/18352	0.113805	0.220859	0.148728	HDAC2	1
GO:0043395	heparan sulfate proteoglycan binding	1/138	16/18352	0.113805	0.220859	0.148728	APOE	1
GO:0050700	CARD domain binding	1/138	16/18352	0.113805	0.220859	0.148728	CASP1	1
GO:0070402	NADPH binding	1/138	16/18352	0.113805	0.220859	0.148728	MTRR	1
GO:0071837	HMG box domain binding	1/138	16/18352	0.113805	0.220859	0.148728	JUN	1
GO:1990404	protein ADP-ribosylase activity	1/138	16/18352	0.113805	0.220859	0.148728	PARP1	1
GO:0070063	RNA polymerase binding	2/138	79/18352	0.119146	0.228005	0.153541	ERBB2/BRCA1	2
GO:0008757	S-adenosylmethionine-dependent methyltransferase activity	3/138	160/18352	0.11977	0.228005	0.153541	DNMT1/DNMT3B/DNMT3A	3
GO:0004438	phosphatidylinositol-3-phosphatase activity	1/138	17/18352	0.120474	0.228005	0.153541	PTEN	1
GO:0015377	cation:chloride symporter activity	1/138	17/18352	0.120474	0.228005	0.153541	SLC6A3	1
GO:0050780	dopamine receptor binding	1/138	17/18352	0.120474	0.228005	0.153541	DLG4	1
GO:1990380	Lys48-specific deubiquitinase activity	1/138	17/18352	0.120474	0.228005	0.153541	USP7	1
GO:0016705	oxidoreductase activity, acting on paired donors, with incorporation or reduction of molecular oxygen	3/138	162/18352	0.123058	0.231936	0.156187	MTRR/NOS3/EGLN1	3
GO:0004708	MAP kinase kinase activity	1/138	18/18352	0.127094	0.233772	0.157424	MAP2K4	1
GO:0016500	protein-hormone receptor activity	1/138	18/18352	0.127094	0.233772	0.157424	INSR	1
GO:0031435	mitogen-activated protein kinase kinase kinase binding	1/138	18/18352	0.127094	0.233772	0.157424	MAP2K4	1
GO:0045236	CXCR chemokine receptor binding	1/138	18/18352	0.127094	0.233772	0.157424	CXCL8	1
GO:0052744	phosphatidylinositol monophosphate phosphatase activity	1/138	18/18352	0.127094	0.233772	0.157424	PTEN	1
GO:0070064	proline-rich region binding	1/138	18/18352	0.127094	0.233772	0.157424	CCND1	1
GO:0004527	exonuclease activity	2/138	83/18352	0.129139	0.236583	0.159317	POLD1/POLE	2
GO:0004970	ionotropic glutamate receptor activity	1/138	19/18352	0.133665	0.241198	0.162425	GRIN2B	1
GO:0005326	neurotransmitter transmembrane transporter activity	1/138	19/18352	0.133665	0.241198	0.162425	SLC6A3	1
GO:0019789	SUMO transferase activity	1/138	19/18352	0.133665	0.241198	0.162425	MDM2	1
GO:0030165	PDZ domain binding	2/138	85/18352	0.134207	0.241198	0.162425	DLG4/PTEN	2
GO:0005201	extracellular matrix structural constituent	3/138	169/18352	0.134818	0.241198	0.162425	COL1A2/COL3A1/COL1A1	3
GO:0008201	heparin binding	3/138	169/18352	0.134818	0.241198	0.162425	APOB/F2/APOE	3
GO:0016209	antioxidant activity	2/138	86/18352	0.136758	0.241373	0.162542	APOE/ALB	2
GO:0004707	MAP kinase activity	1/138	20/18352	0.140186	0.241373	0.162542	MAPK8	1
GO:0008320	protein transmembrane transporter activity	1/138	20/18352	0.140186	0.241373	0.162542	MCL1	1
GO:0016638	oxidoreductase activity, acting on the CH-NH2 group of donors	1/138	20/18352	0.140186	0.241373	0.162542	VCAM1	1
GO:0030506	ankyrin binding	1/138	20/18352	0.140186	0.241373	0.162542	CACNA1D	1
GO:0031418	L-ascorbic acid binding	1/138	20/18352	0.140186	0.241373	0.162542	EGLN1	1
GO:0031690	adrenergic receptor binding	1/138	20/18352	0.140186	0.241373	0.162542	DLG4	1
GO:0070182	DNA polymerase binding	1/138	20/18352	0.140186	0.241373	0.162542	PCNA	1
GO:0140318	protein transporter activity	1/138	20/18352	0.140186	0.241373	0.162542	MCL1	1
GO:1990381	ubiquitin-specific protease binding	1/138	20/18352	0.140186	0.241373	0.162542	PTEN	1
GO:0001848	complement binding	1/138	21/18352	0.146658	0.251571	0.16941	ITGB2	1
GO:0015267	channel activity	6/138	479/18352	0.152832	0.257764	0.173581	CACNA2D1/GRIN2B/CACNA1S/CACNA1D/BCL2/BAX	6
GO:0015296	anion:cation symporter activity	1/138	22/18352	0.153083	0.257764	0.173581	SLC6A3	1
GO:0016849	phosphorus-oxygen lyase activity	1/138	22/18352	0.153083	0.257764	0.173581	MOCS1	1
GO:0022884	macromolecule transmembrane transporter activity	1/138	22/18352	0.153083	0.257764	0.173581	MCL1	1
GO:0120014	phospholipid transfer activity	1/138	22/18352	0.153083	0.257764	0.173581	MTTP	1
GO:0022803	passive transmembrane transporter activity	6/138	480/18352	0.153872	0.258144	0.173836	CACNA2D1/GRIN2B/CACNA1S/CACNA1D/BCL2/BAX	6
GO:0034593	phosphatidylinositol bisphosphate phosphatase activity	1/138	23/18352	0.159459	0.266541	0.179491	PTEN	1
GO:0004857	enzyme inhibitor activity	5/138	383/18352	0.162383	0.270441	0.182117	SERPINE1/AVP/CASP3/CDKN1A/CDKN2A	5
GO:0003950	NAD+ ADP-ribosyltransferase activity	1/138	24/18352	0.165787	0.274118	0.184593	PARP1	1
GO:0004709	MAP kinase kinase kinase activity	1/138	24/18352	0.165787	0.274118	0.184593	EGFR	1
GO:0004190	aspartic-type endopeptidase activity	1/138	25/18352	0.172068	0.279459	0.18819	CASP3	1
GO:0004407	histone deacetylase activity	1/138	25/18352	0.172068	0.279459	0.18819	HDAC2	1
GO:0043027	cysteine-type endopeptidase inhibitor activity involved in apoptotic process	1/138	25/18352	0.172068	0.279459	0.18819	AVP	1
GO:0046625	sphingolipid binding	1/138	25/18352	0.172068	0.279459	0.18819	IL2	1
GO:0051861	glycolipid binding	1/138	25/18352	0.172068	0.279459	0.18819	IL2	1
GO:0004497	monooxygenase activity	2/138	101/18352	0.176152	0.28257	0.190285	MTRR/NOS3	2
GO:0004725	protein tyrosine phosphatase activity	2/138	101/18352	0.176152	0.28257	0.190285	PTPN1/PTEN	2
GO:0003707	steroid hormone receptor activity	1/138	26/18352	0.178303	0.28257	0.190285	ESR1	1
GO:0017025	TBP-class protein binding	1/138	26/18352	0.178303	0.28257	0.190285	ESR1	1
GO:0033558	protein deacetylase activity	1/138	26/18352	0.178303	0.28257	0.190285	HDAC2	1
GO:0070001	aspartic-type peptidase activity	1/138	26/18352	0.178303	0.28257	0.190285	CASP3	1
GO:0099604	ligand-gated calcium channel activity	1/138	26/18352	0.178303	0.28257	0.190285	GRIN2B	1
GO:0003714	transcription corepressor activity	3/138	194/18352	0.179651	0.283724	0.191062	CCND1/DNMT3B/DNMT3A	3
GO:0001968	fibronectin binding	1/138	27/18352	0.18449	0.286429	0.192884	IGFBP3	1
GO:0008066	glutamate receptor activity	1/138	27/18352	0.18449	0.286429	0.192884	GRIN2B	1
GO:0008139	nuclear localization sequence binding	1/138	27/18352	0.18449	0.286429	0.192884	NFKBIA	1
GO:0046875	ephrin receptor binding	1/138	27/18352	0.18449	0.286429	0.192884	PTPN1	1
GO:0051393	alpha-actinin binding	1/138	27/18352	0.18449	0.286429	0.192884	CACNA1D	1
GO:0005496	steroid binding	2/138	106/18352	0.18966	0.289104	0.194685	CAV1/ESR1	2
GO:0031490	chromatin DNA binding	2/138	106/18352	0.18966	0.289104	0.194685	RELA/HDAC2	2
GO:0003785	actin monomer binding	1/138	28/18352	0.190632	0.289104	0.194685	NOS3	1
GO:0032452	histone demethylase activity	1/138	28/18352	0.190632	0.289104	0.194685	KDM1A	1
GO:0045499	chemorepellent activity	1/138	28/18352	0.190632	0.289104	0.194685	DPP4	1
GO:0050681	androgen receptor binding	1/138	28/18352	0.190632	0.289104	0.194685	KDM1A	1
GO:0140457	protein demethylase activity	1/138	28/18352	0.190632	0.289104	0.194685	KDM1A	1
GO:0043425	bHLH transcription factor binding	1/138	29/18352	0.196727	0.297363	0.200247	KDM1A	1
GO:0051015	actin filament binding	3/138	206/18352	0.202458	0.301336	0.202922	EGFR/TNNC1/TNNI3	3
GO:0030332	cyclin binding	1/138	30/18352	0.202777	0.301336	0.202922	CDKN1A	1
GO:0043325	phosphatidylinositol-3,4-bisphosphate binding	1/138	30/18352	0.202777	0.301336	0.202922	AKT1	1
GO:0043548	phosphatidylinositol 3-kinase binding	1/138	30/18352	0.202777	0.301336	0.202922	INSR	1
GO:0045505	dynein intermediate chain binding	1/138	30/18352	0.202777	0.301336	0.202922	HTT	1
GO:0030594	neurotransmitter receptor activity	2/138	111/18352	0.203303	0.301336	0.202922	DRD2/GRIN2B	2
GO:1904680	peptide transmembrane transporter activity	1/138	31/18352	0.208782	0.308458	0.207718	MCL1	1
GO:0016417	S-acyltransferase activity	1/138	32/18352	0.214741	0.314222	0.2116	DLST	1
GO:0019239	deaminase activity	1/138	32/18352	0.214741	0.314222	0.2116	ADA	1
GO:0030515	snoRNA binding	1/138	32/18352	0.214741	0.314222	0.2116	PRKDC	1
GO:0046873	metal ion transmembrane transporter activity	5/138	428/18352	0.220453	0.318803	0.214685	CACNA2D1/SLC6A3/GRIN2B/CACNA1S/CACNA1D	5
GO:0001530	lipopolysaccharide binding	1/138	33/18352	0.220656	0.318803	0.214685	F2	1
GO:0052866	phosphatidylinositol phosphate phosphatase activity	1/138	33/18352	0.220656	0.318803	0.214685	PTEN	1
GO:0071949	FAD binding	1/138	33/18352	0.220656	0.318803	0.214685	MTRR	1
GO:0099106	ion channel regulator activity	2/138	119/18352	0.225345	0.322203	0.216975	CAV1/TNNI3	2
GO:0005154	epidermal growth factor receptor binding	1/138	34/18352	0.226527	0.322203	0.216975	EGF	1
GO:0016799	hydrolase activity, hydrolyzing N-glycosyl compounds	1/138	34/18352	0.226527	0.322203	0.216975	PCNA	1
GO:0071813	lipoprotein particle binding	1/138	34/18352	0.226527	0.322203	0.216975	APOE	1
GO:0071814	protein-lipid complex binding	1/138	34/18352	0.226527	0.322203	0.216975	APOE	1
GO:0016810	hydrolase activity, acting on carbon-nitrogen (but not peptide) bonds	2/138	121/18352	0.230885	0.326436	0.219825	ADA/HDAC2	2
GO:0001103	RNA polymerase II repressing transcription factor binding	1/138	35/18352	0.232354	0.326436	0.219825	HDAC2	1
GO:0016620	oxidoreductase activity, acting on the aldehyde or oxo group of donors, NAD or NADP as acceptor	1/138	35/18352	0.232354	0.326436	0.219825	DLD	1
GO:0016814	hydrolase activity, acting on carbon-nitrogen (but not peptide) bonds, in cyclic amidines	1/138	35/18352	0.232354	0.326436	0.219825	ADA	1
GO:0019825	oxygen binding	1/138	36/18352	0.238138	0.332522	0.223923	ALB	1
GO:0043394	proteoglycan binding	1/138	36/18352	0.238138	0.332522	0.223923	APOE	1
GO:0045296	cadherin binding	4/138	332/18352	0.24026	0.334466	0.225232	KDR/STAT1/EGFR/PTPN1	4
GO:0005261	cation channel activity	4/138	334/18352	0.243509	0.33745	0.227242	CACNA2D1/GRIN2B/CACNA1S/CACNA1D	4
GO:0048487	beta-tubulin binding	1/138	37/18352	0.243878	0.33745	0.227242	HTT	1
GO:0022836	gated channel activity	4/138	337/18352	0.248401	0.342232	0.230462	CACNA2D1/GRIN2B/CACNA1S/CACNA1D	4
GO:0032451	demethylase activity	1/138	38/18352	0.249575	0.342232	0.230462	KDM1A	1
GO:0043539	protein serine/threonine kinase activator activity	1/138	38/18352	0.249575	0.342232	0.230462	IGF2	1
GO:0005539	glycosaminoglycan binding	3/138	232/18352	0.253871	0.34687	0.233585	APOB/F2/APOE	3
GO:0005504	fatty acid binding	1/138	39/18352	0.25523	0.34687	0.233585	ALB	1
GO:0005547	phosphatidylinositol-3,4,5-trisphosphate binding	1/138	39/18352	0.25523	0.34687	0.233585	AKT1	1
GO:0031492	nucleosomal DNA binding	1/138	40/18352	0.260842	0.353449	0.238015	HDAC2	1
GO:0016779	nucleotidyltransferase activity	2/138	133/18352	0.264268	0.355985	0.239723	POLD1/POLE	2
GO:0043021	ribonucleoprotein complex binding	2/138	133/18352	0.264268	0.355985	0.239723	MDM2/MTOR	2
GO:0019213	deacetylase activity	1/138	41/18352	0.266412	0.357821	0.24096	HDAC2	1
GO:0019955	cytokine binding	2/138	135/18352	0.269842	0.361367	0.243348	TNFRSF1A/TNFRSF1B	2
GO:0030544	Hsp70 protein binding	1/138	42/18352	0.271941	0.363117	0.244526	BAX	1
GO:0016903	oxidoreductase activity, acting on the aldehyde or oxo group of donors	1/138	43/18352	0.277428	0.369367	0.248735	DLD	1
GO:0008138	protein tyrosine/serine/threonine phosphatase activity	1/138	45/18352	0.28828	0.381596	0.25697	PTEN	1
GO:0048156	tau protein binding	1/138	45/18352	0.28828	0.381596	0.25697	APOE	1
GO:0004177	aminopeptidase activity	1/138	46/18352	0.293645	0.386464	0.260248	DPP4	1
GO:0016706	2-oxoglutarate-dependent dioxygenase activity	1/138	46/18352	0.293645	0.386464	0.260248	EGLN1	1
GO:0005246	calcium channel regulator activity	1/138	47/18352	0.29897	0.392345	0.264208	TNNI3	1
GO:0005548	phospholipid transporter activity	1/138	48/18352	0.304255	0.397005	0.267347	MTTP	1
GO:1901618	organic hydroxy compound transmembrane transporter activity	1/138	48/18352	0.304255	0.397005	0.267347	SLC6A3	1
GO:0046906	tetrapyrrole binding	2/138	148/18352	0.306002	0.398151	0.268118	MTR/NOS3	2
GO:0005048	signal sequence binding	1/138	49/18352	0.3095	0.400427	0.269651	NFKBIA	1
GO:0015485	cholesterol binding	1/138	49/18352	0.3095	0.400427	0.269651	CAV1	1
GO:0016763	transferase activity, transferring pentosyl groups	1/138	50/18352	0.314707	0.406016	0.273414	PARP1	1
GO:0016830	carbon-carbon lyase activity	1/138	51/18352	0.319874	0.410064	0.276141	MOCS1	1
GO:0042887	amide transmembrane transporter activity	1/138	51/18352	0.319874	0.410064	0.276141	MCL1	1
GO:0003712	transcription coregulator activity	5/138	498/18352	0.320531	0.410064	0.276141	BRCA1/CCND1/DNMT3B/DNMT3A/KDM1A	5
GO:0004879	nuclear receptor activity	1/138	52/18352	0.325002	0.413475	0.278438	ESR1	1
GO:0098531	ligand-activated transcription factor activity	1/138	52/18352	0.325002	0.413475	0.278438	ESR1	1
GO:0015459	potassium channel regulator activity	1/138	53/18352	0.330093	0.418788	0.282015	CAV1	1
GO:0030374	nuclear receptor transcription coactivator activity	1/138	54/18352	0.335145	0.424023	0.28554	KDM1A	1
GO:0043022	ribosome binding	1/138	57/18352	0.350075	0.440479	0.296622	MTOR	1
GO:0043621	protein self-association	1/138	57/18352	0.350075	0.440479	0.296622	TP53	1
GO:0004869	cysteine-type endopeptidase inhibitor activity	1/138	59/18352	0.359843	0.449068	0.302406	AVP	1
GO:0016667	oxidoreductase activity, acting on a sulfur group of donors	1/138	59/18352	0.359843	0.449068	0.302406	DLD	1
GO:0032934	sterol binding	1/138	59/18352	0.359843	0.449068	0.302406	CAV1	1
GO:0022824	transmitter-gated ion channel activity	1/138	60/18352	0.364672	0.452628	0.304804	GRIN2B	1
GO:0022835	transmitter-gated channel activity	1/138	60/18352	0.364672	0.452628	0.304804	GRIN2B	1
GO:0043175	RNA polymerase core enzyme binding	1/138	62/18352	0.374222	0.463227	0.311941	ERBB2	1
GO:0019843	rRNA binding	1/138	64/18352	0.38363	0.473592	0.318921	MDM2	1
GO:0098960	postsynaptic neurotransmitter receptor activity	1/138	65/18352	0.388281	0.478045	0.32192	DRD2	1
GO:0004721	phosphoprotein phosphatase activity	2/138	179/18352	0.390429	0.4794	0.322832	PTPN1/PTEN	2
GO:0004866	endopeptidase inhibitor activity	2/138	183/18352	0.401022	0.491091	0.330705	SERPINE1/AVP	2
GO:0016811	hydrolase activity, acting on carbon-nitrogen (but not peptide) bonds, in linear amides	1/138	69/18352	0.40654	0.492318	0.331531	HDAC2	1
GO:0035064	methylated histone binding	1/138	69/18352	0.40654	0.492318	0.331531	UHRF1	1
GO:0048029	monosaccharide binding	1/138	69/18352	0.40654	0.492318	0.331531	EGLN1	1
GO:0140034	methylation-dependent protein binding	1/138	69/18352	0.40654	0.492318	0.331531	UHRF1	1
GO:0005216	ion channel activity	4/138	431/18352	0.407398	0.492318	0.331531	CACNA2D1/GRIN2B/CACNA1S/CACNA1D	4
GO:0016829	lyase activity	2/138	189/18352	0.416749	0.500974	0.33736	MOCS1/ASL	2
GO:0030414	peptidase inhibitor activity	2/138	189/18352	0.416749	0.500974	0.33736	SERPINE1/AVP	2
GO:0015370	solute:sodium symporter activity	1/138	72/18352	0.419878	0.502099	0.338118	SLC6A3	1
GO:0017022	myosin binding	1/138	72/18352	0.419878	0.502099	0.338118	HAP1	1
GO:0048365	Rac GTPase binding	1/138	73/18352	0.424257	0.504599	0.339801	CAV1	1
GO:0061135	endopeptidase regulator activity	2/138	192/18352	0.424536	0.504599	0.339801	SERPINE1/AVP	2
GO:0060090	molecular adaptor activity	3/138	316/18352	0.425274	0.504599	0.339801	ISCU/COL1A2/CAV1	3
GO:0005230	extracellular ligand-gated ion channel activity	1/138	74/18352	0.428604	0.507237	0.341577	GRIN2B	1
GO:0004722	protein serine/threonine phosphatase activity	1/138	75/18352	0.432918	0.511022	0.344126	PTEN	1
GO:0043130	ubiquitin binding	1/138	76/18352	0.4372	0.514749	0.346636	MDM2	1
GO:0001227	DNA-binding transcription repressor activity, RNA polymerase II-specific	3/138	335/18352	0.462778	0.543467	0.365976	RELA/MYC/JUN	3
GO:0001217	DNA-binding transcription repressor activity	3/138	336/18352	0.464724	0.544357	0.366575	RELA/MYC/JUN	3
GO:0004518	nuclease activity	2/138	210/18352	0.470084	0.549231	0.369857	POLD1/POLE	2
GO:0008013	beta-catenin binding	1/138	85/18352	0.474319	0.551366	0.371294	ESR1	1
GO:0019888	protein phosphatase regulator activity	1/138	85/18352	0.474319	0.551366	0.371294	IGFBP3	1
GO:0043178	alcohol binding	1/138	86/18352	0.478291	0.554575	0.373455	CAV1	1
GO:0072341	modified amino acid binding	1/138	90/18352	0.49388	0.571205	0.384654	CPS1	1
GO:0051213	dioxygenase activity	1/138	91/18352	0.497705	0.574178	0.386656	EGLN1	1
GO:0032182	ubiquitin-like protein binding	1/138	94/18352	0.509007	0.585742	0.394444	MDM2	1
GO:0008238	exopeptidase activity	1/138	95/18352	0.512718	0.588534	0.396324	DPP4	1
GO:0004896	cytokine receptor activity	1/138	97/18352	0.520057	0.595465	0.400991	F3	1
GO:0004867	serine-type endopeptidase inhibitor activity	1/138	98/18352	0.523685	0.596636	0.40178	SERPINE1	1
GO:0015294	solute:cation symporter activity	1/138	98/18352	0.523685	0.596636	0.40178	SLC6A3	1
GO:0019208	phosphatase regulator activity	1/138	99/18352	0.527286	0.599248	0.403539	IGFBP3	1
GO:0042393	histone binding	2/138	238/18352	0.536505	0.608216	0.409578	STAT1/UHRF1	2
GO:0015108	chloride transmembrane transporter activity	1/138	102/18352	0.537928	0.608323	0.40965	SLC6A3	1
GO:0030674	protein-macromolecule adaptor activity	2/138	244/18352	0.549985	0.620426	0.4178	COL1A2/CAV1	2
GO:0001883	purine nucleoside binding	3/138	383/18352	0.552323	0.621533	0.418546	MOCS1/ADA/INSR	3
GO:0099094	ligand-gated cation channel activity	1/138	108/18352	0.558502	0.626946	0.422191	GRIN2B	1
GO:0001882	nucleoside binding	3/138	389/18352	0.562897	0.630334	0.424472	MOCS1/ADA/INSR	3
GO:0004843	thiol-dependent ubiquitin-specific protease activity	1/138	115/18352	0.581359	0.646268	0.435202	USP7	1
GO:0005088	Ras guanyl-nucleotide exchange factor activity	1/138	115/18352	0.581359	0.646268	0.435202	EGF	1
GO:0101005	ubiquitinyl hydrolase activity	1/138	115/18352	0.581359	0.646268	0.435202	USP7	1
GO:0003730	mRNA 3'-UTR binding	1/138	117/18352	0.587671	0.651703	0.438862	TP53	1
GO:1902936	phosphatidylinositol bisphosphate binding	1/138	119/18352	0.593888	0.657007	0.442434	AKT1	1
GO:0003713	transcription coactivator activity	2/138	267/18352	0.599093	0.659579	0.444166	BRCA1/KDM1A	2
GO:0030246	carbohydrate binding	2/138	267/18352	0.599093	0.659579	0.444166	IL2/EGLN1	2
GO:0016791	phosphatase activity	2/138	277/18352	0.619166	0.680044	0.457947	PTPN1/PTEN	2
GO:0008242	omega peptidase activity	1/138	128/18352	0.620735	0.680135	0.458009	USP7	1
GO:0017124	SH3 domain binding	1/138	131/18352	0.629286	0.687859	0.46321	CASP9	1
GO:0016798	hydrolase activity, acting on glycosyl bonds	1/138	133/18352	0.63488	0.692322	0.466215	PCNA	1
GO:0004842	ubiquitin-protein transferase activity	3/138	435/18352	0.638787	0.694928	0.46797	MDM2/BRCA1/UHRF1	3
GO:0140375	immune receptor activity	1/138	135/18352	0.640391	0.695021	0.468033	F3	1
GO:0061630	ubiquitin protein ligase activity	2/138	292/18352	0.647825	0.698439	0.470335	MDM2/UHRF1	2
GO:0020037	heme binding	1/138	138/18352	0.648502	0.698439	0.470335	NOS3	1
GO:0015276	ligand-gated ion channel activity	1/138	139/18352	0.651165	0.698439	0.470335	GRIN2B	1
GO:0022834	ligand-gated channel activity	1/138	139/18352	0.651165	0.698439	0.470335	GRIN2B	1
GO:0045182	translation regulator activity	1/138	139/18352	0.651165	0.698439	0.470335	MTOR	1
GO:0015293	symporter activity	1/138	143/18352	0.661619	0.707994	0.476769	SLC6A3	1
GO:0061659	ubiquitin-like protein ligase activity	2/138	301/18352	0.664193	0.709091	0.477508	MDM2/UHRF1	2
GO:0015103	inorganic anion transmembrane transporter activity	1/138	145/18352	0.666728	0.710143	0.478216	SLC6A3	1
GO:0019787	ubiquitin-like protein transferase activity	3/138	457/18352	0.671705	0.713784	0.480668	MDM2/BRCA1/UHRF1	3
GO:0015081	sodium ion transmembrane transporter activity	1/138	152/18352	0.684016	0.725184	0.488345	SLC6A3	1
GO:0140030	modification-dependent protein binding	1/138	153/18352	0.686412	0.726044	0.488924	UHRF1	1
GO:0017048	Rho GTPase binding	1/138	162/18352	0.70718	0.746287	0.502556	CAV1	1
GO:1901981	phosphatidylinositol phosphate binding	1/138	179/18352	0.742753	0.782025	0.526622	AKT1	1
GO:0015631	tubulin binding	2/138	365/18352	0.763568	0.802096	0.540138	HTT/BRCA1	2
GO:0042578	phosphoric ester hydrolase activity	2/138	369/18352	0.768847	0.805794	0.542629	PTPN1/PTEN	2
GO:0005525	GTP binding	2/138	376/18352	0.777843	0.813361	0.547724	MOCS1/INSR	2
GO:0032550	purine ribonucleoside binding	2/138	380/18352	0.782845	0.816727	0.549991	MOCS1/INSR	2
GO:0032549	ribonucleoside binding	2/138	383/18352	0.786533	0.818709	0.551326	MOCS1/INSR	2
GO:0019001	guanyl nucleotide binding	2/138	397/18352	0.803027	0.831782	0.560129	MOCS1/INSR	2
GO:0032561	guanyl ribonucleotide binding	2/138	397/18352	0.803027	0.831782	0.560129	MOCS1/INSR	2
GO:0005085	guanyl-nucleotide exchange factor activity	1/138	215/18352	0.80454	0.831782	0.560129	EGF	1
GO:0017016	Ras GTPase binding	2/138	415/18352	0.822578	0.846549	0.570073	CAV1/EGF	2
GO:0016747	transferase activity, transferring acyl groups other than amino-acyl groups	1/138	229/18352	0.824369	0.846549	0.570073	DLST	1
GO:0022853	active ion transmembrane transporter activity	1/138	229/18352	0.824369	0.846549	0.570073	SLC6A3	1
GO:0015291	secondary active transmembrane transporter activity	1/138	236/18352	0.83352	0.854032	0.575112	SLC6A3	1
GO:0031267	small GTPase binding	2/138	428/18352	0.835605	0.854256	0.575263	CAV1/EGF	2
GO:0016746	transferase activity, transferring acyl groups	1/138	259/18352	0.860385	0.877631	0.591004	DLST	1
GO:0035091	phosphatidylinositol binding	1/138	262/18352	0.863555	0.878907	0.591864	AKT1	1
GO:0005096	GTPase activator activity	1/138	275/18352	0.876488	0.888123	0.59807	JUN	1
GO:0016757	transferase activity, transferring glycosyl groups	1/138	275/18352	0.876488	0.888123	0.59807	PARP1	1
GO:0030695	GTPase regulator activity	1/138	307/18352	0.903369	0.91334	0.615051	JUN	1
GO:0022804	active transmembrane transporter activity	1/138	344/18352	0.927284	0.935454	0.629942	SLC6A3	1
GO:0060589	nucleoside-triphosphatase regulator activity	1/138	348/18352	0.929487	0.935616	0.630052	JUN	1
GO:0008509	anion transmembrane transporter activity	1/138	357/18352	0.934206	0.938303	0.631861	SLC6A3	1
GO:0015077	monovalent inorganic cation transmembrane transporter activity	1/138	381/18352	0.945312	0.94738	0.637974	SLC6A3	1
GO:0016887	ATPase activity	1/138	423/18352	0.960452	0.960452	0.646777	TNNT3	1

## Sheet: KEGG
ID	Description	GeneRatio	BgRatio	pvalue	p.adjust	qvalue	geneID	Count
hsa05169	Epstein-Barr virus infection	32/133	202/8223	1.86874e-23	4.52234e-21	1.59334e-21	ICAM1/STAT1/ITGAL/CASP8/TP53/TNF/FAS/FADD/USP7/MDM2/IKBKB/CHUK/CASP3/BCL2/CDKN1A/RELA/NFKBIA/RB1/AKT1/MYC/CASP9/BAX/BAK1/CCND1/JUN/HDAC2/NFKBIE/E2F2/E2F1/IL6/MAPK8/MAP2K4	32
hsa05161	Hepatitis B	29/133	162/8223	7.90745e-23	9.56802e-21	3.37107e-21	STAT1/CXCL8/CASP8/TP53/TNF/FAS/FADD/IKBKB/CHUK/CASP3/FASLG/BCL2/CDKN1A/RELA/NFKBIA/RB1/AKT1/MYC/CASP9/PCNA/BAX/BAD/JUN/FOS/E2F2/E2F1/IL6/MAPK8/MAP2K4	29
hsa05215	Prostate cancer	24/133	97/8223	1.57835e-22	1.2732e-20	4.48584e-21	EGFR/IGF1/PLAU/PLAT/ERBB2/EGF/INS/TP53/MDM2/IKBKB/CHUK/BCL2/CDKN1A/PTEN/RELA/NFKBIA/RB1/AKT1/CASP9/BAD/CCND1/E2F2/E2F1/MTOR	24
hsa05212	Pancreatic cancer	22/133	76/8223	2.30508e-22	1.39457e-20	4.91345e-21	STAT1/EGFR/ERBB2/EGF/TP53/IKBKB/CHUK/BCL2L1/CDKN1A/CDKN2A/RELA/RB1/AKT1/CASP9/BAX/BAK1/BAD/CCND1/E2F2/E2F1/MTOR/MAPK8	22
hsa04933	AGE-RAGE signaling pathway in diabetic complications	24/133	100/8223	3.49224e-22	1.69024e-20	5.95518e-21	SERPINE1/ICAM1/COL1A2/COL3A1/COL1A1/STAT1/CXCL8/CCL2/VCAM1/THBD/F3/NOS3/TNF/CASP3/BCL2/IL1B/RELA/AKT1/BAX/CCND1/IL1A/JUN/IL6/MAPK8	24
hsa05167	Kaposi sarcoma-associated herpesvirus infection	30/133	194/8223	1.12825e-21	4.55061e-20	1.6033e-20	ICAM1/STAT1/CXCL8/CASP8/TP53/FAS/FADD/TNFRSF1A/IKBKB/CHUK/CASP3/CDKN1A/HIF1A/RELA/NFKBIA/RB1/AKT1/MYC/CASP9/BAX/BAK1/CCND1/JUN/FOS/E2F2/E2F1/MTOR/IL6/MAPK8/MAP2K4	30
hsa05162	Measles	26/133	139/8223	5.18374e-21	1.79209e-19	6.31403e-20	STAT1/CASP8/TP53/FAS/FADD/IKBKB/CHUK/CASP3/FASLG/BCL2/BCL2L1/IL1B/RELA/NFKBIA/AKT1/CASP9/IL2/BAX/BAK1/BAD/CCND1/IL1A/JUN/FOS/IL6/MAPK8	26
hsa05417	Lipid and atherosclerosis	30/133	215/8223	2.41662e-20	7.31028e-19	2.57561e-19	APOB/ICAM1/CXCL8/CCL2/VCAM1/CASP8/TP53/NOS3/TNF/CASP1/FAS/TNFRSF1A/IKBKB/CHUK/CASP3/FASLG/BCL2/BCL2L1/IL1B/RELA/NFKBIA/AKT1/CASP9/BAX/BAD/JUN/FOS/IL6/MAPK8/MAP2K4	30
hsa05163	Human cytomegalovirus infection	30/133	225/8223	9.20943e-20	2.47631e-18	8.72472e-19	CXCL8/CCL2/EGFR/CASP8/TP53/TNF/FAS/FADD/TNFRSF1A/MDM2/IKBKB/CHUK/CASP3/FASLG/CDKN1A/CDKN2A/IL1B/RELA/NFKBIA/RB1/AKT1/MYC/CASP9/BAX/BAK1/CCND1/E2F2/E2F1/MTOR/IL6	30
hsa05160	Hepatitis C	26/133	157/8223	1.32257e-19	3.20062e-18	1.12767e-18	STAT1/EGFR/EGF/CASP8/TP53/TNF/FAS/FADD/TNFRSF1A/IKBKB/CHUK/CASP3/FASLG/CDKN1A/RELA/NFKBIA/RB1/AKT1/MYC/CASP9/BAX/BAK1/BAD/CCND1/E2F2/E2F1	26
hsa05166	Human T-cell leukemia virus 1 infection	29/133	222/8223	7.36321e-19	1.61991e-17	5.70737e-18	ICAM1/ITGB2/ITGAL/TP53/TNF/TNFRSF1A/IKBKB/CHUK/BCL2L1/CHEK2/CDKN1A/CDKN2A/PTEN/RELA/NFKBIA/RB1/AKT1/MYC/IL2/BAX/CCND1/JUN/FOS/E2F2/E2F1/IL6/MAPK8/FOSL1/MAP2K4	29
hsa04210	Apoptosis	24/133	136/8223	8.19965e-19	1.6536e-17	5.82607e-18	CASP8/TP53/TNF/FAS/FADD/TNFRSF1A/IKBKB/CHUK/CASP3/FASLG/BCL2/BCL2L1/RELA/NFKBIA/AKT1/CASP9/PARP1/BAX/BAK1/BAD/JUN/FOS/MCL1/MAPK8	24
hsa05418	Fluid shear stress and atherosclerosis	24/133	139/8223	1.39898e-18	2.60425e-17	9.17548e-18	ASS1/ICAM1/PECAM1/KDR/CCL2/PLAT/CAV1/VCAM1/THBD/TP53/NOS3/TNF/TNFRSF1A/IKBKB/CHUK/BCL2/IL1B/RELA/AKT1/IL1A/JUN/FOS/MAPK8/MAP2K4	24
hsa04668	TNF signaling pathway	22/133	114/8223	3.50565e-18	6.05976e-17	2.13502e-17	ICAM1/IRF1/CCL2/VCAM1/CASP8/TNF/FAS/FADD/TNFRSF1A/IKBKB/CHUK/CASP3/IL1B/TNFRSF1B/RELA/NFKBIA/AKT1/JUN/FOS/IL6/MAPK8/MAP2K4	22
hsa05220	Chronic myeloid leukemia	19/133	76/8223	4.39823e-18	7.09581e-17	2.50005e-17	TP53/MDM2/IKBKB/CHUK/BCL2L1/CDKN1A/CDKN2A/RELA/NFKBIA/RB1/AKT1/MYC/BAX/BAK1/BAD/CCND1/HDAC2/E2F2/E2F1	19
hsa05142	Chagas disease	21/133	102/8223	5.25504e-18	7.94824e-17	2.80038e-17	SERPINE1/CXCL8/CCL2/CASP8/TNF/FAS/FADD/TNFRSF1A/IKBKB/CHUK/FASLG/IL1B/RELA/NFKBIA/AKT1/IL2/JUN/FOS/IL6/MAPK8/MAP2K4	21
hsa01522	Endocrine resistance	20/133	98/8223	4.15604e-17	5.91625e-16	2.08445e-16	EGFR/IGF1/ERBB2/TP53/MDM2/BCL2/CDKN1A/CDKN2A/ESR1/RB1/AKT1/BAX/BAD/CCND1/JUN/FOS/E2F2/E2F1/MTOR/MAPK8	20
hsa01524	Platinum drug resistance	18/133	73/8223	4.61452e-17	6.20396e-16	2.18582e-16	ERBB2/CASP8/TP53/FAS/FADD/MDM2/BRCA1/CASP3/FASLG/BCL2/BCL2L1/CDKN1A/CDKN2A/AKT1/CASP9/BAX/BAK1/BAD	18
hsa04151	PI3K-Akt signaling pathway	33/133	354/8223	7.12651e-17	9.07692e-16	3.19804e-16	COL1A2/COL1A1/KDR/EGFR/IGF1/ERBB3/ERBB2/EGF/INSR/INS/TP53/NOS3/IGF2/MDM2/BRCA1/IKBKB/CHUK/FASLG/BCL2/BCL2L1/CDKN1A/PTEN/RELA/AKT1/MYC/CASP9/IL2/BAD/CCND1/MTOR/IL6/IL4/MCL1	33
hsa05222	Small cell lung cancer	19/133	92/8223	2.1243e-16	2.5704e-15	9.05621e-16	TP53/IKBKB/CHUK/CASP3/BCL2/BCL2L1/CDKN1A/PTEN/RELA/NFKBIA/RB1/AKT1/MYC/CASP9/BAX/BAK1/CCND1/E2F2/E2F1	19
hsa04115	p53 signaling pathway	17/133	73/8223	1.03112e-15	1.18824e-14	4.1865e-15	SERPINE1/IGF1/IGFBP3/CASP8/TP53/FAS/MDM2/CASP3/BCL2/BCL2L1/CHEK2/CDKN1A/CDKN2A/PTEN/CASP9/BAX/CCND1	17
hsa04010	MAPK signaling pathway	29/133	294/8223	1.6598e-15	1.82578e-14	6.43271e-15	CACNA2D1/KDR/EGFR/IGF1/CACNA1S/CACNA1D/ERBB3/ERBB2/EGF/INSR/INS/TP53/TNF/FAS/IGF2/TNFRSF1A/IKBKB/CHUK/CASP3/FASLG/IL1B/RELA/AKT1/MYC/IL1A/JUN/FOS/MAPK8/MAP2K4	29
hsa05164	Influenza A	23/133	171/8223	2.37346e-15	2.4973e-14	8.79865e-15	ICAM1/STAT1/CXCL8/CCL2/CASP8/TNF/CASP1/FAS/FADD/TNFRSF1A/IKBKB/CHUK/CASP3/FASLG/IL1B/RELA/NFKBIA/AKT1/CASP9/BAX/BAK1/IL1A/IL6	23
hsa05218	Melanoma	16/133	72/8223	1.67817e-14	1.69216e-13	5.96192e-14	EGFR/IGF1/EGF/TP53/MDM2/CDKN1A/CDKN2A/PTEN/RB1/AKT1/BAX/BAK1/BAD/CCND1/E2F2/E2F1	16
hsa05210	Colorectal cancer	17/133	86/8223	1.94819e-14	1.88584e-13	6.64434e-14	EGFR/EGF/TP53/CASP3/BCL2/CDKN1A/AKT1/MYC/CASP9/BAX/BAK1/BAD/CCND1/JUN/FOS/MTOR/MAPK8	17
hsa05214	Glioma	16/133	75/8223	3.34681e-14	3.0755e-13	1.08358e-13	EGFR/IGF1/EGF/TP53/MDM2/CDKN1A/CDKN2A/PTEN/RB1/AKT1/BAX/BAK1/CCND1/E2F2/E2F1/MTOR	16
hsa05219	Bladder cancer	13/133	41/8223	3.43135e-14	3.0755e-13	1.08358e-13	CXCL8/EGFR/ERBB2/EGF/TP53/MDM2/CDKN1A/CDKN2A/RB1/MYC/CCND1/E2F2/E2F1	13
hsa05165	Human papillomavirus infection	29/133	331/8223	3.80297e-14	3.28686e-13	1.15805e-13	COL1A2/COL1A1/STAT1/IRF1/EGFR/EGF/CASP8/TP53/TNF/FAS/FADD/TNFRSF1A/MDM2/IKBKB/CHUK/CASP3/FASLG/CDKN1A/PTEN/RELA/RB1/AKT1/BAX/BAK1/BAD/CCND1/HDAC2/E2F1/MTOR	29
hsa04657	IL-17 signaling pathway	17/133	94/8223	9.25029e-14	7.7192e-13	2.71969e-13	CXCL8/CCL2/CASP8/TNF/FADD/IKBKB/CHUK/CASP3/IL1B/RELA/NFKBIA/JUN/FOS/IL6/IL4/MAPK8/FOSL1	17
hsa05205	Proteoglycans in cancer	23/133	205/8223	1.28471e-13	1.03633e-12	3.65129e-13	COL1A2/COL1A1/KDR/EGFR/IGF1/PLAU/CAV1/ERBB3/ERBB2/TP53/TNF/FAS/IGF2/MDM2/CASP3/FASLG/CDKN1A/HIF1A/ESR1/AKT1/MYC/CCND1/MTOR	23
hsa05224	Breast cancer	20/133	147/8223	1.49022e-13	1.16333e-12	4.09874e-13	EGFR/IGF1/ERBB2/EGF/TP53/BRCA1/CDKN1A/PTEN/ESR1/RB1/AKT1/MYC/BAX/BAK1/CCND1/JUN/FOS/E2F2/E2F1/MTOR	20
hsa05170	Human immunodeficiency virus 1 infection	23/133	212/8223	2.65007e-13	2.00412e-12	7.06105e-13	CASP8/TNF/FAS/FADD/TNFRSF1A/IKBKB/CHUK/CASP3/FASLG/BCL2/BCL2L1/TNFRSF1B/RELA/NFKBIA/AKT1/CASP9/BAX/BAK1/BAD/JUN/FOS/MTOR/MAPK8	23
hsa05223	Non-small cell lung cancer	15/133	72/8223	3.22183e-13	2.36268e-12	8.32435e-13	EGFR/ERBB2/EGF/TP53/CDKN1A/CDKN2A/RB1/AKT1/CASP9/BAX/BAK1/BAD/CCND1/E2F2/E2F1	15
hsa04218	Cellular senescence	20/133	156/8223	4.7062e-13	3.34971e-12	1.18019e-12	SERPINE1/CXCL8/CACNA1D/IGFBP3/TP53/MDM2/CHEK2/CDKN1A/CDKN2A/PTEN/RELA/RB1/AKT1/MYC/CCND1/IL1A/E2F2/E2F1/MTOR/IL6	20
hsa05130	Pathogenic Escherichia coli infection	22/133	197/8223	5.10581e-13	3.5303e-12	1.24382e-12	CXCL8/F2/CASP8/TNF/CASP1/FAS/FADD/TNFRSF1A/IKBKB/CHUK/CASP3/FASLG/IL1B/RELA/NFKBIA/CASP9/BAX/BAK1/JUN/FOS/IL6/MAPK8	22
hsa04932	Non-alcoholic fatty liver disease	19/133	155/8223	4.29544e-12	2.88749e-11	1.01734e-11	CXCL8/INSR/INS/CASP8/TNF/FAS/TNFRSF1A/IKBKB/CASP3/FASLG/IL1B/RELA/AKT1/BAX/IL1A/JUN/FOS/IL6/MAPK8	19
hsa05213	Endometrial cancer	13/133	58/8223	4.86964e-12	3.18501e-11	1.12217e-11	EGFR/ERBB2/EGF/TP53/CDKN1A/PTEN/AKT1/MYC/CASP9/BAX/BAK1/BAD/CCND1	13
hsa04620	Toll-like receptor signaling pathway	16/133	104/8223	7.00793e-12	4.34851e-11	1.5321e-11	STAT1/CXCL8/CASP8/TNF/FADD/IKBKB/CHUK/IL1B/RELA/NFKBIA/AKT1/JUN/FOS/IL6/MAPK8/MAP2K4	16
hsa04625	C-type lectin receptor signaling pathway	16/133	104/8223	7.00793e-12	4.34851e-11	1.5321e-11	STAT1/IRF1/CASP8/TNF/CASP1/MDM2/IKBKB/CHUK/IL1B/RELA/NFKBIA/AKT1/IL2/JUN/IL6/MAPK8	16
hsa04936	Alcoholic liver disease	18/133	142/8223	9.26712e-12	5.60661e-11	1.97536e-11	CXCL8/CASP8/TNF/FAS/FADD/TNFRSF1A/IKBKB/CHUK/CASP3/FASLG/IL1B/RELA/NFKBIA/AKT1/CCND1/IL6/MAPK8/MAP2K4	18
hsa04066	HIF-1 signaling pathway	16/133	109/8223	1.47187e-11	8.68763e-11	3.06089e-11	SERPINE1/EGFR/IGF1/ERBB2/EGF/INSR/INS/NOS3/BCL2/CDKN1A/HIF1A/RELA/AKT1/EGLN1/MTOR/IL6	16
hsa01521	EGFR tyrosine kinase inhibitor resistance	14/133	79/8223	2.1394e-11	1.2327e-10	4.34313e-11	KDR/EGFR/IGF1/ERBB3/ERBB2/EGF/BCL2/BCL2L1/PTEN/AKT1/BAX/BAD/MTOR/IL6	14
hsa04215	Apoptosis - multiple species	10/133	32/8223	4.15618e-11	2.33906e-10	8.24114e-11	CASP8/FADD/TNFRSF1A/CASP3/BCL2/BCL2L1/CASP9/BAX/BAK1/MAPK8	10
hsa05132	Salmonella infection	22/133	249/8223	5.75967e-11	3.16782e-10	1.11611e-10	CXCL8/CASP8/TNF/CASP1/FADD/TNFRSF1A/IKBKB/CHUK/CASP3/BCL2/IL1B/RELA/NFKBIA/AKT1/MYC/BAX/BAK1/JUN/FOS/IL6/MAPK8/MAP2K4	22
hsa05206	MicroRNAs in cancer	24/133	310/8223	1.12874e-10	6.02225e-10	2.1218e-10	EGFR/PLAU/ERBB3/ERBB2/TP53/MDM2/BRCA1/IKBKB/CASP3/BCL2/CDKN1A/CDKN2A/PTEN/DNMT1/MYC/BAK1/CCND1/HDAC2/DNMT3B/DNMT3A/E2F2/E2F1/MTOR/MCL1	24
hsa05235	PD-L1 expression and PD-1 checkpoint pathway in cancer	14/133	89/8223	1.14473e-10	6.02225e-10	2.1218e-10	STAT1/EGFR/EGF/IKBKB/CHUK/HIF1A/PTEN/RELA/NFKBIA/AKT1/JUN/FOS/NFKBIE/MTOR	14
hsa04659	Th17 cell differentiation	15/133	108/8223	1.49497e-10	7.69752e-10	2.71204e-10	STAT1/IKBKB/CHUK/IL1B/HIF1A/RELA/NFKBIA/IL2/JUN/FOS/NFKBIE/MTOR/IL6/IL4/MAPK8	15
hsa05133	Pertussis	13/133	76/8223	1.84193e-10	9.28642e-10	3.27186e-10	IRF1/CXCL8/ITGB2/TNF/CASP1/CASP3/IL1B/RELA/IL1A/JUN/FOS/IL6/MAPK8	13
hsa04068	FoxO signaling pathway	16/133	131/8223	2.53217e-10	1.22813e-09	4.32704e-10	EGFR/IGF1/EGF/INSR/INS/USP7/MDM2/IKBKB/CHUK/FASLG/CDKN1A/PTEN/AKT1/CCND1/IL6/MAPK8	16
hsa05145	Toxoplasmosis	15/133	112/8223	2.53746e-10	1.22813e-09	4.32704e-10	STAT1/CASP8/TNF/TNFRSF1A/IKBKB/CHUK/CASP3/BCL2/BCL2L1/RELA/NFKBIA/AKT1/CASP9/BAD/MAPK8	15
hsa05135	Yersinia infection	16/133	137/8223	4.99015e-10	2.36788e-09	8.34267e-10	CXCL8/CCL2/TNF/CASP1/IKBKB/CHUK/IL1B/RELA/NFKBIA/AKT1/IL2/JUN/FOS/IL6/MAPK8/MAP2K4	16
hsa04064	NF-kappa B signaling pathway	14/133	104/8223	9.71372e-10	4.52062e-09	1.59274e-09	ICAM1/CXCL8/PLAU/VCAM1/TNF/TNFRSF1A/IKBKB/CHUK/BCL2/BCL2L1/IL1B/RELA/NFKBIA/PARP1	14
hsa05134	Legionellosis	11/133	57/8223	1.28066e-09	5.84755e-09	2.06025e-09	CXCL8/ITGB2/CASP8/TNF/CASP1/CASP3/IL1B/RELA/NFKBIA/CASP9/IL6	11
hsa05225	Hepatocellular carcinoma	17/133	168/8223	1.327e-09	5.94693e-09	2.09526e-09	EGFR/TP53/IGF2/BCL2L1/CDKN1A/CDKN2A/PTEN/RB1/AKT1/MYC/BAX/BAK1/BAD/CCND1/E2F2/E2F1/MTOR	17
hsa04931	Insulin resistance	14/133	108/8223	1.61614e-09	7.11104e-09	2.50541e-09	INSR/INS/NOS3/TNF/PTPN1/TNFRSF1A/IKBKB/PTEN/RELA/NFKBIA/AKT1/MTOR/IL6/MAPK8	14
hsa04380	Osteoclast differentiation	15/133	128/8223	1.71735e-09	7.42142e-09	2.61477e-09	STAT1/TNF/TNFRSF1A/IKBKB/CHUK/IL1B/RELA/NFKBIA/AKT1/IL1A/JUN/FOS/MAPK8/FOSL2/FOSL1	15
hsa05152	Tuberculosis	17/133	180/8223	3.85904e-09	1.6384e-08	5.77253e-09	STAT1/ITGB2/CASP8/TNF/FADD/TNFRSF1A/CASP3/BCL2/IL1B/RELA/AKT1/CASP9/BAX/BAD/IL1A/IL6/MAPK8	17
hsa05144	Malaria	10/133	50/8223	5.17109e-09	2.15759e-08	7.60179e-09	ICAM1/PECAM1/CXCL8/CCL2/ITGB2/ITGAL/VCAM1/TNF/IL1B/IL6	10
hsa04621	NOD-like receptor signaling pathway	17/133	186/8223	6.37403e-09	2.61443e-08	9.21135e-09	STAT1/CXCL8/CCL2/CASP8/TNF/CASP1/FADD/IKBKB/CHUK/BCL2/BCL2L1/IL1B/RELA/NFKBIA/JUN/IL6/MAPK8	17
hsa05022	Pathways of neurodegeneration - multiple diseases	27/133	476/8223	7.1565e-09	2.88645e-08	1.01698e-08	HTT/HAP1/SLC6A3/GRIN2B/DLG4/CACNA1S/CACNA1D/CASP8/TNF/FAS/FADD/TNFRSF1A/CASP3/FASLG/BCL2/BCL2L1/IL1B/TNFRSF1B/RELA/CASP9/BAX/BAK1/BAD/IL1A/MTOR/IL6/MAPK8	27
hsa04012	ErbB signaling pathway	12/133	85/8223	9.37228e-09	3.71818e-08	1.31002e-08	EGFR/ERBB3/ERBB2/EGF/CDKN1A/AKT1/MYC/BAD/JUN/MTOR/MAPK8/MAP2K4	12
hsa04920	Adipocytokine signaling pathway	11/133	69/8223	1.07374e-08	4.19104e-08	1.47662e-08	TNF/TNFRSF1A/IKBKB/CHUK/TNFRSF1B/RELA/NFKBIA/AKT1/NFKBIE/MTOR/MAPK8	11
hsa05131	Shigellosis	19/133	247/8223	1.34994e-08	5.18547e-08	1.82698e-08	CXCL8/EGFR/TP53/TNF/CASP1/TNFRSF1A/MDM2/IKBKB/CHUK/BCL2/BCL2L1/IL1B/RELA/NFKBIA/AKT1/BAX/JUN/MTOR/MAPK8	19
hsa05226	Gastric cancer	15/133	149/8223	1.42542e-08	5.38988e-08	1.899e-08	EGFR/ERBB2/EGF/TP53/BCL2/CDKN1A/RB1/AKT1/MYC/BAX/BAK1/CCND1/E2F2/E2F1/MTOR	15
hsa05171	Coronavirus disease - COVID-19	18/133	232/8223	2.95164e-08	1.09892e-07	3.87178e-08	STAT1/CXCL8/CCL2/EGFR/F2/TNF/CASP1/TNFRSF1A/IKBKB/CHUK/IL1B/RELA/NFKBIA/IL2/JUN/FOS/IL6/MAPK8	18
hsa05010	Alzheimer disease	23/133	384/8223	4.09076e-08	1.49994e-07	5.28471e-08	GRIN2B/CACNA1S/CACNA1D/APOE/INSR/INS/CASP8/TNF/FAS/FADD/TNFRSF1A/IKBKB/CHUK/CASP3/IL1B/RELA/AKT1/CASP9/BAD/IL1A/MTOR/IL6/MAPK8	23
hsa04660	T cell receptor signaling pathway	12/133	104/8223	9.4876e-08	3.42687e-07	1.20738e-07	TNF/IKBKB/CHUK/RELA/NFKBIA/AKT1/IL2/JUN/FOS/NFKBIE/IL4/MAPK8	12
hsa04110	Cell cycle	13/133	127/8223	1.14009e-07	4.0574e-07	1.42953e-07	PRKDC/TP53/MDM2/CHEK2/CDKN1A/CDKN2A/RB1/MYC/PCNA/CCND1/HDAC2/E2F2/E2F1	13
hsa05120	Epithelial cell signaling in Helicobacter pylori infection	10/133	70/8223	1.51836e-07	5.32527e-07	1.87624e-07	CXCL8/EGFR/IKBKB/CHUK/CASP3/RELA/NFKBIA/JUN/MAPK8/MAP2K4	10
hsa05203	Viral carcinogenesis	16/133	204/8223	1.58956e-07	5.49535e-07	1.93616e-07	CASP8/TP53/USP7/MDM2/CASP3/CDKN1A/CDKN2A/RELA/NFKBIA/RB1/BAX/BAK1/BAD/CCND1/JUN/HDAC2	16
hsa04658	Th1 and Th2 cell differentiation	11/133	92/8223	2.3082e-07	7.8674e-07	2.7719e-07	STAT1/IKBKB/CHUK/RELA/NFKBIA/IL2/JUN/FOS/NFKBIE/IL4/MAPK8	11
hsa04217	Necroptosis	14/133	159/8223	2.41566e-07	8.11931e-07	2.86065e-07	STAT1/CASP8/TNF/CASP1/FAS/FADD/TNFRSF1A/FASLG/BCL2/IL1B/PARP1/BAX/IL1A/MAPK8	14
hsa05323	Rheumatoid arthritis	11/133	93/8223	2.58217e-07	8.56007e-07	3.01594e-07	ICAM1/CXCL8/CCL2/ITGB2/ITGAL/TNF/IL1B/IL1A/JUN/FOS/IL6	11
hsa05207	Chemical carcinogenesis - receptor activation	16/133	212/8223	2.69924e-07	8.82725e-07	3.11008e-07	EGFR/CACNA1S/CACNA1D/EGF/BCL2/ESR1/RELA/RB1/AKT1/MYC/BAD/CCND1/JUN/FOS/E2F1/MTOR	16
hsa04623	Cytosolic DNA-sensing pathway	10/133	75/8223	2.96266e-07	9.55953e-07	3.36808e-07	CASP8/CASP1/FADD/IKBKB/CHUK/CASP3/IL1B/RELA/NFKBIA/IL6	10
hsa05140	Leishmaniasis	10/133	77/8223	3.81479e-07	1.21471e-06	4.27976e-07	STAT1/ITGB2/TNF/IL1B/RELA/NFKBIA/IL1A/JUN/FOS/IL4	10
hsa04630	JAK-STAT signaling pathway	14/133	166/8223	4.11536e-07	1.2934e-06	4.55699e-07	STAT1/EGFR/EGF/BCL2/BCL2L1/CDKN1A/AKT1/MYC/IL2/CCND1/MTOR/IL6/IL4/MCL1	14
hsa04722	Neurotrophin signaling pathway	12/133	119/8223	4.23883e-07	1.31512e-06	4.63354e-07	TP53/IKBKB/FASLG/BCL2/RELA/NFKBIA/AKT1/BAX/BAD/JUN/NFKBIE/MAPK8	12
hsa05202	Transcriptional misregulation in cancer	15/133	193/8223	4.48861e-07	1.37499e-06	4.84447e-07	CXCL8/IGF1/PLAU/PLAT/IGFBP3/TP53/MDM2/BCL2L1/CDKN1A/RELA/MYC/BAX/BAK1/HDAC2/IL6	15
hsa04919	Thyroid hormone signaling pathway	12/133	121/8223	5.08673e-07	1.53874e-06	5.42139e-07	STAT1/TP53/MDM2/HIF1A/ESR1/AKT1/MYC/CASP9/BAD/CCND1/HDAC2/MTOR	12
hsa05321	Inflammatory bowel disease	9/133	65/8223	8.57982e-07	2.5348e-06	8.93079e-07	STAT1/TNF/IL1B/RELA/IL2/IL1A/JUN/IL6/IL4	9
hsa04510	Focal adhesion	15/133	203/8223	8.58899e-07	2.5348e-06	8.93079e-07	COL1A2/COL1A1/KDR/EGFR/IGF1/CAV1/ERBB2/EGF/BCL2/PTEN/AKT1/BAD/CCND1/JUN/MAPK8	15
hsa04926	Relaxin signaling pathway	12/133	129/8223	1.01872e-06	2.97024e-06	1.0465e-06	COL1A2/COL3A1/COL1A1/EGFR/NOS3/RELA/NFKBIA/AKT1/JUN/FOS/MAPK8/MAP2K4	12
hsa04014	Ras signaling pathway	16/133	236/8223	1.14853e-06	3.30886e-06	1.1658e-06	KDR/GRIN2B/EGFR/IGF1/EGF/INSR/INS/IGF2/IKBKB/CHUK/FASLG/BCL2L1/RELA/AKT1/BAD/MAPK8	16
hsa04917	Prolactin signaling pathway	9/133	70/8223	1.63034e-06	4.64169e-06	1.63539e-06	STAT1/IRF1/INS/ESR1/RELA/AKT1/CCND1/FOS/MAPK8	9
hsa05143	African trypanosomiasis	7/133	37/8223	1.69849e-06	4.77947e-06	1.68394e-06	ICAM1/VCAM1/TNF/FAS/FASLG/IL1B/IL6	7
hsa04622	RIG-I-like receptor signaling pathway	9/133	71/8223	1.8417e-06	5.1229e-06	1.80493e-06	CXCL8/CASP8/TNF/FADD/IKBKB/CHUK/RELA/NFKBIA/MAPK8	9
hsa05208	Chemical carcinogenesis - reactive oxygen species	15/133	223/8223	2.80629e-06	7.71731e-06	2.71902e-06	EGFR/EGF/PTPN1/IKBKB/CHUK/HIF1A/PTEN/RELA/NFKBIA/AKT1/BAD/JUN/FOS/MAPK8/MAP2K4	15
hsa05332	Graft-versus-host disease	7/133	42/8223	4.16108e-06	1.13144e-05	3.98637e-06	TNF/FAS/FASLG/IL1B/IL2/IL1A/IL6	7
hsa05416	Viral myocarditis	8/133	60/8223	4.78493e-06	1.28661e-05	4.53309e-06	ICAM1/ITGB2/ITGAL/CAV1/CASP8/CASP3/CASP9/CCND1	8
hsa04940	Type I diabetes mellitus	7/133	43/8223	4.90376e-06	1.30408e-05	4.59462e-06	INS/TNF/FAS/FASLG/IL1B/IL2/IL1A	7
hsa05146	Amoebiasis	10/133	102/8223	5.26023e-06	1.38367e-05	4.87504e-06	COL1A2/COL3A1/COL1A1/CXCL8/ITGB2/TNF/CASP3/IL1B/RELA/IL6	10
hsa01523	Antifolate resistance	6/133	30/8223	6.9017e-06	1.79593e-05	6.32753e-06	TNF/IKBKB/CHUK/IL1B/RELA/IL6	6
hsa04930	Type II diabetes mellitus	7/133	46/8223	7.82311e-06	2.01403e-05	7.09599e-06	CACNA1D/INSR/INS/TNF/IKBKB/MTOR/MAPK8	7
hsa05221	Acute myeloid leukemia	8/133	67/8223	1.1093e-05	2.82579e-05	9.95601e-06	IKBKB/CHUK/RELA/AKT1/MYC/BAD/CCND1/MTOR	8
hsa05410	Hypertrophic cardiomyopathy	9/133	90/8223	1.34782e-05	3.39763e-05	1.19708e-05	CACNA2D1/TNNC1/IGF1/CACNA1S/CACNA1D/TNNI3/TNNT2/TNF/IL6	9
hsa04024	cAMP signaling pathway	14/133	225/8223	1.5042e-05	3.75275e-05	1.32219e-05	OXTR/OXT/DRD2/GRIN2B/CACNA1S/CACNA1D/TNNI3/RELA/NFKBIA/AKT1/BAD/JUN/FOS/MAPK8	14
hsa05230	Central carbon metabolism in cancer	8/133	70/8223	1.5416e-05	3.8068e-05	1.34124e-05	EGFR/ERBB2/TP53/HIF1A/PTEN/AKT1/MYC/MTOR	8
hsa04071	Sphingolipid signaling pathway	10/133	119/8223	2.08213e-05	5.08965e-05	1.79322e-05	TP53/NOS3/TNF/TNFRSF1A/BCL2/PTEN/RELA/AKT1/BAX/MAPK8	10
hsa00220	Arginine biosynthesis	5/133	22/8223	2.16712e-05	5.24443e-05	1.84776e-05	ASS1/CPS1/OTC/ASL/NOS3	5
hsa04935	Growth hormone synthesis, secretion and action	10/133	120/8223	2.24056e-05	5.36846e-05	1.89146e-05	STAT1/IGF1/CACNA1S/CACNA1D/IGFBP3/AKT1/FOS/MTOR/MAPK8/MAP2K4	10
hsa05415	Diabetic cardiomyopathy	13/133	203/8223	2.27661e-05	5.40136e-05	1.90304e-05	COL1A2/COL3A1/COL1A1/INSR/INS/TNNI3/NOS3/PTEN/RELA/AKT1/PARP1/MTOR/MAPK8	13
hsa05216	Thyroid cancer	6/133	37/8223	2.4625e-05	5.78569e-05	2.03845e-05	TP53/CDKN1A/MYC/BAX/BAK1/CCND1	6
hsa04072	Phospholipase D signaling pathway	11/133	148/8223	2.54486e-05	5.9217e-05	2.08637e-05	AVP/CXCL8/EGFR/F2/AVPR2/AVPR1A/EGF/INSR/INS/AKT1/MTOR	11
hsa04921	Oxytocin signaling pathway	11/133	154/8223	3.68454e-05	8.49199e-05	2.99196e-05	CACNA2D1/OXTR/OXT/EGFR/CACNA1S/CACNA1D/NOS3/CDKN1A/CCND1/JUN/FOS	11
hsa04662	B cell receptor signaling pathway	8/133	84/8223	5.8894e-05	0.000134456	4.73725e-05	IKBKB/CHUK/RELA/NFKBIA/AKT1/JUN/FOS/NFKBIE	8
hsa04610	Complement and coagulation cascades	8/133	86/8223	6.97667e-05	0.00015779	5.55937e-05	SERPINE1/F2/F10/ITGB2/PLAU/PLAT/THBD/F3	8
hsa04211	Longevity regulating pathway	8/133	89/8223	8.91682e-05	0.000199803	7.03959e-05	IGF1/INSR/INS/TP53/RELA/AKT1/BAX/MTOR	8
hsa05030	Cocaine addiction	6/133	49/8223	0.000126357	0.000280536	9.88404e-05	SLC6A3/DRD2/GRIN2B/DLG4/RELA/JUN	6
hsa04137	Mitophagy - animal	7/133	72/8223	0.000151878	0.000332031	0.000116984	TP53/BCL2L1/HIF1A/RELA/JUN/E2F1/MAPK8	7
hsa05414	Dilated cardiomyopathy	8/133	96/8223	0.000152295	0.000332031	0.000116984	CACNA2D1/TNNC1/IGF1/CACNA1S/CACNA1D/TNNI3/TNNT2/TNF	8
hsa05231	Choline metabolism in cancer	8/133	98/8223	0.000175919	0.00038011	0.000133923	EGFR/EGF/HIF1A/AKT1/JUN/FOS/MTOR/MAPK8	8
hsa04150	mTOR signaling pathway	10/133	156/8223	0.00020679	0.00044286	0.000156032	IGF1/INSR/INS/TNF/TNFRSF1A/IKBKB/CHUK/PTEN/AKT1/MTOR	10
hsa05330	Allograft rejection	5/133	38/8223	0.000335644	0.000712507	0.000251035	TNF/FAS/FASLG/IL2/IL4	5
hsa04140	Autophagy - animal	9/133	141/8223	0.000445962	0.000938459	0.000330645	INS/BCL2/BCL2L1/HIF1A/PTEN/AKT1/BAD/MTOR/MAPK8	9
hsa05020	Prion disease	13/133	273/8223	0.00045354	0.000946179	0.000333365	GRIN2B/CACNA1S/CACNA1D/CAV1/TNF/CASP3/IL1B/CASP9/BAX/BAD/IL1A/IL6/MAPK8	13
hsa04213	Longevity regulating pathway - multiple species	6/133	62/8223	0.000467839	0.000967667	0.000340935	IGF1/INSR/INS/AKT1/HDAC2/MTOR	6
hsa04015	Rap1 signaling pathway	11/133	210/8223	0.000572757	0.00117464	0.000413856	KDR/DRD2/GRIN2B/EGFR/ITGB2/ITGAL/IGF1/EGF/INSR/INS/AKT1	11
hsa05031	Amphetamine addiction	6/133	69/8223	0.000831907	0.00167768	0.000591092	SLC6A3/GRIN2B/CACNA1D/JUN/FOS/HDAC2	6
hsa05211	Renal cell carcinoma	6/133	69/8223	0.000831907	0.00167768	0.000591092	CDKN1A/HIF1A/AKT1/BAD/EGLN1/JUN	6
hsa04934	Cushing syndrome	9/133	155/8223	0.000885527	0.00177105	0.00062399	EGFR/CACNA1S/CACNA1D/CDKN1A/CDKN2A/RB1/CCND1/E2F2/E2F1	9
hsa00280	Valine, leucine and isoleucine degradation	5/133	48/8223	0.00100623	0.00199596	0.000703231	PCCB/PCCA/MCCC2/MCCC1/DLD	5
hsa04061	Viral protein interaction with cytokine and cytokine receptor	7/133	100/8223	0.00113511	0.00223331	0.000786854	CXCL8/CCL2/TNF/TNFRSF1A/TNFRSF1B/IL2/IL6	7
hsa04910	Insulin signaling pathway	8/133	137/8223	0.00165134	0.00322277	0.00113547	INSR/INS/PTPN1/IKBKB/AKT1/BAD/MTOR/MAPK8	8
hsa04020	Calcium signaling pathway	11/133	240/8223	0.00170752	0.00330575	0.00116471	OXTR/KDR/EGFR/TNNC1/CACNA1S/CACNA1D/AVPR1A/ERBB3/ERBB2/EGF/NOS3	11
hsa03410	Base excision repair	4/133	33/8223	0.00186048	0.00357331	0.00125897	PARP1/PCNA/POLD1/POLE	4
hsa05014	Amyotrophic lateral sclerosis	14/133	364/8223	0.00219579	0.0041841	0.00147417	HAP1/GRIN2B/TP53/TNF/CASP1/TNFRSF1A/CASP3/BCL2/BCL2L1/TNFRSF1B/CASP9/BAX/BAD/MTOR	14
hsa04370	VEGF signaling pathway	5/133	59/8223	0.00255348	0.00482768	0.00170092	KDR/NOS3/AKT1/CASP9/BAD	5
hsa04260	Cardiac muscle contraction	6/133	87/8223	0.00276628	0.00518946	0.00182839	CACNA2D1/TNNC1/CACNA1S/CACNA1D/TNNI3/TNNT2	6
hsa04060	Cytokine-cytokine receptor interaction	12/133	295/8223	0.0028859	0.00537221	0.00189278	CXCL8/CCL2/TNF/FAS/TNFRSF1A/FASLG/IL1B/TNFRSF1B/IL2/IL1A/IL6/IL4	12
hsa04261	Adrenergic signaling in cardiomyocytes	8/133	154/8223	0.00342924	0.00633493	0.00223197	CACNA2D1/TNNC1/CACNA1S/CACNA1D/TNNI3/TNNT2/BCL2/AKT1	8
hsa04062	Chemokine signaling pathway	9/133	192/8223	0.0038589	0.00701385	0.00247117	STAT1/CXCL8/CCL2/IKBKB/CHUK/RELA/NFKBIA/AKT1/BAD	9
hsa04912	GnRH signaling pathway	6/133	93/8223	0.00385993	0.00701385	0.00247117	EGFR/CACNA1S/CACNA1D/JUN/MAPK8/MAP2K4	6
hsa05016	Huntington disease	12/133	306/8223	0.0038837	0.00701385	0.00247117	HTT/HAP1/GRIN2B/DLG4/CASP8/TP53/CASP3/CASP9/BAX/HDAC2/MTOR/MAPK8	12
hsa04664	Fc epsilon RI signaling pathway	5/133	68/8223	0.00473694	0.0084914	0.00299175	TNF/AKT1/IL4/MAPK8/MAP2K4	5
hsa04650	Natural killer cell mediated cytotoxicity	7/133	131/8223	0.00524023	0.00932452	0.00328528	ICAM1/ITGB2/ITGAL/TNF/FAS/CASP3/FASLG	7
hsa04728	Dopaminergic synapse	7/133	132/8223	0.0054608	0.00964609	0.00339858	SLC6A3/DRD2/GRIN2B/CACNA1D/AKT1/FOS/MAPK8	7
hsa04915	Estrogen signaling pathway	7/133	138/8223	0.0069339	0.0121594	0.0042841	EGFR/NOS3/BCL2/ESR1/AKT1/JUN/FOS	7
hsa01230	Biosynthesis of amino acids	5/133	75/8223	0.00717116	0.012485	0.00439882	ASS1/MTR/CPS1/OTC/ASL	5
hsa00270	Cysteine and methionine metabolism	4/133	51/8223	0.00908652	0.0157067	0.00553389	MTR/DNMT1/DNMT3B/DNMT3A	4
hsa05320	Autoimmune thyroid disease	4/133	53/8223	0.0103875	0.0178282	0.00628135	FAS/FASLG/IL2/IL4	4
hsa00630	Glyoxylate and dicarboxylate metabolism	3/133	30/8223	0.0122095	0.0208078	0.00733115	PCCB/PCCA/DLD	3
hsa04152	AMPK signaling pathway	6/133	121/8223	0.0135088	0.022861	0.00805454	IGF1/INSR/INS/AKT1/CCND1/MTOR	6
hsa00640	Propanoate metabolism	3/133	32/8223	0.0145714	0.0244881	0.00862781	PCCB/PCCA/DLD	3
hsa04611	Platelet activation	6/133	124/8223	0.0150959	0.0251946	0.00887675	COL1A2/COL3A1/COL1A1/F2/NOS3/AKT1	6
hsa03450	Non-homologous end-joining	2/133	13/8223	0.0180225	0.0298729	0.010525	PRKDC/LIG4	2
hsa04022	cGMP-PKG signaling pathway	7/133	167/8223	0.018469	0.0304047	0.0107124	CACNA1S/CACNA1D/INSR/INS/NOS3/AKT1/BAD	7
hsa05217	Basal cell carcinoma	4/133	63/8223	0.0186823	0.0305481	0.0107629	TP53/CDKN1A/BAX/BAK1	4
hsa03030	DNA replication	3/133	36/8223	0.0200198	0.0325154	0.0114561	PCNA/POLD1/POLE	3
hsa00250	Alanine, aspartate and glutamate metabolism	3/133	37/8223	0.0215342	0.0345118	0.0121594	ASS1/CPS1/ASL	3
hsa04960	Aldosterone-regulated sodium reabsorption	3/133	37/8223	0.0215342	0.0345118	0.0121594	IGF1/INSR/INS	3
hsa04640	Hematopoietic cell lineage	5/133	99/8223	0.0218998	0.0348668	0.0122845	TNF/IL1B/IL1A/IL6/IL4	5
hsa04371	Apelin signaling pathway	6/133	139/8223	0.0249979	0.0395392	0.0139307	SERPINE1/PLAT/NOS3/AKT1/CCND1/MTOR	6
hsa04520	Adherens junction	4/133	71/8223	0.027629	0.0434169	0.015297	EGFR/ERBB2/INSR/PTPN1	4
hsa04613	Neutrophil extracellular trap formation	7/133	190/8223	0.0342341	0.0534494	0.0188317	ITGB2/ITGAL/CASP1/RELA/AKT1/HDAC2/MTOR	7
hsa04725	Cholinergic synapse	5/133	113/8223	0.0360171	0.0558728	0.0196855	CACNA1S/CACNA1D/BCL2/AKT1/FOS	5
hsa04670	Leukocyte transendothelial migration	5/133	114/8223	0.0371983	0.0573376	0.0202016	ICAM1/PECAM1/ITGB2/ITGAL/VCAM1	5
hsa01200	Carbon metabolism	5/133	115/8223	0.0384032	0.05882	0.0207239	PCCB/PCCA/DLST/DLD/CPS1	5
hsa03420	Nucleotide excision repair	3/133	47/8223	0.0400231	0.0609156	0.0214622	PCNA/POLD1/POLE	3
hsa04672	Intestinal immune network for IgA production	3/133	49/8223	0.044439	0.0672141	0.0236813	IL2/IL6/IL4	3
hsa04913	Ovarian steroidogenesis	3/133	51/8223	0.0490874	0.0737836	0.025996	IGF1/INSR/INS	3
hsa03430	Mismatch repair	2/133	23/8223	0.0526479	0.0786468	0.0277094	PCNA/POLD1	2
hsa04530	Tight junction	6/133	169/8223	0.0560001	0.0831412	0.0292929	CACNA1D/ERBB2/PCNA/CCND1/JUN/MAPK8	6
hsa04310	Wnt signaling pathway	6/133	170/8223	0.0573114	0.0845693	0.029796	TP53/MYC/CCND1/JUN/MAPK8/FOSL1	6
hsa00790	Folate biosynthesis	2/133	26/8223	0.0655578	0.0961515	0.0338768	MOCS2/MOCS1	2
hsa05012	Parkinson disease	8/133	266/8223	0.0663611	0.0967432	0.0340853	SLC6A3/DRD2/TP53/CASP3/BCL2L1/CASP9/BAX/MAPK8	8
hsa04923	Regulation of lipolysis in adipocytes	3/133	58/8223	0.0671237	0.0972691	0.0342705	INSR/INS/AKT1	3
hsa04080	Neuroactive ligand-receptor interaction	10/133	367/8223	0.0732853	0.105566	0.0371937	AVP/UTS2R/UTS2/OXTR/OXT/DRD2/GRIN2B/F2/AVPR2/AVPR1A	10
hsa04810	Regulation of actin cytoskeleton	7/133	229/8223	0.0776343	0.111169	0.0391677	EGFR/F2/ITGB2/ITGAL/EGF/INS/AKT1	7
hsa04914	Progesterone-mediated oocyte maturation	4/133	102/8223	0.0830109	0.118168	0.0416339	IGF1/INS/AKT1/MAPK8	4
hsa00020	Citrate cycle (TCA cycle)	2/133	30/8223	0.0841961	0.119092	0.0419595	DLST/DLD	2
hsa04929	GnRH secretion	3/133	64/8223	0.0846442	0.119092	0.0419595	CACNA1S/CACNA1D/AKT1	3
hsa04974	Protein digestion and absorption	4/133	103/8223	0.0853353	0.119371	0.0420575	COL1A2/COL3A1/COL1A1/DPP4	4
hsa05310	Asthma	2/133	31/8223	0.0890813	0.123895	0.0436515	TNF/IL4	2
hsa04928	Parathyroid hormone synthesis, secretion and action	4/133	106/8223	0.0924976	0.127911	0.0450665	EGFR/BCL2/CDKN1A/FOS	4
hsa04390	Hippo signaling pathway	5/133	157/8223	0.110556	0.151155	0.0532561	SERPINE1/DLG4/ITGB2/MYC/CCND1	5
hsa04514	Cell adhesion molecules	5/133	157/8223	0.110556	0.151155	0.0532561	ICAM1/PECAM1/ITGB2/ITGAL/VCAM1	5
hsa05412	Arrhythmogenic right ventricular cardiomyopathy	3/133	77/8223	0.128308	0.174441	0.0614604	CACNA2D1/CACNA1S/CACNA1D	3
hsa03440	Homologous recombination	2/133	41/8223	0.141841	0.191763	0.0675634	BRCA1/POLD1	2
hsa00380	Tryptophan metabolism	2/133	42/8223	0.147432	0.198215	0.0698364	DLST/DLD	2
hsa04975	Fat digestion and absorption	2/133	43/8223	0.153068	0.204655	0.0721053	APOB/MTTP	2
hsa04962	Vasopressin-regulated water reabsorption	2/133	44/8223	0.158745	0.211079	0.0743689	AVP/AVPR2	2
hsa04911	Insulin secretion	3/133	86/8223	0.162321	0.214654	0.0756283	CACNA1S/CACNA1D/INS	3
hsa04540	Gap junction	3/133	88/8223	0.170222	0.223879	0.0788786	DRD2/EGFR/EGF	3
hsa04270	Vascular smooth muscle contraction	4/133	134/8223	0.171566	0.224427	0.0790718	AVP/CACNA1S/CACNA1D/AVPR1A	4
hsa04727	GABAergic synapse	3/133	89/8223	0.174214	0.226666	0.0798605	HAP1/CACNA1S/CACNA1D	3
hsa04973	Carbohydrate digestion and absorption	2/133	47/8223	0.176001	0.227766	0.080248	CACNA1D/AKT1	2
hsa04979	Cholesterol metabolism	2/133	51/8223	0.199432	0.256716	0.0904479	APOB/APOE	2
hsa05017	Spinocerebellar ataxia	4/133	143/8223	0.200852	0.257176	0.0906101	GRIN2B/AKT1/MTOR/MAPK8	4
hsa05150	Staphylococcus aureus infection	3/133	96/8223	0.202853	0.258371	0.0910311	ICAM1/ITGB2/ITGAL	3
hsa04713	Circadian entrainment	3/133	97/8223	0.207034	0.262315	0.0924206	GRIN2B/CACNA1D/FOS	3
hsa04750	Inflammatory mediator regulation of TRP channels	3/133	98/8223	0.211233	0.266242	0.0938043	IGF1/IL1B/MAPK8	3
hsa00730	Thiamine metabolism	1/133	15/8223	0.217143	0.272273	0.0959292	NFS1	1
hsa04340	Hedgehog signaling pathway	2/133	56/8223	0.229191	0.285898	0.100729	BCL2/CCND1	2
hsa01240	Biosynthesis of cofactors	4/133	153/8223	0.234998	0.291639	0.102752	NFS1/MOCS2/MOCS1/DLD	4
hsa00450	Selenocompound metabolism	1/133	17/8223	0.24231	0.29766	0.104874	MTR	1
hsa00910	Nitrogen metabolism	1/133	17/8223	0.24231	0.29766	0.104874	CPS1	1
hsa00310	Lysine degradation	2/133	63/8223	0.271271	0.331554	0.116815	DLST/DLD	2
hsa00670	One carbon pool by folate	1/133	20/8223	0.278561	0.338753	0.119352	MTR	1
hsa04724	Glutamatergic synapse	3/133	114/8223	0.280466	0.339364	0.119567	GRIN2B/DLG4/CACNA1D	3
hsa04927	Cortisol synthesis and secretion	2/133	65/8223	0.283309	0.341098	0.120178	CACNA1S/CACNA1D	2
hsa04726	Serotonergic synapse	3/133	115/8223	0.284882	0.341294	0.120247	CACNA1S/CACNA1D/CASP3	3
hsa04141	Protein processing in endoplasmic reticulum	4/133	171/8223	0.299428	0.356954	0.125765	BCL2/BAX/BAK1/MAPK8	4
hsa04924	Renin secretion	2/133	69/8223	0.307324	0.364571	0.128448	CACNA1S/CACNA1D	2
hsa04977	Vitamin digestion and absorption	1/133	24/8223	0.324232	0.382752	0.134854	APOB	1
hsa04950	Maturity onset diabetes of the young	1/133	26/8223	0.34598	0.406442	0.143201	INS	1
hsa05034	Alcoholism	4/133	187/8223	0.358324	0.41891	0.147593	SLC6A3/DRD2/GRIN2B/HDAC2	4
hsa04136	Autophagy - other	1/133	32/8223	0.407141	0.473284	0.166751	MTOR	1
hsa04550	Signaling pathways regulating pluripotency of stem cells	3/133	143/8223	0.408745	0.473284	0.166751	IGF1/AKT1/MYC	3
hsa04512	ECM-receptor interaction	2/133	88/8223	0.418132	0.481848	0.169768	COL1A2/COL1A1	2
hsa04723	Retrograde endocannabinoid signaling	3/133	148/8223	0.430404	0.493639	0.173922	CACNA1S/CACNA1D/MAPK8	3
hsa04350	TGF-beta signaling pathway	2/133	96/8223	0.462187	0.525607	0.185186	TNF/MYC	2
hsa05340	Primary immunodeficiency	1/133	38/8223	0.462621	0.525607	0.185186	ADA	1
hsa04925	Aldosterone synthesis and secretion	2/133	98/8223	0.472899	0.534773	0.188415	CACNA1S/CACNA1D	2
hsa00260	Glycine, serine and threonine metabolism	1/133	40/8223	0.479944	0.537715	0.189452	DLD	1
hsa05033	Nicotine addiction	1/133	40/8223	0.479944	0.537715	0.189452	GRIN2B	1
hsa04216	Ferroptosis	1/133	41/8223	0.488397	0.544664	0.1919	TP53	1
hsa00860	Porphyrin metabolism	1/133	43/8223	0.504895	0.56048	0.197472	FXN	1
hsa00620	Pyruvate metabolism	1/133	47/8223	0.536324	0.59265	0.208807	DLD	1
hsa00330	Arginine and proline metabolism	1/133	50/8223	0.558589	0.614447	0.216486	NOS3	1
hsa04961	Endocrine and other factor-regulated calcium reabsorption	1/133	53/8223	0.579792	0.634885	0.223687	ESR1	1
hsa03460	Fanconi anemia pathway	1/133	54/8223	0.586632	0.639482	0.225307	BRCA1	1
hsa04330	Notch signaling pathway	1/133	59/8223	0.619212	0.67197	0.236753	HDAC2	1
hsa04730	Long-term depression	1/133	60/8223	0.625416	0.675672	0.238058	IGF1	1
hsa04114	Oocyte meiosis	2/133	131/8223	0.629793	0.677377	0.238658	IGF1/INS	2
hsa05322	Systemic lupus erythematosus	2/133	136/8223	0.650159	0.696188	0.245286	GRIN2B/TNF	2
hsa00010	Glycolysis / Gluconeogenesis	1/133	67/8223	0.666119	0.707021	0.249103	DLD	1
hsa04720	Long-term potentiation	1/133	67/8223	0.666119	0.707021	0.249103	GRIN2B	1
hsa04120	Ubiquitin mediated proteolysis	2/133	142/8223	0.673424	0.711654	0.250735	MDM2/BRCA1	2
hsa00562	Inositol phosphate metabolism	1/133	73/8223	0.697493	0.733884	0.258567	PTEN	1
hsa04918	Thyroid hormone synthesis	1/133	75/8223	0.707286	0.740967	0.261063	ALB	1
hsa05100	Bacterial invasion of epithelial cells	1/133	77/8223	0.716765	0.746052	0.262854	CAV1	1
hsa04612	Antigen processing and presentation	1/133	78/8223	0.721389	0.746052	0.262854	TNF	1
hsa04721	Synaptic vesicle cycle	1/133	78/8223	0.721389	0.746052	0.262854	SLC6A3	1
hsa01232	Nucleotide metabolism	1/133	85/8223	0.751728	0.77412	0.272743	ADA	1
hsa04144	Endocytosis	3/133	251/8223	0.777407	0.797172	0.280865	EGFR/CAV1/MDM2	3
hsa04070	Phosphatidylinositol signaling system	1/133	97/8223	0.796299	0.809682	0.285273	PTEN	1
hsa04666	Fc gamma R-mediated phagocytosis	1/133	97/8223	0.796299	0.809682	0.285273	AKT1	1
hsa04922	Glucagon signaling pathway	1/133	107/8223	0.827304	0.837688	0.29514	AKT1	1
hsa00230	Purine metabolism	1/133	128/8223	0.877988	0.885305	0.311917	ADA	1
hsa04714	Thermogenesis	2/133	232/8223	0.893873	0.897582	0.316243	MTOR/KDM1A	2
hsa04145	Phagosome	1/133	152/8223	0.918063	0.918063	0.323458	ITGB2	1
